# Supplementary material for: Single‐Cell Transcriptomic Profiling of Brain Cells in Newborn Rats Following Hypoxic Ischemic Encephalopathy
Source: FASEB J. 2025 Aug 13;39(16):e70929. doi: 10.1096/fj.202402891RR (PMC12344624; doi:10.1096/fj.202402891RR)
Supplement: Supplementary file 12 — Table S1: fsb270929‐sup‐0012‐TableS1.xlsx. [file FSB2-39-e70929-s018.xlsx]

## Sheet: Table S1 Gene expression of eac
Table S1 Gene expression of each cluster
gene	p_value	avg_log2FC	cluster
Aqp4	0	3.38042153231181	Astrocyte
Plpp3	0	3.08388005844036	Astrocyte
Aldoc	0	2.96032756881363	Astrocyte
Gja1	0	2.94360973334746	Astrocyte
Slc1a2	0	2.91720797780222	Astrocyte
Atp1b2	0	2.86540547017044	Astrocyte
Slc1a3	0	2.83595885968729	Astrocyte
Clu	0	2.83590931224868	Astrocyte
Sparcl1	0	2.82779019811325	Astrocyte
Ptprz1	0	2.76084792367069	Astrocyte
S100b	0	2.74843895880666	Astrocyte
Agt	0	2.72427446128715	Astrocyte
Fabp7	0	2.68068095817972	Astrocyte
Slc4a4	0	2.64447196499487	Astrocyte
Tst	0	2.62489310442077	Astrocyte
Ttyh1	0	2.60512546262092	Astrocyte
Mlc1	0	2.58643050398604	Astrocyte
Rgcc	0	2.58348343411632	Astrocyte
Itih3	0	2.56807563411356	Astrocyte
Scg3	0	2.45731406173279	Astrocyte
Cpe	0	2.4417028317637	Astrocyte
Mmd2	0	2.41309505904082	Astrocyte
Atp1a2	0	2.40194096153425	Astrocyte
Mt3	0	2.37157937616773	Astrocyte
Sfxn5	0	2.36966386174635	Astrocyte
Cxcl14	0	2.34634566414234	Astrocyte
Acsbg1	0	2.27895420984198	Astrocyte
Acsl6	0	2.27409432151066	Astrocyte
Entpd2	0	2.23366801841743	Astrocyte
Msmo1	0	2.21757677309968	Astrocyte
Grm3	0	2.21666222834717	Astrocyte
Ndrg2	0	2.20028901587436	Astrocyte
Fjx1	0	2.18839474117281	Astrocyte
Cyp51	0	2.17189966353725	Astrocyte
Glul	0	2.13755559702893	Astrocyte
Fam107a	0	2.11547730633032	Astrocyte
Lix1	0	2.11321516638809	Astrocyte
Slc7a10	0	2.06017026996331	Astrocyte
Elovl2	0	2.04749777128472	Astrocyte
Tmem229a	0	2.04501	Astrocyte
Mras	0	2.01446311500312	Astrocyte
Hmgcs1	0	1.98875839248194	Astrocyte
Ncan	0	1.97444036712379	Astrocyte
Ntrk2	0	1.97431365244961	Astrocyte
Dbi	0	1.96525859290403	Astrocyte
Cldn10	0	1.95916399494278	Astrocyte
Lxn	0	1.95260158537658	Astrocyte
Pdpn	0	1.95021068835395	Astrocyte
Hapln1	0	1.94994794832602	Astrocyte
Htra1	0	1.90052857504483	Astrocyte
Ezr	0	1.88164742302828	Astrocyte
Id2	0	1.84955399951803	Astrocyte
Scd2	0	1.84070396146427	Astrocyte
Gfap	0	1.83872900030546	Astrocyte
Igfbp2	0	1.79044997220731	Astrocyte
Hsd11b1	0	1.78174614211037	Astrocyte
Cbs	0	1.76422551200608	Astrocyte
AC134224.1	0	1.75786455450916	Astrocyte
Igsf1	0	1.75432237631426	Astrocyte
Sdc4	0	1.75320127078955	Astrocyte
Luzp2	0	1.70392360748589	Astrocyte
Gpm6b	0	1.68932279857889	Astrocyte
Serpine2	0	1.68520844779991	Astrocyte
Tlcd1	0	1.67776543317152	Astrocyte
Ntsr2	0	1.65782842159144	Astrocyte
Sqle	0	1.65765552975736	Astrocyte
Tm7sf2	0	1.60421313207126	Astrocyte
Prxl2a	0	1.60251613777424	Astrocyte
Slc25a18	0	1.57946177174245	Astrocyte
S100a13	0	1.57131545912111	Astrocyte
Gabbr2	0	1.55227448687513	Astrocyte
Gramd2b	0	1.55032356882465	Astrocyte
Tmem100	0	1.52999362076547	Astrocyte
Cmtm5	0	1.52561462350899	Astrocyte
Nrarp	0	1.52542410410421	Astrocyte
Scd	0	1.52525228626404	Astrocyte
Id3	0	1.48354022365092	Astrocyte
Fbln2	0	1.46601793673801	Astrocyte
F3	0	1.43160969764518	Astrocyte
Id4	0	1.41041745176852	Astrocyte
Nkain4	0	1.40818499065309	Astrocyte
Nrxn1	0	1.3873746057347	Astrocyte
Dbndd2	0	1.38537113654516	Astrocyte
Fxyd1	0	1.38509599075777	Astrocyte
Tnc	0	1.38481279785888	Astrocyte
Sc5d	0	1.37928982939047	Astrocyte
Fabp5	0	1.35898101358558	Astrocyte
Tmem47	0	1.35207926637064	Astrocyte
Me1	0	1.30187217289525	Astrocyte
Chrdl1	0	1.23417961518088	Astrocyte
Slc39a12	0	1.2322070562457	Astrocyte
Slc14a1	0	1.22747193175859	Astrocyte
Plaat3	0	1.17523116810418	Astrocyte
Fgfbp3	0	1.16746125599043	Astrocyte
Pdlim4	0	1.16186291785994	Astrocyte
Timp4	0	1.13290129674126	Astrocyte
Insig1	0	1.10996147980053	Astrocyte
Gstm1	0	1.0951659999259	Astrocyte
Pamr1	0	1.08345351093256	Astrocyte
Ca8	0	1.06262539995214	Astrocyte
Slco1c1	0	1.05956285670647	Astrocyte
Cnr1	0	1.05529374228638	Astrocyte
Gamt	0	1.04381703334069	Astrocyte
AC118957.1	0	1.04119817557578	Astrocyte
Acss2	0	1.01083	Astrocyte
Fdps	0	0.997221763759212	Astrocyte
Hmgcr	0	0.976135960819455	Astrocyte
Idi1	0	0.952533343849323	Astrocyte
Rarres1	0	0.914758428334891	Astrocyte
Phyhipl	0	0.914141924998131	Astrocyte
Sfrp1	0	0.865815119838102	Astrocyte
G0s2	0	0.856175162523074	Astrocyte
Lcat	0	0.852537832092045	Astrocyte
C1qtnf5	0	0.844652481793971	Astrocyte
Pla2g3	0	0.835455137081815	Astrocyte
Grm5	0	0.789678716078197	Astrocyte
Fbxo2	0	0.785140285332012	Astrocyte
Mt2A	0	0.784714857487293	Astrocyte
Nnat	0	0.779595218749864	Astrocyte
Hgf	0	0.777036907102542	Astrocyte
AABR07001382.1	0	0.739815041246243	Astrocyte
Emid1	0	0.729465993948828	Astrocyte
Chi3l1	0	0.723205472589769	Astrocyte
Igfbp5	0	0.710763510579691	Astrocyte
Pmp22	0	0.698173270026632	Astrocyte
Ptprd	0	0.694674161716752	Astrocyte
Tuba4a	0	0.691290710871126	Astrocyte
Tgfb2	0	0.682265561982931	Astrocyte
Adgrv1	0	0.680319573661998	Astrocyte
Wscd1	0	0.668434116305724	Astrocyte
Alcam	0	0.667207286143652	Astrocyte
Angptl4	0	0.654963077504991	Astrocyte
Atp1b1	0	0.65041054248697	Astrocyte
Gstm7	0	0.609261131859088	Astrocyte
Igsf8	0	0.607161256833913	Astrocyte
Shisa4	0	0.605937414540107	Astrocyte
Slc48a1	0	0.592032091359401	Astrocyte
Sema6a	0	0.591029727536649	Astrocyte
Hopx	0	0.586775504381333	Astrocyte
NEWGENE-2134	0	0.548967149230596	Astrocyte
Gjb6	0	0.545257189336834	Astrocyte
Dhcr24	0	0.524344573575532	Astrocyte
Hes1	0	0.50933935790831	Astrocyte
Sat1	0	0.506978721029739	Astrocyte
Plekhb1	0	0.501933157394469	Astrocyte
Cdh13	0	0.501524693725173	Astrocyte
Maob	0	0.488030962583443	Astrocyte
Plppr5	0	0.48651543568695	Astrocyte
Kcnj16	0	0.47748587971219	Astrocyte
Ppp1r1a	0	0.46747851722207	Astrocyte
Gpr37	0	0.45828200367987	Astrocyte
Alpl	0	0.457879530531067	Astrocyte
Sod3	0	0.456925136306922	Astrocyte
Arl6ip1	0	0.448310117076534	Astrocyte
Mrap	0	0.447516887866019	Astrocyte
Rab7b	0	0.434646374240838	Astrocyte
Apoc4	0	0.424898038581022	Astrocyte
Abhd17b	0	0.416691857133808	Astrocyte
Aacs	0	0.411108321856008	Astrocyte
Epas1	0	0.407097606150103	Astrocyte
Gsta4	0	0.382116483272405	Astrocyte
Kdelr3	0	0.372556048356358	Astrocyte
Ddr1	0	0.366235824100399	Astrocyte
Rlbp1	0	0.359895942474111	Astrocyte
Aldh2	0	0.344929913471332	Astrocyte
Cadm1	0	0.342358592874369	Astrocyte
Gfral	0	0.32794283914937	Astrocyte
Slc7a11	0	0.324630084063844	Astrocyte
Omg	0	0.321789704737564	Astrocyte
Slc7a3	0	0.305484237788245	Astrocyte
Slc2a1	0	0.30404733977745	Astrocyte
Scrn1	0	0.300410401682782	Astrocyte
Fmo1	0	0.300261398135577	Astrocyte
Acsl3	0	0.282561141548922	Astrocyte
Drc3	0	0.282137109143556	Astrocyte
Cmbl	0	0.276393799283707	Astrocyte
Smagp	0	-0.251632	Astrocyte
Nfix	0	-0.258674	Astrocyte
Fam111a	0	-0.259566	Astrocyte
Pdlim1	0	-0.261942	Astrocyte
Syt1	0	-0.268247	Astrocyte
Cst6	0	-0.269444	Astrocyte
LOC100912564.1	0	-0.271805	Astrocyte
Gpx3	0	-0.275683	Astrocyte
Cenpw	0	-0.276292	Astrocyte
Ckap2	0	-0.277187	Astrocyte
Mcm3	0	-0.27974	Astrocyte
Nuf2	0	-0.282149	Astrocyte
Tnr	0	-0.287065	Astrocyte
Hmmr	0	-0.28832	Astrocyte
Bub1	0	-0.290516	Astrocyte
Mcm5	0	-0.290551	Astrocyte
Tmem88	0	-0.291247	Astrocyte
Kif23	0	-0.29686	Astrocyte
Tspan18	0	-0.305094	Astrocyte
Arhgap11a	0	-0.307958	Astrocyte
Enpp2	0	-0.310079	Astrocyte
Fam110d	0	-0.310277	Astrocyte
Ccna2	0	-0.312345	Astrocyte
Il2rg	0	-0.314442	Astrocyte
Plk1	0	-0.319546	Astrocyte
Aurkb	0	-0.325643	Astrocyte
Map7	0	-0.328231	Astrocyte
Vxn	0	-0.329418	Astrocyte
Net1	0	-0.331362	Astrocyte
AC120594.1	0	-0.332408	Astrocyte
Itga4	0	-0.335484	Astrocyte
Lmnb1	0	-0.341634	Astrocyte
Ttk	0	-0.343344	Astrocyte
Vamp5	0	-0.344335	Astrocyte
Kif22	0	-0.344586	Astrocyte
Tgm2	0	-0.350218	Astrocyte
Cdkn1a	0	-0.351531	Astrocyte
Rassf4	0	-0.351555	Astrocyte
Cdca3	0	-0.355748	Astrocyte
Jcad	0	-0.36627	Astrocyte
Spock2	0	-0.367859	Astrocyte
Cdca8	0	-0.372264	Astrocyte
Cavin1	0	-0.373846	Astrocyte
Aurka	0	-0.374769	Astrocyte
Cmtm8	0	-0.378666	Astrocyte
Abcg2	0	-0.388415	Astrocyte
Klf4	0	-0.390509	Astrocyte
Mmp2	0	-0.392365	Astrocyte
Serpinb9	0	-0.393156	Astrocyte
LOC102549869	0	-0.395309	Astrocyte
Ncf1	0	-0.395977	Astrocyte
Cntn1	0	-0.407616	Astrocyte
Cenph	0	-0.40845	Astrocyte
Ecm1	0	-0.408567	Astrocyte
Slc39a8	0	-0.41174	Astrocyte
Tpd52	0	-0.413859	Astrocyte
Sema3c	0	-0.419181	Astrocyte
Mcm6	0	-0.431485	Astrocyte
Cav2	0	-0.432942	Astrocyte
Bok	0	-0.435813	Astrocyte
Capg	0	-0.442461	Astrocyte
Sez6l2	0	-0.44589	Astrocyte
Knstrn	0	-0.446766	Astrocyte
Tspan8	0	-0.453021	Astrocyte
Bcar1	0	-0.453237	Astrocyte
Gadd45g	0	-0.453558	Astrocyte
Birc5	0	-0.463688	Astrocyte
Spc24	0	-0.473544	Astrocyte
Pak3	0	-0.474	Astrocyte
Rps4y2	0	-0.478699	Astrocyte
Dctpp1	0	-0.48459	Astrocyte
Slc7a8	0	-0.484744	Astrocyte
Lama4	0	-0.488689	Astrocyte
Ybx3	0	-0.489976	Astrocyte
RT1-T24-3	0	-0.494884	Astrocyte
Cdca7	0	-0.500383	Astrocyte
Cdkn3	0	-0.500607	Astrocyte
Ina	0	-0.500987	Astrocyte
Bcat1	0	-0.501187	Astrocyte
Tacc3	0	-0.505519	Astrocyte
Ocln	0	-0.518138	Astrocyte
Ifitm10	0	-0.523182	Astrocyte
Mfap2	0	-0.525695	Astrocyte
Hck	0	-0.529294	Astrocyte
Pttg1	0	-0.529355	Astrocyte
Tmeff1	0	-0.534342	Astrocyte
F11r	0	-0.549332	Astrocyte
Lgals3bp	0	-0.551628	Astrocyte
Edn3	0	-0.557016	Astrocyte
Pclaf	0	-0.559284	Astrocyte
Cdc20	0	-0.562352	Astrocyte
Gmnn	0	-0.564258	Astrocyte
Irf8	0	-0.564696	Astrocyte
Ly6h	0	-0.565733	Astrocyte
Cdc42ep3	0	-0.573494	Astrocyte
Naaa	0	-0.577783	Astrocyte
Col4a4	0	-0.579729	Astrocyte
Nusap1	0	-0.587484	Astrocyte
Ahnak	0	-0.589638	Astrocyte
Cenpf	0	-0.590833	Astrocyte
Mapt	0	-0.597578	Astrocyte
Plek	0	-0.602945	Astrocyte
Cd83	0	-0.606546	Astrocyte
Rbp1	0	-0.610945	Astrocyte
Mapk3	0	-0.61458	Astrocyte
Sh3bp4	0	-0.617033	Astrocyte
Tnnt1	0	-0.621281	Astrocyte
Ppfibp1	0	-0.628626	Astrocyte
Havcr2	0	-0.634159	Astrocyte
Clec4a1	0	-0.63571	Astrocyte
Hmgb2	0	-0.637034	Astrocyte
Cdk1	0	-0.638142	Astrocyte
Lamb1	0	-0.64038	Astrocyte
Ezh2	0	-0.64118	Astrocyte
Tmem37	0	-0.642519	Astrocyte
Hpgds	0	-0.655838	Astrocyte
Gap43	0	-0.662066	Astrocyte
Cd68	0	-0.679282	Astrocyte
Arl11	0	-0.691166	Astrocyte
Cdkn1c	0	-0.692109	Astrocyte
Emp3	0	-0.695517	Astrocyte
AC096473.3	0	-0.696188	Astrocyte
Tspo	0	-0.699368	Astrocyte
Slfn5	0	-0.7166	Astrocyte
Tp53i11	0	-0.716832	Astrocyte
Ctsl	0	-0.718109	Astrocyte
Akap12	0	-0.726987	Astrocyte
Ptprc	0	-0.73198	Astrocyte
Prc1	0	-0.732065	Astrocyte
Gng3	0	-0.738229	Astrocyte
Adgre1	0	-0.743205	Astrocyte
Dpysl3	0	-0.746199	Astrocyte
Npc2	0	-0.7582	Astrocyte
Dnajb14	0	-0.759023	Astrocyte
Chn2	0	-0.759075	Astrocyte
Pdcd4	0	-0.763092	Astrocyte
Tpm1	0	-0.763858	Astrocyte
Egfl7	0	-0.767313	Astrocyte
Gltp	0	-0.770799	Astrocyte
Tf	0	-0.7785	Astrocyte
Tubb6	0	-0.780166	Astrocyte
Abcb4	0	-0.784066	Astrocyte
Inpp5d	0	-0.794149	Astrocyte
Slc2a5	0	-0.794884	Astrocyte
Dab2	0	-0.797926	Astrocyte
Calm1	0	-0.800298	Astrocyte
Myl12a	0	-0.800702	Astrocyte
RT1-A1	0	-0.801008	Astrocyte
Igf1	0	-0.801545	Astrocyte
Gas6	0	-0.804987	Astrocyte
Rasgrp3	0	-0.806303	Astrocyte
Gpr84	0	-0.811803	Astrocyte
Ets1	0	-0.813537	Astrocyte
Klf2	0	-0.81356	Astrocyte
Rgs2	0	-0.817604	Astrocyte
Skap2	0	-0.819519	Astrocyte
Isyna1	0	-0.825943	Astrocyte
Serpinb1a	0	-0.828805	Astrocyte
Slc11a1	0	-0.829852	Astrocyte
Aplp1	0	-0.833625	Astrocyte
Fermt3	0	-0.836246	Astrocyte
Carhsp1	0	-0.845671	Astrocyte
AABR07006310.1	0	-0.84864	Astrocyte
P2ry6	0	-0.854187	Astrocyte
Btg2	0	-0.86711	Astrocyte
Rgs1	0	-0.87596	Astrocyte
Top2a	0	-0.877864	Astrocyte
Epsti1	0	-0.882164	Astrocyte
H1f4	0	-0.882402	Astrocyte
Bcas1	0	-0.884549	Astrocyte
LOC691995	0	-0.88636	Astrocyte
AABR07054266.1	0	-0.886828	Astrocyte
Unc93b1	0	-0.892214	Astrocyte
Siglec5	0	-0.896755	Astrocyte
Fcgr2b	0	-0.897338	Astrocyte
Cyth4	0	-0.897681	Astrocyte
Alox5ap	0	-0.906791	Astrocyte
Mllt11	0	-0.908259	Astrocyte
P2ry13	0	-0.913301	Astrocyte
Fyb1	0	-0.919218	Astrocyte
Ifi27	0	-0.927118	Astrocyte
Stmn4	0	-0.940236	Astrocyte
Gngt2	0	-0.943735	Astrocyte
Tgfb1	0	-0.958183	Astrocyte
Cav1	0	-0.960823	Astrocyte
Lmo2	0	-0.965742	Astrocyte
Abi3	0	-0.970165	Astrocyte
RT1-CE10	0	-0.970352	Astrocyte
Slfn2	0	-0.971111	Astrocyte
Tmem119	0	-0.975203	Astrocyte
Tie1	0	-0.975788	Astrocyte
Tpm4	0	-0.980537	Astrocyte
Itgam	0	-0.987974	Astrocyte
Anxa2	0	-0.988532	Astrocyte
Pllp	0	-0.995669	Astrocyte
Ifitm2	0	-1.00104	Astrocyte
Hmox1	0	-1.01073	Astrocyte
Slc22a8	0	-1.02113	Astrocyte
Sgk1	0	-1.02308	Astrocyte
Blnk	0	-1.02481	Astrocyte
Lgals1	0	-1.03035	Astrocyte
Ptpn6	0	-1.03205	Astrocyte
Dcx	0	-1.05665	Astrocyte
Fcgr1a	0	-1.05691	Astrocyte
Slc29a3	0	-1.05838	Astrocyte
Igfbp7	0	-1.06019	Astrocyte
Rhog	0	-1.06541	Astrocyte
Lcp1	0	-1.06665	Astrocyte
Ccnd1	0	-1.06996	Astrocyte
Cd37	0	-1.09993	Astrocyte
Cited2	0	-1.11756	Astrocyte
Nsg1	0	-1.12487	Astrocyte
Susd3	0	-1.13119	Astrocyte
Msn	0	-1.14232	Astrocyte
Grn	0	-1.14903	Astrocyte
Pycard	0	-1.15479	Astrocyte
Ly86	0	-1.15563	Astrocyte
Hmgn2	0	-1.15673	Astrocyte
Apbb1ip	0	-1.16627	Astrocyte
Cx3cr1	0	-1.1663	Astrocyte
Fli1	0	-1.17093	Astrocyte
Uchl1	0	-1.17611	Astrocyte
Hist3h2ba	0	-1.18391	Astrocyte
Fcrl2	0	-1.18762	Astrocyte
Cd48	0	-1.19475	Astrocyte
Cotl1	0	-1.2008	Astrocyte
Tifab	0	-1.20571	Astrocyte
Rnaset2	0	-1.22198	Astrocyte
Cd53	0	-1.22492	Astrocyte
Cfp	0	-1.2343	Astrocyte
Slc38a5	0	-1.23952	Astrocyte
Cmtm7	0	-1.24327	Astrocyte
Tuba1b	0	-1.24532	Astrocyte
Ehd4	0	-1.25583	Astrocyte
Slco2b1	0	-1.25617	Astrocyte
Spi1	0	-1.26304	Astrocyte
Txnip	0	-1.27032	Astrocyte
Evi2a	0	-1.28238	Astrocyte
Apod	0	-1.28258	Astrocyte
Cyba	0	-1.28372	Astrocyte
Stmn3	0	-1.28427	Astrocyte
Mef2c	0	-1.28545	Astrocyte
Gmfg	0	-1.29186	Astrocyte
Eng	0	-1.29865	Astrocyte
Ctsz	0	-1.31307	Astrocyte
Srgn	0	-1.34386	Astrocyte
Egr1	0	-1.35652	Astrocyte
Ier2	0	-1.4133	Astrocyte
Gpr34	0	-1.41493	Astrocyte
Ccl3	0	-1.41532	Astrocyte
Bin1	0	-1.4231	Astrocyte
Cfh	0	-1.43147	Astrocyte
Rac2	0	-1.436	Astrocyte
Igfbpl1	0	-1.43665	Astrocyte
Ifngr1	0	-1.46098	Astrocyte
Bin2	0	-1.46179	Astrocyte
Ccr5	0	-1.47614	Astrocyte
Tnfaip8l2	0	-1.48923	Astrocyte
Vim	0	-1.50108	Astrocyte
Selenom	0	-1.51767	Astrocyte
Junb	0	-1.51875	Astrocyte
Zfp36	0	-1.58498	Astrocyte
Tagln2	0	-1.58665	Astrocyte
Limd2	0	-1.64237	Astrocyte
Arpc1b	0	-1.64641	Astrocyte
Lgmn	0	-1.65811	Astrocyte
Map1b	0	-1.68152	Astrocyte
Nrgn	0	-1.68517	Astrocyte
Ccl4	0	-1.68728	Astrocyte
P2ry12	0	-1.69046	Astrocyte
Pld4	0	-1.70475	Astrocyte
Lyve1	0	-1.70673	Astrocyte
Col4a1	0	-1.72642	Astrocyte
AABR07059679.1	0	-1.7293	Astrocyte
Fxyd5	0	-1.73	Astrocyte
Sh3bgrl3	0	-1.81077	Astrocyte
Coro1a	0	-1.81081	Astrocyte
Fos	0	-1.8475	Astrocyte
Gpx1	0	-1.8503	Astrocyte
Dusp1	0	-1.85291	Astrocyte
Csrp2	0	-1.88331	Astrocyte
Ucp2	0	-1.92004	Astrocyte
Trem2	0	-1.95283	Astrocyte
Arhgdib	0	-2.02175	Astrocyte
Itm2a	0	-2.0289	Astrocyte
Tubb3	0	-2.0293	Astrocyte
Rgs10	0	-2.09827	Astrocyte
Anxa3	0	-2.10697	Astrocyte
Stmn2	0	-2.20532	Astrocyte
Lyz2	0	-2.20984	Astrocyte
Stmn1	0	-2.24179	Astrocyte
Cldn5	0	-2.29369	Astrocyte
Laptm5	0	-2.33439	Astrocyte
C1qa	0	-2.41669	Astrocyte
C1qc	0	-2.41889	Astrocyte
Csf1r	0	-2.4204	Astrocyte
Ltc4s	0	-2.43988	Astrocyte
Ctss	0	-2.59945	Astrocyte
Tmem176b	0	-2.63997	Astrocyte
Tyrobp	0	-2.65294	Astrocyte
Ier3	0	-2.67277	Astrocyte
Fcer1g	0	-2.7069	Astrocyte
C1qb	0	-2.75679	Astrocyte
Tmem176a	0	-2.8677	Astrocyte
Aif1	0	-2.8827	Astrocyte
Rcan1	6.17115553171188e-307	0.256259845611236	Astrocyte
Fcgr3a	3.25554454738261e-305	-0.843267	Astrocyte
Pcna	6.67350996099983e-304	-0.578036	Astrocyte
Sox18	7.20607986894998e-302	-0.766216	Astrocyte
Cyyr1	3.07892154330799e-299	-0.798122	Astrocyte
Man2a1	9.47628681142754e-291	-0.503703	Astrocyte
Adgrl4	1.54232153338385e-288	-0.971771	Astrocyte
Rgs4	4.92307437275238e-287	-0.375058	Astrocyte
Tnfrsf21	8.84180886109261e-287	-0.272322	Astrocyte
Col3a1	9.67716982224331e-287	-0.956792	Astrocyte
Mki67	9.35556993664997e-286	-0.849688	Astrocyte
Nasp	2.95855811255974e-284	-0.510875	Astrocyte
Dynll2	2.11599075700552e-282	-0.75536	Astrocyte
Dynlt1	5.5135335430876e-281	-0.724168	Astrocyte
Cstb	3.07435130818791e-280	-0.582929	Astrocyte
H1f5	5.04322587099348e-279	-0.666277	Astrocyte
Arl4a	1.37864943191162e-277	-0.572556	Astrocyte
AC141102.1	2.29646804056273e-277	-0.888151	Astrocyte
Matn4	1.1615410085915e-276	-0.314144	Astrocyte
Egflam	6.51965396057794e-276	-0.385558	Astrocyte
Nostrin	6.640850511842e-275	-0.498938	Astrocyte
Clec2g	4.54044909597677e-272	-0.777255	Astrocyte
Bmp4	5.50656748821647e-269	-0.687466	Astrocyte
Ndufa4l2	1.8031274705435e-268	-0.374846	Astrocyte
Tmem255b	3.57234024833565e-267	-0.748432	Astrocyte
Myrf	7.94369753343938e-266	-0.334882	Astrocyte
Mcam	7.62556949835226e-264	-0.630527	Astrocyte
Plxnd1	1.90923360787735e-261	-0.383435	Astrocyte
Ndc80	1.19183244120967e-259	-0.580488	Astrocyte
Vwf	3.02439383255315e-259	-0.809892	Astrocyte
Crip1	6.91364282189207e-258	-1.17427	Astrocyte
Mt1m	2.71827613327284e-255	0.740511182421463	Astrocyte
Mmrn2	6.49362758141283e-255	-0.330274	Astrocyte
Cd86	9.38913368654614e-252	-0.266137	Astrocyte
Cd84	1.11670554992984e-251	-0.52465	Astrocyte
Mycbp	1.44763829201864e-250	-0.268973	Astrocyte
Spint2	5.58402076643451e-249	-0.610759	Astrocyte
Pde2a	5.59297637701224e-249	-0.279219	Astrocyte
Sparc	1.07522187431652e-247	-1.12081	Astrocyte
Ecscr	5.06261566068425e-244	-0.390782	Astrocyte
Cald1	1.13462494999136e-243	-1.04064	Astrocyte
Phlda1	1.17771461139469e-243	-0.551311	Astrocyte
Ifitm1	1.39184119658662e-242	-0.417684	Astrocyte
Cck	3.46593404847636e-237	-0.372722	Astrocyte
Dlgap5	7.70924012495368e-236	-0.302582	Astrocyte
Kank3	4.19627194060296e-235	-0.299242	Astrocyte
Kdr	7.2572299773915e-234	-1.04742	Astrocyte
Nfkbia	2.70779373736826e-232	-0.765629	Astrocyte
Trim55	1.0567813146489e-231	-0.42029	Astrocyte
Filip1l	8.79889460363162e-230	-0.485591	Astrocyte
Tpm2	2.05186632580737e-226	-0.266692	Astrocyte
Cxcl16	5.17671600212117e-226	-0.401002	Astrocyte
Serpinb6a	1.48298536487229e-224	-0.577024	Astrocyte
RGD1310587	2.92270593468268e-224	-0.57138	Astrocyte
Nav2	4.07969319959593e-223	0.286533894523898	Astrocyte
Flna	4.16406994978768e-223	-0.614329	Astrocyte
Rgs5	4.23877465942753e-220	-1.9426	Astrocyte
Cks2	4.67036812804095e-220	-0.539121	Astrocyte
Ifi30	7.05371678539303e-218	-0.801125	Astrocyte
Enpp6	1.86723720264505e-217	-0.531752	Astrocyte
Gpc1	2.13504559851542e-216	-0.402799	Astrocyte
Mpzl1	7.59862471170449e-216	-0.931702	Astrocyte
Gstt3	4.67512379200657e-212	0.492687426035975	Astrocyte
Serpinb6b	3.6749689974752e-211	-0.602216	Astrocyte
Gsta1	4.05754934385805e-209	0.443249163003926	Astrocyte
Gsn	1.24433273910262e-208	-0.407432	Astrocyte
Podxl	1.60613197502495e-208	-0.56754	Astrocyte
Thrsp	5.09242952903483e-208	0.294016729906911	Astrocyte
RGD1565166	3.26324477416202e-206	-1.15949	Astrocyte
Hexb	1.46893403954534e-202	-1.41965	Astrocyte
Palmd	2.56386586620891e-202	-0.601386	Astrocyte
Lst1	8.93330360371587e-202	-0.277252	Astrocyte
Kif11	4.61351406339522e-195	-0.280692	Astrocyte
Gdf10	5.26603213462042e-195	0.343342325151115	Astrocyte
Hist1h2an	8.96089313585705e-192	-0.455483	Astrocyte
Pim3	9.30174549916013e-192	-0.266957	Astrocyte
Itgb2	2.62143453254384e-191	-0.45769	Astrocyte
Myo1b	2.74019481612582e-189	-0.360058	Astrocyte
Cenpe	9.57247413833898e-189	-0.343482	Astrocyte
Ptpre	2.41760199299234e-188	-0.440511	Astrocyte
Arpc1a	1.26441128210807e-187	-0.411156	Astrocyte
Ca4	5.6222178995676e-187	-0.81736	Astrocyte
Smc2	1.0266356871577e-185	-0.449261	Astrocyte
Apold1	3.74466296737927e-185	-0.327114	Astrocyte
Tdrp	7.09267686741741e-185	-0.510161	Astrocyte
Cox4i2	1.40379436744068e-184	-0.620849	Astrocyte
Olfml3	7.93606979927287e-183	-0.271709	Astrocyte
Nsg2	9.1949552756307e-183	-1.11271	Astrocyte
Fam183a	1.4210436631588e-180	-0.363587	Astrocyte
Nfasc	6.81465562546349e-176	-0.41717	Astrocyte
AC099444.2	2.53441405252974e-175	-0.300118	Astrocyte
AABR07026112.1	3.26083604494563e-175	-0.446147	Astrocyte
Foxq1	1.42858286060114e-174	-0.449031	Astrocyte
Lgals9	1.45646150592313e-174	-0.636357	Astrocyte
Tmem204	6.99987238509927e-171	-0.614746	Astrocyte
C1ql1	5.56483170598387e-170	-0.449877	Astrocyte
Arhgap29	8.61304048009294e-170	-0.565233	Astrocyte
Olfm1	1.86473228945039e-169	0.278940053616908	Astrocyte
Bche	1.23345035166679e-164	-0.28709	Astrocyte
Nap1l5	1.70363899300186e-164	-0.315747	Astrocyte
Fcna	4.89744664260615e-164	-0.560978	Astrocyte
Pltp	7.30757532083872e-163	-1.0994	Astrocyte
Angpt2	2.06899902660904e-162	-0.437957	Astrocyte
Lcn2	5.85057247998987e-162	-0.313538	Astrocyte
Esam	2.60321598656697e-160	-1.31341	Astrocyte
Tfpi	5.6466620364774e-160	-0.636687	Astrocyte
Grb10	1.37201041244802e-159	-0.359751	Astrocyte
Gja4	8.73834692605782e-159	-0.572072	Astrocyte
Zcchc12	3.72554126109589e-157	-0.290635	Astrocyte
Timp2	5.98539946908964e-157	-0.694652	Astrocyte
Dut	1.5297117841642e-156	-0.289933	Astrocyte
Vwa1	1.72310319601203e-155	-1.02341	Astrocyte
Ch25h	3.74811213203996e-154	-0.552149	Astrocyte
Aspa	1.82465514085491e-152	-0.517705	Astrocyte
Gipc1	4.39199710408876e-152	-0.374662	Astrocyte
Procr	8.88172697132824e-152	-0.253266	Astrocyte
Kcnj8	5.95500456439845e-151	-0.679048	Astrocyte
Pimreg	5.74776943429193e-150	-0.27063	Astrocyte
Hpcal1	1.53296471218829e-149	-0.301645	Astrocyte
Slc9a3r2	3.16267252580344e-149	-0.866513	Astrocyte
Lef1	2.02629719786955e-148	-0.370811	Astrocyte
Slc7a1	2.35381091687472e-148	-1.48819	Astrocyte
Cfap126	3.10646767997742e-148	-0.362953	Astrocyte
Nampt	3.62916210376248e-148	-0.477287	Astrocyte
Folr2	3.37320072658041e-147	-0.460498	Astrocyte
Icam2	9.55882452924976e-147	-0.740415	Astrocyte
Itga1	1.07039220659817e-146	-0.443326	Astrocyte
Cndp2	5.27434997655544e-146	-0.393391	Astrocyte
Ifi27l2b	5.9507189059697e-144	-0.267885	Astrocyte
Tmem108	1.7703517485118e-141	-0.293453	Astrocyte
Ccnb1	1.38021256191499e-140	-0.500563	Astrocyte
Foxs1	7.29453395240929e-139	-0.377882	Astrocyte
Ccl7	8.33838696052757e-139	-0.465958	Astrocyte
Anpep	1.80027793128757e-138	-0.300354	Astrocyte
Cthrc1	8.50006545773598e-138	-0.258037	Astrocyte
Anxa1	1.19523743606553e-137	-0.415439	Astrocyte
Islr	3.69540951783502e-137	-0.443042	Astrocyte
Rrm1	5.12082865859641e-137	-0.331455	Astrocyte
Abcc9	3.63124867847821e-135	-0.700835	Astrocyte
Lsr	6.35445423479639e-135	-0.454417	Astrocyte
S100a10	3.26158344609105e-133	-0.43033	Astrocyte
Marchf8	2.68164886262009e-132	-0.273411	Astrocyte
Lpar1	4.6158883066699e-132	-0.31574	Astrocyte
Chgb	8.64430041972204e-132	-0.657354	Astrocyte
Dcn	6.1675523206101e-131	-0.942263	Astrocyte
Cebpb	5.19898051242804e-129	-0.529388	Astrocyte
Gad2	5.22562540303002e-129	-0.58946	Astrocyte
Npdc1	4.92795152049047e-126	-0.376681	Astrocyte
Hspb1	8.11013987895438e-126	-0.530862	Astrocyte
Tppp3	1.28483673704476e-125	-0.488244	Astrocyte
Ifitm3	4.74495343731067e-124	-0.830267	Astrocyte
Ywhaq	1.85640454319422e-121	-0.30863	Astrocyte
Fa2h	3.09562642982091e-119	-0.476536	Astrocyte
Dkk3	6.10042881481729e-118	0.353074236293308	Astrocyte
Gjc1	7.93096974309163e-118	-0.390388	Astrocyte
Fosb	1.63993407912564e-115	-0.344536	Astrocyte
Dlx1	1.00088807333812e-114	-1.51285	Astrocyte
S100a8	2.12644450380789e-111	-0.843536	Astrocyte
Thy1	3.65824386994142e-111	-0.442757	Astrocyte
Tk1	2.35773810123449e-110	-0.322241	Astrocyte
Serpinf1	2.80802440262922e-108	1.01432888168945	Astrocyte
Cxcl12	1.09961219833659e-106	-1.3784	Astrocyte
Ctsa	3.05223413838394e-106	-0.412529	Astrocyte
Rhoj	4.95424091001167e-106	-0.637818	Astrocyte
Zic3	4.31387730099516e-103	-0.275214	Astrocyte
Ccl19	2.77888400626217e-100	-0.257038	Astrocyte
Kif20b	6.13520634619259e-100	-0.355944	Astrocyte
Fam89a	2.0840363108207e-99	-0.410576	Astrocyte
Smc4	4.54004275883804e-99	-0.387814	Astrocyte
Rflnb	1.03166855593515e-98	-0.267056	Astrocyte
Rab3a	2.16527071919393e-97	-0.501556	Astrocyte
Uaca	3.27988377419487e-97	-0.465077	Astrocyte
Mbp	2.87396522873023e-95	-0.96568	Astrocyte
Igf2	8.57555354802589e-95	-1.69027	Astrocyte
S100a11	2.36316526762943e-94	-0.952715	Astrocyte
Ppp1r14a	3.12046975060344e-91	-0.513584	Astrocyte
Tpsb2	8.94211806432787e-89	-0.258284	Astrocyte
Bcam	5.76082684066242e-88	-0.438907	Astrocyte
Cavin2	3.61850575442286e-87	-0.38457	Astrocyte
Col1a1	1.26664007354747e-86	-1.12514	Astrocyte
Olfml2a	1.85177361507521e-84	-0.452165	Astrocyte
Dlx5	6.58545838815367e-84	-0.35874	Astrocyte
Cd200	6.86358142478044e-84	-0.466046	Astrocyte
Gpc3	1.25558639470948e-83	-0.3209	Astrocyte
Dynlrb2	3.90287839527886e-81	-0.477127	Astrocyte
Pdgfra	1.54202446692699e-79	-0.656171	Astrocyte
Pf4	5.48329750891853e-79	-0.738633	Astrocyte
Ctsk	3.37092643017611e-78	-0.476002	Astrocyte
Lama2	4.86735614057688e-78	-0.331447	Astrocyte
Cxcl2	1.51766537760605e-77	-0.497946	Astrocyte
Colec12	2.34731239069268e-77	-0.769185	Astrocyte
Cdh5	7.98188467591876e-77	-0.849285	Astrocyte
Acot1	1.67355920533309e-73	0.350233980106372	Astrocyte
Sh3gl3	3.76427047818299e-72	-0.49244	Astrocyte
Dusp2	4.38737781463678e-70	-0.341068	Astrocyte
Mycl	7.90310415118531e-70	-0.288862	Astrocyte
Wnt4	8.99214878501214e-70	-0.25274	Astrocyte
Atp1a3	1.79435109000433e-69	-0.26035	Astrocyte
Bcl2a1	1.92271720237763e-69	-0.578697	Astrocyte
Frmd6	3.09785652026969e-69	-0.302478	Astrocyte
Col6a2	2.34728855954339e-68	-0.467766	Astrocyte
Tiam2	2.66803597160463e-68	-0.660274	Astrocyte
Slc22a6	9.37669099843662e-68	-0.489519	Astrocyte
Chga	2.98198708770823e-67	-0.270473	Astrocyte
Clec14a	7.70968751411005e-67	-0.479657	Astrocyte
Tuba1a	2.26368297004503e-66	-0.996009	Astrocyte
Ptgds	9.74409773967671e-66	-1.70658	Astrocyte
Erg	3.29314673712317e-64	-0.41489	Astrocyte
Tpx2	7.13842704170747e-63	-0.630623	Astrocyte
Vcan	4.79065790871552e-62	-0.348469	Astrocyte
Lum	1.58366909069588e-61	-0.623939	Astrocyte
Foxc1	5.05343505433855e-61	-0.311191	Astrocyte
Ctla2a	1.59953893800678e-60	-0.293171	Astrocyte
Mrc1	2.97029246682824e-59	-0.589378	Astrocyte
Lcorl	3.02055108135756e-59	-0.26307	Astrocyte
Emcn	1.34191095472061e-58	-0.579566	Astrocyte
Tpd52l1	1.31660622360002e-57	-0.287164	Astrocyte
Igfbp3	2.17097847697174e-56	-0.436547	Astrocyte
Cavin3	2.25451008118942e-56	-0.401965	Astrocyte
H2ax	3.53520066812806e-56	-0.465839	Astrocyte
Tfrc	1.51575638845779e-53	-0.923934	Astrocyte
Htra3	1.82288246447432e-52	-0.434117	Astrocyte
Sox10	2.77363594398198e-49	-0.584047	Astrocyte
RT1-Db1	1.60239223664594e-48	-0.284009	Astrocyte
Snca	1.75197196369979e-48	-0.291421	Astrocyte
Ptpro	2.41253792717815e-48	-0.3039	Astrocyte
Ascl1	2.74289381618019e-48	-0.334095	Astrocyte
Snap25	9.28233022628398e-47	-0.30476	Astrocyte
Mafb	3.63443544588005e-46	-0.360502	Astrocyte
Adgrf5	3.80443332153099e-46	-0.709249	Astrocyte
Ccdc153	1.48403778247269e-45	-0.344253	Astrocyte
Elavl3	2.21753780884726e-44	-0.45903	Astrocyte
Dlc1	2.25000708880475e-44	-0.256004	Astrocyte
Elavl4	9.49394909840383e-44	-0.501467	Astrocyte
Pdgfa	1.17848401753984e-43	-0.389033	Astrocyte
Clec10a	1.56579963875032e-43	-0.310376	Astrocyte
Fzd6	8.50701441189648e-43	-0.355602	Astrocyte
Flt1	1.01799338594663e-42	-1.35265	Astrocyte
Cybb	8.60284374141434e-41	-0.316592	Astrocyte
Myl9	9.46593966397849e-41	-0.630832	Astrocyte
Tmem123	1.14166548097286e-39	-0.302311	Astrocyte
Cldn11	2.01657986182581e-39	-0.966968	Astrocyte
Vtn	4.6316024183107e-39	-1.34045	Astrocyte
Cspg4	4.94707187256548e-39	-0.535719	Astrocyte
Slco1a4	3.07029792127657e-38	-0.278364	Astrocyte
Reep5	2.21255944132375e-37	-0.600312	Astrocyte
Slc44a1	3.84602588187619e-36	-0.329858	Astrocyte
App	8.83053869440326e-35	-0.266191	Astrocyte
Crlf1	1.33361486264525e-34	0.348789915348708	Astrocyte
Septin4	1.85998202282753e-34	-0.492441	Astrocyte
Slc16a1	7.99460162705945e-34	-0.76916	Astrocyte
Tmem163	1.87820615155066e-33	-0.568927	Astrocyte
Caly	6.26872859541962e-32	-0.474172	Astrocyte
Pcp4	1.56344812379746e-30	-0.955077	Astrocyte
Mcpt1l1	1.03985067037676e-29	-0.761051	Astrocyte
Tek	2.36141531193741e-29	-0.507121	Astrocyte
Grap	1.0434751772246e-28	-0.402518	Astrocyte
Ube2c	1.10377419057717e-27	-0.864033	Astrocyte
Ccl2	2.16362649265792e-25	-0.595884	Astrocyte
Aspm	7.81173890281804e-25	-0.27676	Astrocyte
Mag	1.68929819422548e-24	-0.614933	Astrocyte
Bsg	4.84708934986711e-24	-1.58628	Astrocyte
Agpat4	1.03189784735474e-23	-0.270569	Astrocyte
Gpr4	2.47464305282783e-23	-0.286767	Astrocyte
Mgp	2.86442087156092e-23	-0.663813	Astrocyte
Cers2	9.89433743855871e-23	-0.261884	Astrocyte
Col18a1	2.56331317944446e-22	-0.439269	Astrocyte
Tnfrsf11b	1.60172399677454e-21	-0.438265	Astrocyte
Slc1a1	6.86103395608406e-21	-0.36569	Astrocyte
RGD1564664	1.62646788518928e-20	-0.270988	Astrocyte
Apcdd1	2.0013452220544e-20	-1.07621	Astrocyte
RT1-Da	2.2677564908273e-20	-0.264143	Astrocyte
Anxa5	3.92696152090709e-20	-0.483823	Astrocyte
Slc38a2	2.36300576805878e-19	-0.620211	Astrocyte
Atp13a5	2.61863109780758e-18	-0.361239	Astrocyte
Tsc22d1	5.51246821395561e-18	-0.700742	Astrocyte
Tubb4a	6.3758925297759e-17	-1.02235	Astrocyte
Kifc1	1.50160531109176e-16	-0.254722	Astrocyte
Sirt2	2.76407179765229e-16	-0.681026	Astrocyte
Kitlg	1.10250981102199e-15	-0.309788	Astrocyte
Sema4d	1.97899966391776e-15	-0.263776	Astrocyte
Fn1	2.33411935985742e-14	-0.676894	Astrocyte
Tmem212	3.94696710607149e-14	-0.254627	Astrocyte
Cd9	3.48784286214407e-13	-0.545393	Astrocyte
Sema7a	2.53003363627438e-12	-0.324935	Astrocyte
Slc7a5	2.93782402721003e-12	-0.363532	Astrocyte
Palm	5.43479166604832e-12	-0.291563	Astrocyte
Rasip1	4.33927236533147e-09	-0.522501	Astrocyte
Gpnmb	4.64694762963145e-09	-0.319475	Astrocyte
Ecrg4	7.24845318048372e-09	-0.310115	Astrocyte
Pcolce	2.36024059473018e-08	-0.419968	Astrocyte
Mog	3.44995158863917e-08	-0.34509	Astrocyte
Acta2	3.70301756207854e-08	-0.536198	Astrocyte
Ptprb	4.01335470681898e-08	-0.528626	Astrocyte
Gucy1a1	9.70066372626726e-08	-0.297937	Astrocyte
Plp1	9.77109594505809e-08	-0.966361	Astrocyte
Slc6a20	1.45722019974129e-07	-0.411335	Astrocyte
Nrp1	4.83868094661299e-07	-0.440324	Astrocyte
Prom1	5.32829959639626e-07	-0.413046	Astrocyte
Mfsd2a	9.41520156231402e-07	-0.314599	Astrocyte
Cd74	1.07222391369512e-06	-0.749289	Astrocyte
Ugt8	1.10584571113994e-06	-0.755915	Astrocyte
Cma1	3.7267090661192e-06	-0.633631	Astrocyte
Bgn	4.08196861484226e-06	-0.569072	Astrocyte
Reln	6.4122845912759e-06	-0.402415	Astrocyte
Tspan2	9.16683169141846e-06	-0.580903	Astrocyte
Crip2	1.65994369162582e-05	-0.546983	Astrocyte
AABR07007032.1	4.87168026518216e-05	-0.553901	Astrocyte
Mobp	0.000152215657627555	-0.672304	Astrocyte
Cd93	0.000183024298489495	-0.84225	Astrocyte
Pnlip	0.000192746688624116	-0.964222	Astrocyte
Mlf1	0.000379794359199778	-0.273298	Astrocyte
Plk2	0.000625989427894145	-0.451139	Astrocyte
Slc6a6	0.00104944482550971	-0.369269	Astrocyte
Col4a2	0.00111920878149326	-0.394619	Astrocyte
Sox17	0.00131506557436709	-0.312599	Astrocyte
AABR07060833.1	0.00345490587347778	-0.250754	Astrocyte
Aplnr	0.0055904739945143	-0.393874	Astrocyte
Cnp	0.00601244715035251	-0.782105	Astrocyte
Hbb	0.00729846038051599	-1.76894	Astrocyte
Tmem176a.1	0	3.89134064295301	Microglia
Tmem176b.1	0	3.82830482326947	Microglia
Ctss.1	0	3.80296621479149	Microglia
C1qb.1	0	3.78596760601076	Microglia
Ltc4s.1	0	3.77049918215342	Microglia
Aif1.1	0	3.76490214366363	Microglia
Ier3.1	0	3.5968507233176	Microglia
Fcer1g.1	0	3.5394355771038	Microglia
Tyrobp.1	0	3.34594084868083	Microglia
Csf1r.1	0	3.27258095790834	Microglia
C1qa.1	0	3.27062435042761	Microglia
Rgs10.1	0	3.21267338440725	Microglia
Anxa3.1	0	3.18464444214181	Microglia
Laptm5.1	0	3.1757316183906	Microglia
Hexb.1	0	2.98306979972328	Microglia
C1qc.1	0	2.96776014253095	Microglia
P2ry12.1	0	2.95231352759916	Microglia
Trem2.1	0	2.94209340937382	Microglia
Ccl4.1	0	2.83114003968803	Microglia
Lgmn.1	0	2.68462108031771	Microglia
Bin2.1	0	2.68169296353321	Microglia
Ccr5.1	0	2.65400597595439	Microglia
Pld4.1	0	2.64890537772688	Microglia
Coro1a.1	0	2.60640356941194	Microglia
Gpr34.1	0	2.58748794089983	Microglia
Ifngr1.1	0	2.43099415539939	Microglia
Ccl3.1	0	2.38505869670675	Microglia
Tnfaip8l2.1	0	2.36428913737504	Microglia
Limd2.1	0	2.34369622277244	Microglia
Lyz2.1	0	2.32951264287676	Microglia
Fcrl2.1	0	2.31964330265034	Microglia
Junb.1	0	2.29082499597485	Microglia
Cx3cr1.1	0	2.28651555801078	Microglia
Zfp36.1	0	2.28349953723386	Microglia
Rnaset2.1	0	2.28014671984599	Microglia
Arhgdib.1	0	2.27829152410296	Microglia
Ctsz.1	0	2.25974909743798	Microglia
Bin1.1	0	2.25562000609266	Microglia
Tifab.1	0	2.21597035930153	Microglia
Susd3.1	0	2.17462986062222	Microglia
Gpx1.1	0	2.17041922530715	Microglia
Spi1.1	0	2.16683562303374	Microglia
Dusp1.1	0	2.11455486399686	Microglia
Rac2.1	0	2.11110078678906	Microglia
Slco2b1.1	0	2.10514098108711	Microglia
Ly86.1	0	2.10060193883745	Microglia
Cfh.1	0	2.09657393590756	Microglia
Cd53.1	0	2.02774598036406	Microglia
Cd37.1	0	2.02062376920155	Microglia
Tmem119.1	0	2.00724815726868	Microglia
Blnk.1	0	1.99538592195655	Microglia
Evi2a.1	0	1.99036364997875	Microglia
Apbb1ip.1	0	1.97335863064864	Microglia
Ucp2.1	0	1.94910864087062	Microglia
Slc29a3.1	0	1.94280007024546	Microglia
Cfp.1	0	1.94201982988387	Microglia
Grn.1	0	1.93956950892244	Microglia
Itgam.1	0	1.91926316860107	Microglia
Sh3bgrl3.1	0	1.90939065280959	Microglia
Pycard.1	0	1.90481234657773	Microglia
Abi3.1	0	1.8918380605611	Microglia
P2ry13.1	0	1.8891677668386	Microglia
Cotl1.1	0	1.88374392552181	Microglia
Npc2.1	0	1.87297629950634	Microglia
Fcgr2b.1	0	1.8419092865155	Microglia
Cyba.1	0	1.83817877346929	Microglia
Mef2c.1	0	1.82693113552371	Microglia
Fcgr3a.1	0	1.82651192649795	Microglia
Siglec5.1	0	1.82468741819914	Microglia
AABR07054266.1.1	0	1.81932457299281	Microglia
Gpr84.1	0	1.79188277621518	Microglia
AABR07006310.1.1	0	1.79073732012251	Microglia
Cyth4.1	0	1.78630579168707	Microglia
P2ry6.1	0	1.76025751156788	Microglia
Epsti1.1	0	1.75340502717551	Microglia
Rgs1.1	0	1.75050164694552	Microglia
Inpp5d.1	0	1.73304645959098	Microglia
Gngt2.1	0	1.72402406441871	Microglia
Slc11a1.1	0	1.72335131978334	Microglia
RT1-CE10.1	0	1.70531127040868	Microglia
Timp2.1	0	1.7050377067256	Microglia
Slc2a5.1	0	1.68952443198178	Microglia
Unc93b1.1	0	1.68463391228493	Microglia
Fyb1.1	0	1.67254294638179	Microglia
Gmfg.1	0	1.65983259927225	Microglia
Fcgr1a.1	0	1.65492395753981	Microglia
Arpc1b.1	0	1.64508629709297	Microglia
Ptpn6.1	0	1.63541751513682	Microglia
Fermt3.1	0	1.62000320963942	Microglia
Lcp1.1	0	1.6164281167327	Microglia
Hmox1.1	0	1.57664589879576	Microglia
Fos.1	0	1.56173529773893	Microglia
Cd48.1	0	1.5576167762962	Microglia
Skap2.1	0	1.52394627532176	Microglia
Ier2.1	0	1.50032509615046	Microglia
Ifi30.1	0	1.49087240314796	Microglia
Alox5ap.1	0	1.4833151329496	Microglia
Fxyd5.1	0	1.47580318062244	Microglia
Ctsb	0	1.47337462609961	Microglia
Sgk1.1	0	1.45798513485797	Microglia
RT1-A1.1	0	1.45690910205149	Microglia
Havcr2.1	0	1.45440454105229	Microglia
Rhog.1	0	1.4344327746802	Microglia
Arl11.1	0	1.3997688002939	Microglia
Adgre1.1	0	1.39293337860247	Microglia
Nfkbia.1	0	1.35029137194352	Microglia
Cd83.1	0	1.33752553308723	Microglia
Tgfb1.1	0	1.31909593288323	Microglia
Lyve1.1	0	1.31811370463218	Microglia
Ehd4.1	0	1.31060241968563	Microglia
Hpgds.1	0	1.29612556255521	Microglia
Cmtm7.1	0	1.2764848255797	Microglia
Ptprc.1	0	1.27505060636409	Microglia
Plek.1	0	1.24993470063888	Microglia
Irf8.1	0	1.24258873841231	Microglia
Rgs2.1	0	1.23494601979643	Microglia
Cd84.1	0	1.22277598207665	Microglia
Cndp2.1	0	1.19277192796348	Microglia
Bcl2a1.1	0	1.16347169780479	Microglia
Slfn2.1	0	1.16277827855293	Microglia
Lgals3bp.1	0	1.14837420254601	Microglia
Tmem37.1	0	1.14198105055486	Microglia
Egr1.1	0	1.12665622772446	Microglia
Aspa.1	0	1.10900186942506	Microglia
Hck.1	0	1.09633812824593	Microglia
Igf1.1	0	1.08478302358909	Microglia
Cebpb.1	0	1.07063818742564	Microglia
Rasgrp3.1	0	1.05256951200976	Microglia
Trim55.1	0	1.02320452638527	Microglia
Serpinb1a.1	0	1.00914828445225	Microglia
Clec4a1.1	0	0.997788439198735	Microglia
Txnip.1	0	0.955220639799015	Microglia
Dnase2	0	0.948917499292852	Microglia
Ctsl.1	0	0.94494294422158	Microglia
LOC102549869.1	0	0.942958904095455	Microglia
Sparc.1	0	0.916052746965014	Microglia
Btg2.1	0	0.915892103147339	Microglia
Itgb2.1	0	0.90938835236346	Microglia
Ctsd	0	0.873445865639928	Microglia
Fli1.1	0	0.868239825028308	Microglia
Rassf4.1	0	0.863626310813273	Microglia
Sat1.1	0	0.846073955554101	Microglia
Ncf1.1	0	0.837658415376741	Microglia
Klf2.1	0	0.816132961850864	Microglia
Naaa.1	0	0.79408416990446	Microglia
Tnnt1.1	0	0.782049131303942	Microglia
Cxcl16.1	0	0.776390665961704	Microglia
Cd68.1	0	0.771073938608456	Microglia
Car2	0	0.757823738081502	Microglia
Tspo.1	0	0.741126096636703	Microglia
Tuba1b.1	0	0.719334712921214	Microglia
Ctsa.1	0	0.710768499725621	Microglia
Msn.1	0	0.648203732760135	Microglia
Ifi27.1	0	0.612698341798356	Microglia
Capg.1	0	0.604572058136305	Microglia
Ccnd1.1	0	0.585986409483338	Microglia
S100a4	0	0.581819859982592	Microglia
Mmp2.1	0	0.574803017714563	Microglia
Tf.1	0	0.567856600913671	Microglia
Edn3.1	0	0.534351421004648	Microglia
Pltp.1	0	0.534125359082408	Microglia
Ifi27l2b.1	0	0.528431334117882	Microglia
Cd14	0	0.48083323321463	Microglia
Aurka.1	0	0.469512781300671	Microglia
Mapk3.1	0	0.467785840873888	Microglia
F11r.1	0	0.42916545875917	Microglia
Folr2.1	0	0.415018223513213	Microglia
Ttk.1	0	0.403062712299617	Microglia
Rhox5	0	0.379745681123382	Microglia
Rtp4	0	0.371371820904159	Microglia
Lst1.1	0	0.364862919211687	Microglia
Spint2.1	0	0.355002366067398	Microglia
Tspan8.1	0	0.349102071517651	Microglia
Selenom.1	0	0.341340817976315	Microglia
Cited2.1	0	0.341075722717543	Microglia
Ptpre.1	0	0.326431949196116	Microglia
Gmnn.1	0	0.322270769250848	Microglia
Aebp1	0	0.313806843248035	Microglia
Ighm	0	0.303661297985113	Microglia
Cxcl10	0	0.299851899384139	Microglia
Tacc3.1	0	0.286277508494921	Microglia
Tk1.1	0	0.286102609254054	Microglia
Arhgap11a.1	0	0.276539637230102	Microglia
Pcna.1	0	0.269903197675873	Microglia
Rps4y2.1	0	0.253004785565697	Microglia
Cfap69	0	-0.252385	Microglia
Nrp2	0	-0.252912	Microglia
Mustn1	0	-0.256657	Microglia
Epha3	0	-0.26108	Microglia
S1pr3	0	-0.263242	Microglia
Fam174b	0	-0.26488	Microglia
Sema3d	0	-0.273215	Microglia
Mal	0	-0.283265	Microglia
Cdc42ep2	0	-0.291979	Microglia
Trpm3	0	-0.293662	Microglia
Map7.1	0	-0.294109	Microglia
Cdc42ep1	0	-0.308743	Microglia
Pip5k1b	0	-0.311166	Microglia
Col12a1	0	-0.312924	Microglia
Rflnb.1	0	-0.324503	Microglia
Rgs4.1	0	-0.334486	Microglia
Tyro3	0	-0.337679	Microglia
Gjc2	0	-0.34121	Microglia
LOC361016	0	-0.342776	Microglia
Emb	0	-0.357713	Microglia
Cxcr4	0	-0.3698	Microglia
Apoc4.1	0	-0.374569	Microglia
Dnajb2	0	-0.380689	Microglia
Ndufa4l2.1	0	-0.381186	Microglia
Dusp3	0	-0.384536	Microglia
Kdelr3.1	0	-0.388598	Microglia
Tmem125	0	-0.393614	Microglia
Col4a4.1	0	-0.397725	Microglia
Man1a2	0	-0.40445	Microglia
Nkd1	0	-0.40938	Microglia
Gpr37.1	0	-0.428081	Microglia
Hmcn1	0	-0.429238	Microglia
Erg.1	0	-0.432685	Microglia
Myo1b.1	0	-0.434209	Microglia
Dock6	0	-0.434459	Microglia
Ephx1	0	-0.43806	Microglia
Col4a2.1	0	-0.438665	Microglia
Chi3l1.1	0	-0.442564	Microglia
Svil	0	-0.444824	Microglia
Aplnr.1	0	-0.44499	Microglia
Thsd1	0	-0.447013	Microglia
Kank1	0	-0.449554	Microglia
Sod3.1	0	-0.450101	Microglia
Grm5.1	0	-0.456904	Microglia
Hs3st1	0	-0.462179	Microglia
Nav2.1	0	-0.46369	Microglia
Prelp	0	-0.470608	Microglia
Zic3.1	0	-0.471144	Microglia
Lcat.1	0	-0.471871	Microglia
Slc38a1	0	-0.484946	Microglia
Psd3	0	-0.487633	Microglia
Plxnb3	0	-0.488313	Microglia
Sema7a.1	0	-0.501758	Microglia
Adamts4	0	-0.502144	Microglia
Cdk14	0	-0.503661	Microglia
Adgrv1.1	0	-0.503963	Microglia
Tmem107	0	-0.514824	Microglia
Pcdh18	0	-0.51492	Microglia
Cgnl1	0	-0.518204	Microglia
AABR07026112.1.1	0	-0.518215	Microglia
Slc6a8	0	-0.529168	Microglia
Cthrc1.1	0	-0.531071	Microglia
Tmem98	0	-0.537597	Microglia
Tm7sf3	0	-0.539699	Microglia
Spsb1	0	-0.545232	Microglia
Rarres1.1	0	-0.548969	Microglia
Nid2	0	-0.549362	Microglia
Ccdc141	0	-0.551754	Microglia
Pamr1.1	0	-0.554768	Microglia
Plekhb1.1	0	-0.562874	Microglia
Gal3st1	0	-0.568154	Microglia
Fmo1.1	0	-0.570247	Microglia
Slc48a1.1	0	-0.573253	Microglia
Plekha1	0	-0.573742	Microglia
Stk39	0	-0.575409	Microglia
Wwc2	0	-0.576732	Microglia
Rab33a	0	-0.584435	Microglia
Scarf1	0	-0.587673	Microglia
Fbxo2.1	0	-0.588739	Microglia
Egfl7.1	0	-0.605652	Microglia
Scarb1	0	-0.619944	Microglia
Dpysl4	0	-0.622675	Microglia
Ascl1.1	0	-0.62589	Microglia
Ccdc80	0	-0.640854	Microglia
Aldh2.1	0	-0.646344	Microglia
Slc14a1.1	0	-0.654357	Microglia
Pdgfa.1	0	-0.663203	Microglia
Slc39a12.1	0	-0.664377	Microglia
Prom1.1	0	-0.670563	Microglia
Ppp1r1a.1	0	-0.671731	Microglia
Scrn1.1	0	-0.674144	Microglia
Serinc5	0	-0.67457	Microglia
Tgfb2.1	0	-0.677415	Microglia
Alpl.1	0	-0.686091	Microglia
Maob.1	0	-0.686249	Microglia
Anxa5.1	0	-0.689951	Microglia
Lrrn1	0	-0.693305	Microglia
Fgfbp3.1	0	-0.694488	Microglia
Pcdh17	0	-0.695933	Microglia
Emid1.1	0	-0.699701	Microglia
Chrdl1.1	0	-0.699931	Microglia
Igsf8.1	0	-0.706151	Microglia
Mapk8ip1	0	-0.71543	Microglia
Acss2.1	0	-0.717185	Microglia
Timp4.1	0	-0.72318	Microglia
Omg.1	0	-0.727181	Microglia
Acot7	0	-0.728771	Microglia
Jam3	0	-0.730274	Microglia
Elavl3.1	0	-0.733602	Microglia
Agpat4.1	0	-0.733764	Microglia
Nr2f2	0	-0.740348	Microglia
Hes1.1	0	-0.744727	Microglia
Ddr1.1	0	-0.749984	Microglia
Gstm7.1	0	-0.751204	Microglia
Plppr5.1	0	-0.754958	Microglia
Ca8.1	0	-0.756999	Microglia
AABR07001382.1.1	0	-0.759737	Microglia
Shisa4.1	0	-0.767028	Microglia
Rab3a.1	0	-0.767629	Microglia
Cadm1.1	0	-0.772645	Microglia
Mog.1	0	-0.779386	Microglia
Angptl4.1	0	-0.781121	Microglia
Rras2	0	-0.784721	Microglia
Snrpd1	0	-0.787027	Microglia
S100a8.1	0	-0.788531	Microglia
Fa2h.1	0	-0.800247	Microglia
Acot1.1	0	-0.802009	Microglia
Flna.1	0	-0.802324	Microglia
Rarres2	0	-0.804667	Microglia
C1qtnf5.1	0	-0.81089	Microglia
Gjc1.1	0	-0.821543	Microglia
Cdo1	0	-0.835821	Microglia
Arx	0	-0.852928	Microglia
Nbl1	0	-0.853945	Microglia
Apbb1	0	-0.856918	Microglia
Uaca.1	0	-0.867189	Microglia
Ech1	0	-0.870865	Microglia
Cd93.1	0	-0.874954	Microglia
Arl4a.1	0	-0.882282	Microglia
F3.1	0	-0.882935	Microglia
Bcar1.1	0	-0.883143	Microglia
Cdkn1c.1	0	-0.883192	Microglia
Fn1.1	0	-0.921919	Microglia
Scd.1	0	-0.927661	Microglia
Me1.1	0	-0.933518	Microglia
Wasf1	0	-0.936994	Microglia
Tubb4b	0	-0.938016	Microglia
Ntsr2.1	0	-0.938895	Microglia
Septin4.1	0	-0.946373	Microglia
Cnr1.1	0	-0.947236	Microglia
Ywhaq.1	0	-0.948113	Microglia
Cd59	0	-0.953862	Microglia
S100a11.1	0	-0.954799	Microglia
Gabbr2.1	0	-0.956143	Microglia
Rlbp1.1	0	-0.961953	Microglia
Dhcr24.1	0	-0.971689	Microglia
Sema6a.1	0	-0.972192	Microglia
Tlcd1.1	0	-0.976307	Microglia
Apln	0	-0.976906	Microglia
Ccdc107	0	-0.98337	Microglia
Dpysl3.1	0	-0.992483	Microglia
Cdh13.1	0	-0.993654	Microglia
Slc7a5.1	0	-0.993661	Microglia
Bgn.1	0	-1.01561	Microglia
Serpinf1.1	0	-1.02533	Microglia
Fxyd6	0	-1.02594	Microglia
Higd1b	0	-1.03915	Microglia
Gsta4.1	0	-1.04422	Microglia
Npdc1.1	0	-1.04425	Microglia
Fbln2.1	0	-1.04685	Microglia
Slc12a2	0	-1.05061	Microglia
Cbs.1	0	-1.05294	Microglia
Acsl3.1	0	-1.05567	Microglia
Tmem100.1	0	-1.06782	Microglia
Fxyd1.1	0	-1.07242	Microglia
Slc39a10	0	-1.07416	Microglia
Tm7sf2.1	0	-1.07543	Microglia
Mfsd2a.1	0	-1.08208	Microglia
Lama4.1	0	-1.08703	Microglia
Sdc4.1	0	-1.09044	Microglia
Ccnd2	0	-1.09115	Microglia
Igsf1.1	0	-1.09338	Microglia
Gpc1.1	0	-1.10326	Microglia
Abhd17b.1	0	-1.11445	Microglia
Nkain4.1	0	-1.11664	Microglia
Prxl2a.1	0	-1.11768	Microglia
Arhgap35	0	-1.11864	Microglia
Insig1.1	0	-1.11912	Microglia
Hsd11b1.1	0	-1.13214	Microglia
Slc25a18.1	0	-1.13519	Microglia
Rnd2	0	-1.13648	Microglia
Idi1.1	0	-1.13735	Microglia
Cldn10.1	0	-1.14557	Microglia
Hmgcr.1	0	-1.14857	Microglia
Gfap.1	0	-1.1559	Microglia
Crip1.1	0	-1.15967	Microglia
Hapln1.1	0	-1.16374	Microglia
Ptprd.1	0	-1.17396	Microglia
Tpm1.1	0	-1.1868	Microglia
Dynlt1.1	0	-1.19946	Microglia
RGD1565166.1	0	-1.20052	Microglia
Sfrp1.1	0	-1.20213	Microglia
Olfm1.1	0	-1.20292	Microglia
Pmp22.1	0	-1.20485	Microglia
Sc5d.1	0	-1.21288	Microglia
Map1a	0	-1.21776	Microglia
Alcam.1	0	-1.23796	Microglia
Fdps.1	0	-1.24396	Microglia
Id2.1	0	-1.24681	Microglia
Wscd1.1	0	-1.2522	Microglia
Htra1.1	0	-1.25856	Microglia
Tspan2.1	0	-1.25938	Microglia
Tfrc.1	0	-1.25991	Microglia
Cavin3.1	0	-1.27432	Microglia
Gramd2b.1	0	-1.28078	Microglia
Ezr.1	0	-1.28149	Microglia
Slc2a1.1	0	-1.28278	Microglia
Tmem47.1	0	-1.28444	Microglia
Pebp1	0	-1.28581	Microglia
Slc7a10.1	0	-1.30134	Microglia
Tmem229a.1	0	-1.30596	Microglia
Pdpn.1	0	-1.31255	Microglia
Plat	0	-1.31938	Microglia
Nrxn1.1	0	-1.33005	Microglia
Ndn	0	-1.33026	Microglia
Nsg1.1	0	-1.34542	Microglia
Igfbp5.1	0	-1.35187	Microglia
Lix1.1	0	-1.36086	Microglia
Pllp.1	0	-1.3665	Microglia
Nfasc.1	0	-1.36806	Microglia
Aplp1.1	0	-1.36889	Microglia
RGD1564664.1	0	-1.374	Microglia
Nrarp.1	0	-1.37526	Microglia
AC134224.1.1	0	-1.38759	Microglia
Apcdd1.1	0	-1.40856	Microglia
Entpd2.1	0	-1.41074	Microglia
Tnc.1	0	-1.42246	Microglia
Ncan.1	0	-1.43305	Microglia
Thra	0	-1.44127	Microglia
Nid1	0	-1.44936	Microglia
Fam107a.1	0	-1.45906	Microglia
Dbndd2.1	0	-1.45914	Microglia
Stmn4.1	0	-1.48224	Microglia
Mpzl1.1	0	-1.49006	Microglia
Cd9.1	0	-1.50201	Microglia
Epas1.1	0	-1.52287	Microglia
Acsl6.1	0	-1.52628	Microglia
Cmtm5.1	0	-1.52907	Microglia
Olig2	0	-1.53232	Microglia
Mras.1	0	-1.53909	Microglia
Elovl2.1	0	-1.55758	Microglia
Id4.1	0	-1.55766	Microglia
Nfix.1	0	-1.56015	Microglia
Mdk	0	-1.5641	Microglia
Cxcl14.1	0	-1.58001	Microglia
Ugt8.1	0	-1.5803	Microglia
Grm3.1	0	-1.60403	Microglia
Fjx1.1	0	-1.60587	Microglia
Gstm1.1	0	-1.60989	Microglia
Crip2.1	0	-1.61676	Microglia
Fyn	0	-1.63795	Microglia
Cd24	0	-1.64881	Microglia
Phyhipl.1	0	-1.66397	Microglia
Ndrg2.1	0	-1.66913	Microglia
Fstl1	0	-1.67817	Microglia
Luzp2.1	0	-1.69071	Microglia
Nsg2.1	0	-1.71008	Microglia
Vcan.1	0	-1.71249	Microglia
Pnlip.1	0	-1.73017	Microglia
Id3.1	0	-1.73915	Microglia
Sfxn5.1	0	-1.74426	Microglia
Agt.1	0	-1.74855	Microglia
Scrg1	0	-1.76298	Microglia
Serpinh1	0	-1.77759	Microglia
Tsc22d1.1	0	-1.78333	Microglia
Itih3.1	0	-1.81006	Microglia
Scd2.1	0	-1.81295	Microglia
Mmd2.1	0	-1.84208	Microglia
Sqle.1	0	-1.85995	Microglia
Lxn.1	0	-1.86217	Microglia
Dbi.1	0	-1.86627	Microglia
Msmo1.1	0	-1.92905	Microglia
Gpm6b.1	0	-1.95944	Microglia
Mag.1	0	-1.96519	Microglia
Cldn11.1	0	-1.97717	Microglia
Tst.1	0	-1.97819	Microglia
Cyp51.1	0	-1.98887	Microglia
Slc4a4.1	0	-1.99524	Microglia
Mlc1.1	0	-2.01814	Microglia
Csrp2.1	0	-2.02642	Microglia
Ntrk2.1	0	-2.03633	Microglia
Hmgcs1.1	0	-2.07775	Microglia
Serpine2.1	0	-2.07791	Microglia
Slc1a2.1	0	-2.13267	Microglia
Rgcc.1	0	-2.14753	Microglia
Itm2a.1	0	-2.18252	Microglia
Olig1	0	-2.19635	Microglia
Fabp5.1	0	-2.21069	Microglia
Bsg.1	0	-2.22089	Microglia
Tuba1a.1	0	-2.26411	Microglia
Aldoc.1	0	-2.27552	Microglia
Ttyh1.1	0	-2.28988	Microglia
Slco1c1.1	0	-2.31951	Microglia
Scg3.1	0	-2.36024	Microglia
Atp1a2.1	0	-2.37106	Microglia
Igfbp2.1	0	-2.39802	Microglia
Atp1b2.1	0	-2.47653	Microglia
Clu.1	0	-2.5014	Microglia
S100b.1	0	-2.59596	Microglia
Aqp4.1	0	-2.63481	Microglia
Nnat.1	0	-2.65331	Microglia
Mt3.1	0	-2.67857	Microglia
Cpe.1	0	-2.69047	Microglia
Igfbp7.1	0	-2.70039	Microglia
Gja1.1	0	-2.72782	Microglia
Plpp3.1	0	-2.74241	Microglia
Fabp7.1	0	-2.94462	Microglia
Ptprz1.1	0	-2.95531	Microglia
Sparcl1.1	0	-3.04355	Microglia
Tmem163.1	2.52214843687944e-306	-0.902039	Microglia
Cxcl12.1	2.37565512075242e-305	-1.4691	Microglia
Zdhhc9	8.71678537217958e-305	-0.366051	Microglia
Sncg	3.97592112340808e-304	-0.28595	Microglia
Tubb4a.1	4.00916124993739e-303	-1.85352	Microglia
Pdgfrb	1.33105816003635e-299	-0.483608	Microglia
Elavl4.1	1.45525333168077e-299	-0.785616	Microglia
Mfap2.1	8.26167611156563e-297	-0.916222	Microglia
Vim.1	2.09219868841209e-295	-2.0032	Microglia
Hopx.1	4.40318710072254e-293	-0.535117	Microglia
Olr1	1.43541506118232e-292	0.256334332728069	Microglia
Csrp1	3.03438588281347e-292	-0.775167	Microglia
Slc6a20.1	3.96663507664419e-292	-0.432044	Microglia
Cyyr1.1	3.81488033861475e-290	-0.806241	Microglia
Slc1a3.1	1.93362478764875e-289	-1.9155	Microglia
Crlf1.1	2.18307133183409e-287	-0.740475	Microglia
Strn	1.00285109291836e-284	-0.334106	Microglia
Lgals1.1	1.34924050684598e-283	-1.08529	Microglia
AABR07067076.1	5.37118766344189e-280	-0.513234	Microglia
Ifitm10.1	2.39600597997804e-279	-0.61208	Microglia
Bcas1.1	7.81177418562715e-278	-0.636934	Microglia
Shroom2	2.6320574948829e-277	-0.383161	Microglia
Tek.1	2.92953954360674e-276	-0.458268	Microglia
Vwa1.1	2.99859637651444e-276	-1.07368	Microglia
AABR07068316.1	8.99522732943583e-274	-0.28663	Microglia
Prickle1	2.38625215523665e-272	-0.25638	Microglia
Dgat2	2.90261149603152e-272	-0.279952	Microglia
Msr1	5.1124114571749e-272	0.255719526056307	Microglia
Osm	4.75985186919264e-271	0.418546957513259	Microglia
Slc7a11.1	1.59629490246098e-269	-1.02488	Microglia
Rap2a	7.84349337638884e-264	-0.368677	Microglia
Slc39a8.1	8.28967041338146e-264	-0.321126	Microglia
RGD1563349	2.38849013185241e-263	-0.312183	Microglia
Frmd6.1	1.06780171826502e-260	-0.44128	Microglia
Dcx.1	1.19100598406867e-260	-1.16821	Microglia
S100a13.1	1.69424213413956e-260	-0.982048	Microglia
Gjb6.1	3.61536607680918e-259	-0.43766	Microglia
Jcad.1	3.91017511379376e-259	-0.409922	Microglia
Fhl1	4.32676720558164e-258	-0.683204	Microglia
Sox18.1	1.68927016974325e-255	-0.739214	Microglia
Aacs.1	8.71960634851487e-255	-0.393839	Microglia
Apod.1	2.40113057550953e-253	-1.88634	Microglia
Ppp1r14a.1	4.62729906128333e-253	-0.760704	Microglia
Foxs1.1	5.0544515162142e-253	-0.417397	Microglia
Msx1	5.10223421633696e-253	-0.305247	Microglia
Pla2g3.1	1.73571187689485e-249	-0.478799	Microglia
Glrb	1.46178842417466e-248	-0.898178	Microglia
Gdf15	6.10829958057937e-244	0.287081945338201	Microglia
Ilk	6.1056643903714e-243	-0.528934	Microglia
AC120594.1.1	1.97180023769913e-240	-0.316601	Microglia
Cfap298	2.73772749450124e-240	-0.362365	Microglia
LOC100910790	1.46531144762346e-239	-0.323565	Microglia
Serpinb6a.1	1.01876938085757e-237	-0.659575	Microglia
Fam183a.1	1.78082563717044e-236	-0.40478	Microglia
Col11a1	3.14049529463903e-235	-0.441356	Microglia
Foxq1.1	1.10628841831095e-234	-0.466553	Microglia
Cd86.1	2.33380899165602e-233	0.643198209384524	Microglia
Cavin2.1	3.1813882604129e-230	-0.417928	Microglia
RGD1310587.1	4.00916483158059e-229	-0.592774	Microglia
Itga1.1	1.85301193736349e-228	-0.477284	Microglia
Resp18	1.18841686907596e-227	-0.772803	Microglia
Nasp.1	3.53669978504168e-227	-0.752475	Microglia
Igfbpl1.1	7.63443531225432e-227	-1.58983	Microglia
Pbx3	8.48752432768465e-227	-0.483777	Microglia
Tmem108.1	4.6805029018248e-222	-0.527378	Microglia
Tiam2.1	1.33498143293839e-221	-0.728281	Microglia
Akap2	1.20791903630899e-219	-0.465065	Microglia
Col4a1.1	1.95730364218967e-219	-1.93731	Microglia
Slain1	2.10674840785556e-217	-0.41712	Microglia
Thy1.1	1.37858175112427e-214	-0.537714	Microglia
Dcn.1	2.79736420226574e-214	-0.955624	Microglia
Rhoj.1	7.47950121930359e-213	-0.845469	Microglia
Cd320	1.70658838160513e-210	-0.691258	Microglia
Anxa1.1	1.0061495197402e-208	-0.485218	Microglia
Palmd.1	1.05192336652503e-208	-0.646502	Microglia
Lcorl.1	1.68965521266516e-207	-0.612017	Microglia
Dipk1a	1.53097280710888e-206	-0.386683	Microglia
Snca.1	3.91042053255814e-206	-0.561724	Microglia
App.1	3.83944328671234e-203	-0.75014	Microglia
Igfbp4	4.72988537593093e-203	-0.612235	Microglia
Stmn1.1	9.01615652203772e-203	-1.76462	Microglia
LOC100912564.1.1	1.16636570495369e-202	0.284801588449385	Microglia
Bche.1	3.25152483217698e-200	-0.479569	Microglia
Zcchc12.1	8.20754449471314e-196	-0.374107	Microglia
Fam89a.1	1.85710143592988e-195	-0.488334	Microglia
Cck.1	3.78926508056056e-194	-0.358207	Microglia
Cspg4.1	7.78545264048936e-189	-0.643749	Microglia
Anxa2.1	3.91904995248181e-188	-0.762081	Microglia
Flt1.1	9.88979444461715e-187	-1.44959	Microglia
Tcf7l2	1.80128700274465e-186	-0.493779	Microglia
Slc16a1.1	7.08283391066341e-186	-1.13342	Microglia
Tgm2.1	2.59907908324807e-185	-0.356805	Microglia
Gucy1a1.1	1.34564008310135e-184	-0.468861	Microglia
AC118957.1.1	1.18048067041273e-178	-0.519754	Microglia
Kdr.1	1.41590052386684e-177	-1.12314	Microglia
Gpr4.1	3.85450205549675e-177	-0.299554	Microglia
Ezh2.1	9.43445705994472e-177	-0.728526	Microglia
Fbln5	1.02039725374231e-175	-0.279026	Microglia
Calm1.1	2.84011922354641e-173	-0.564865	Microglia
Lmna	4.29771341456807e-168	-0.436834	Microglia
Chn2.1	1.01869406877161e-166	-0.411471	Microglia
Fnta	4.65041483887522e-166	-0.795956	Microglia
Robo2	1.00472241262973e-165	-0.613209	Microglia
Cnksr3	2.96798140962813e-165	-0.289911	Microglia
Sirt2.1	5.86611328897626e-165	-1.53861	Microglia
Stx2	1.21086789909026e-164	-0.329744	Microglia
Tdrp.1	1.08222418863984e-163	-0.551322	Microglia
Map2k5	3.46009478540124e-163	-0.265525	Microglia
Uchl1.1	7.73278929385557e-163	-1.28128	Microglia
Nkx6-2	8.56271423951658e-163	-0.385122	Microglia
Rbpms	1.63651747907071e-162	-0.251138	Microglia
S100a10.1	2.7207762932666e-162	-0.47796	Microglia
Peli1	2.28093178189048e-160	-0.441084	Microglia
Pld3	4.36545927541773e-158	0.25199955660467	Microglia
Pcp4.1	1.45553651394296e-157	-1.2652	Microglia
Cdh5.1	1.75021036604966e-156	-0.783482	Microglia
Gjb2	2.59487647604194e-156	-0.309521	Microglia
Cldn5.1	2.60578471547802e-155	-2.4833	Microglia
Arhgap18	1.1313876224619e-153	-0.355573	Microglia
Nfkbib	1.63633278202195e-153	-0.40332	Microglia
Ctps1	1.76015112836939e-153	-0.371099	Microglia
Cxcl2.1	2.24988841976769e-153	0.77671093168267	Microglia
Mgst1	3.94229586188017e-150	-0.255204	Microglia
Tspan18.1	2.01530326271041e-146	-0.372353	Microglia
Riiad1	7.39421978866181e-145	-0.254726	Microglia
Emcn.1	3.63122806873431e-144	-0.581532	Microglia
Fam227a	2.66475184125744e-141	-0.269771	Microglia
Glul.1	1.46989273985968e-140	-0.564599	Microglia
S100a9	9.54355774511852e-140	-1.10007	Microglia
Plaat3.1	1.58011407559235e-139	-0.680653	Microglia
Clec14a.1	1.98010196015666e-138	-0.517886	Microglia
Plp1.1	3.8095574372335e-137	-3.17557	Microglia
AC141102.1.1	6.23258471452554e-136	-0.334137	Microglia
Dlx5.1	1.25983467247309e-134	-0.367702	Microglia
S100a6	4.63269600527832e-134	-0.290226	Microglia
Lama2.1	5.52950063041358e-134	-0.458675	Microglia
Stmn3.1	9.62561190623797e-134	-1.49256	Microglia
Sh3gl3.1	7.96139826762801e-133	-0.782735	Microglia
Slc38a5.1	1.10045601640473e-132	-1.26571	Microglia
Slc7a1.1	1.2774413559474e-132	-1.58847	Microglia
Egflam.1	7.89271837514012e-132	-0.409425	Microglia
Plk2.1	5.77075643407016e-128	-0.330703	Microglia
Sh3bp4.1	5.45821442007386e-127	-0.834091	Microglia
Rsph10b	1.48968307445183e-126	-0.289661	Microglia
Ch25h.1	5.42345831886116e-125	0.894082338430899	Microglia
Slc9a3r2.1	6.3370301375007e-125	-0.889692	Microglia
Ptprn	3.25553712028166e-124	-0.459511	Microglia
Fzd6.1	8.76371491452784e-123	-0.426033	Microglia
Carhsp1.1	2.85345415189915e-122	-0.701803	Microglia
Prkcz	7.67163218423698e-121	-0.311518	Microglia
Akap12.1	8.92445886592538e-121	-0.824435	Microglia
Slc22a8.1	1.48381170829762e-120	-0.990093	Microglia
Vtn.1	3.28775050786925e-120	-1.41128	Microglia
Nos3	4.53504205626776e-120	-0.252596	Microglia
Htra3.1	7.55320903839696e-119	-0.586766	Microglia
Anpep.1	1.99545081104237e-118	-0.254415	Microglia
Cabcoco1	3.61733120546645e-118	-0.313772	Microglia
Tubb3.1	1.25553701245662e-117	-2.20487	Microglia
Cplx2	3.8537310655778e-117	-0.41542	Microglia
Podxl.1	3.50787147755379e-116	-0.724699	Microglia
AABR07007032.1.1	8.30747247457851e-116	-0.678401	Microglia
Sez6l2.1	5.40798333852022e-113	-0.45047	Microglia
Unc5b	1.47830142249093e-111	-0.383545	Microglia
Foxc1.1	4.58485699829407e-111	-0.326782	Microglia
Tagln2.1	2.39395575026366e-110	-1.47266	Microglia
Cald1.1	4.31538023454367e-109	-1.2961	Microglia
Gng3.1	1.58193068826388e-108	-0.791567	Microglia
Vwf.1	2.79608853104829e-107	-0.856308	Microglia
Chga.1	3.12134366094089e-107	-0.305951	Microglia
Mrc1.1	3.46509687069607e-107	-0.273348	Microglia
Slco1a4.1	1.25738168269878e-105	-0.294131	Microglia
Map1b.1	3.70297133294646e-105	-1.99821	Microglia
Adgrf5.1	9.17003509644653e-105	-0.761764	Microglia
Ramp1	3.90650887380723e-103	-0.717758	Microglia
Ly75	4.67867585214275e-101	-0.292186	Microglia
Secisbp2l	2.02728300839083e-100	-0.741818	Microglia
Slfn4	6.56143776914831e-100	0.288016854899486	Microglia
Gstt3.1	2.47268992634006e-99	-0.352382	Microglia
Drc1	3.2269034342143e-99	-0.363145	Microglia
Tppp3.1	1.1460875556192e-98	-0.644362	Microglia
Cfap126.1	3.3249007681162e-98	-0.381577	Microglia
Myt1l	2.67043515646306e-93	-0.284027	Microglia
Hist3h2ba.1	7.61086115356668e-93	-0.971487	Microglia
Tubb6.1	1.42052065313951e-92	-0.689325	Microglia
Grap.1	1.50159970055346e-92	-0.273395	Microglia
Serpinb6b.1	1.18712802456172e-91	-0.591577	Microglia
Emp1	6.12782706675227e-91	-0.309077	Microglia
Rgs5.1	3.23794763176776e-90	-2.0243	Microglia
Grb10.1	3.71687005743064e-90	-0.400747	Microglia
Bcam.1	4.60018918585736e-90	-0.539923	Microglia
Prc1.1	9.71121609217225e-90	-0.351148	Microglia
Clec2g.1	3.3794835519911e-88	-0.267827	Microglia
Nectin1	3.63883679323112e-88	-0.28365	Microglia
Mbp.1	5.76021634088648e-88	-2.5248	Microglia
Ifitm3.1	7.07874171242565e-87	-1.03164	Microglia
Ptpro.1	1.99461548965911e-86	-0.271602	Microglia
Adamts12	8.33536963725057e-85	-0.407728	Microglia
Spp1	3.89468599865773e-84	0.400170270089473	Microglia
Tnfrsf11b.1	4.07892452478958e-84	-0.448721	Microglia
Mllt11.1	2.49777642087711e-82	-0.998927	Microglia
Mapt.1	1.59792182130657e-80	-1.06456	Microglia
G0s2.1	4.30292138245494e-78	-0.62436	Microglia
Mcam.1	8.43618501834604e-78	-0.784955	Microglia
Elavl2	8.54714519841e-78	-0.317133	Microglia
Glipr1	1.03057181919991e-75	0.327063522362817	Microglia
Hes6	1.13226890910776e-75	-0.567996	Microglia
Ca4.1	1.19708822967426e-75	-0.838602	Microglia
LOC691995.1	3.60632884362234e-75	-1.05534	Microglia
Tagln	3.02221696261002e-74	-0.517501	Microglia
Mobp.1	2.0221721205201e-73	-1.71566	Microglia
Il2rg.1	4.39826937624153e-73	-0.26069	Microglia
Filip1l.1	2.69787558099137e-72	-0.476142	Microglia
Hmgn2.1	3.63154454492363e-71	-0.530543	Microglia
Dlc1.1	2.02265812587832e-70	-0.320013	Microglia
Ndrg4	2.27358383124421e-70	-0.261093	Microglia
Spa17	4.34838121553697e-70	-0.344627	Microglia
Ptgds.1	1.08179689573024e-68	-2.10056	Microglia
Aatk	2.88047377150842e-68	-0.64066	Microglia
Caly.1	1.35122409547777e-67	-0.730986	Microglia
Ank3	1.56726064142662e-67	-0.44706	Microglia
Col6a2.1	2.0809711748595e-66	-0.532767	Microglia
Col3a1.1	7.16686022382519e-66	-0.988365	Microglia
Tmem204.1	5.7766058100748e-63	-0.601599	Microglia
Dusp2.1	1.06487757744177e-62	0.329701540804052	Microglia
Slc1a1.1	4.50465520777682e-62	-0.847809	Microglia
Mgp.1	4.1214619365591e-58	-0.754129	Microglia
Ly6h.1	2.52837852964768e-57	-0.750123	Microglia
Lpar1.1	2.47430946095215e-56	-0.466061	Microglia
Tmem123.1	3.83435706486241e-56	-0.300529	Microglia
Josd2	4.38498942290615e-56	-0.342986	Microglia
Vxn.1	4.62450589052017e-56	-0.402696	Microglia
Slfn5.1	1.28225582973491e-55	-0.464681	Microglia
Timp1	1.30257006901805e-54	-0.294714	Microglia
Gpc3.1	4.36672982893398e-54	-0.349101	Microglia
Colec12.1	7.82056462079253e-54	-0.920897	Microglia
Efna1	9.2474388725304e-54	-0.287455	Microglia
Ecscr.1	5.51898864123263e-52	-0.323175	Microglia
Zfp365	5.6274821064165e-52	-0.339346	Microglia
Kitlg.1	1.59239503198105e-51	-0.382182	Microglia
Arhgap29.1	6.10888396904856e-51	-0.683752	Microglia
Cd200.1	1.25176228663955e-50	-0.519865	Microglia
Ina.1	2.74957920449706e-50	-0.532869	Microglia
Ccl9	2.43875686917158e-49	0.323986797729011	Microglia
Gpcpd1	9.94143602535385e-49	-0.593739	Microglia
Ccl19.1	2.58121827311249e-48	-0.256145	Microglia
Col5a3	3.79243050283432e-48	-0.324418	Microglia
Gng12	9.38606916272638e-48	-0.400772	Microglia
Nampt.1	1.28809142848268e-46	-0.409915	Microglia
Cfap52	3.26664057446106e-46	-0.32322	Microglia
Sema4d.1	1.63579595199444e-45	-0.331912	Microglia
Ptprb.1	3.93974466171549e-44	-0.570478	Microglia
Col5a2	1.12376092174856e-42	-0.413984	Microglia
Prdx5	8.44443744381037e-42	-0.366828	Microglia
Syt1.1	4.89106778294686e-40	-0.447874	Microglia
Spock2.1	1.51773543656245e-39	-0.406738	Microglia
Acsbg1.1	1.86260203106249e-39	-0.708252	Microglia
Lgi3	1.29513547733858e-38	-0.326062	Microglia
Mycl.1	1.53703835909841e-38	-0.340989	Microglia
Slc38a2.1	2.25193130986851e-38	-0.540705	Microglia
Cav1.1	2.46322663747482e-38	-0.8659	Microglia
Icam2.1	2.50730939117432e-38	-0.635722	Microglia
Stmn2.1	2.73891131999766e-38	-2.32029	Microglia
Myl9.1	3.41476340598355e-38	-1.1085	Microglia
Rbp1.1	3.6816742291195e-38	-0.841897	Microglia
Hmgcs2	4.61912997889175e-37	-0.603955	Microglia
Arpc1a.1	1.45154619829459e-35	-0.424188	Microglia
Enpp6.1	1.53224651205964e-35	-0.666795	Microglia
Col1a1.1	4.98500886319322e-35	-1.18886	Microglia
Dkk3.1	6.98901059648517e-35	-0.411096	Microglia
Pdlim4.1	3.70903234922707e-34	-0.289922	Microglia
Ahnak.1	4.29870974815676e-34	-0.664474	Microglia
Nrgn.1	7.81872799195581e-34	-1.63931	Microglia
Pcolce.1	1.29887634433301e-32	-0.446839	Microglia
Arl6ip1.1	2.50195811912406e-32	-0.322809	Microglia
Cpa3	5.43255660616391e-32	-0.646726	Microglia
Emp3.1	9.71830632377733e-32	-0.534131	Microglia
Hgf.1	3.45344569213916e-31	-0.38738	Microglia
Lsr.1	3.58228148280938e-31	-0.443603	Microglia
Slc22a6.1	2.61035093867838e-29	-0.53349	Microglia
Gap43.1	3.66094999941951e-29	-0.797629	Microglia
Slc6a13	5.79372868346326e-29	-0.28411	Microglia
Col18a1.1	1.51354319273045e-28	-0.4895	Microglia
Clec10a.1	2.89603505113573e-28	-0.287136	Microglia
Pde2a.1	4.84334991019794e-28	-0.267228	Microglia
Pdgfra.1	7.33673183866345e-28	-0.813931	Microglia
Ecrg4.1	1.0293278542187e-27	-0.438458	Microglia
Olfm2	1.47712433119242e-27	-0.345244	Microglia
C3	1.61756676400578e-27	0.304768041393432	Microglia
Scg5	2.68365294886522e-27	-0.284147	Microglia
Mlf1.1	1.81058431025868e-26	-0.30556	Microglia
RGD1561916	2.31399246711215e-26	-0.378725	Microglia
AABR07059679.1.1	1.40349590203364e-25	-1.84851	Microglia
Elovl1	4.78560486551822e-25	-0.349739	Microglia
Itga4.1	1.21700432239902e-24	-0.274628	Microglia
Mafb.1	2.2366117147858e-24	0.359051943971498	Microglia
Ccrl2	7.60916651756441e-24	0.559723232537156	Microglia
Mt1	1.97728928291641e-23	-0.626291	Microglia
Olfml3.1	3.72389532686012e-23	-0.359171	Microglia
Tmeff1.1	2.37837438643044e-22	-0.647452	Microglia
Dnajb14.1	6.32757756574545e-21	-0.374986	Microglia
Enpp2.1	6.44318378727504e-21	-0.552033	Microglia
Cntn1.1	1.29428670458451e-20	-0.626755	Microglia
Tmem255b.1	1.30343728514958e-20	-0.790265	Microglia
Fam110d.1	1.56063523217298e-20	-0.299278	Microglia
Tmcc2	2.29001764390606e-20	-0.3706	Microglia
Gamt.1	4.10356801225364e-20	-0.66869	Microglia
Bmp4.1	8.87880683902335e-20	-0.846397	Microglia
Ttr	1.46322418038885e-19	-2.91029	Microglia
Gsta1.1	1.71825808639008e-19	-0.346804	Microglia
Dynlrb2.1	6.9120880496075e-19	-0.554016	Microglia
Plxnd1.1	1.20939985219203e-18	-0.272689	Microglia
Tpd52l1.1	2.96792316746699e-18	-0.352927	Microglia
Cav2.1	1.10391667656809e-17	-0.466087	Microglia
Matn4.1	2.26463184300593e-17	-0.483197	Microglia
Marchf8.1	8.15708147609548e-17	-0.505083	Microglia
Lrrc55	1.02667017624882e-16	-0.301024	Microglia
Slc44a1.1	2.91849696516683e-16	-0.724574	Microglia
Tp53i11.1	3.4231916178676e-16	-0.521244	Microglia
Tmeff2	1.34130884312458e-15	-0.551618	Microglia
Pim3.1	4.18890760618467e-15	-0.349551	Microglia
Mcpt1l1.1	9.87366972736886e-15	-0.748504	Microglia
Cavin1.1	1.07443764265704e-14	-0.378921	Microglia
Dusp15	1.82024419407224e-14	-0.53394	Microglia
Actn1	2.0979129863546e-14	-0.445822	Microglia
Lmo1	8.50328191345229e-14	-0.259909	Microglia
Sox17.1	5.19290755729255e-13	-0.331736	Microglia
Lrrtm2	7.58303298188689e-13	-0.306337	Microglia
Lmnb1.1	8.29223920647932e-13	-0.305445	Microglia
Sema5a	1.62731402984669e-12	-0.604337	Microglia
Bcat1.1	1.65751362463526e-12	-0.602096	Microglia
Rsph9	3.9449611327625e-12	-0.253139	Microglia
Nostrin.1	5.90716789686732e-12	-0.415346	Microglia
Selenop	1.81826534566691e-11	-0.332416	Microglia
Atp13a5.1	3.59241988085638e-11	-0.368657	Microglia
AC128848.1	5.24521409472078e-11	-0.374042	Microglia
Rasip1.1	1.20260456272861e-10	-0.605162	Microglia
Abcc9.1	2.70903819738583e-10	-0.708344	Microglia
Lamb1.1	1.10770777052549e-09	-0.632306	Microglia
Igf2.1	1.47148793998216e-09	-1.78399	Microglia
Cacna2d1	2.77777735088172e-09	-0.292788	Microglia
C1ql1.1	7.89929696471727e-09	-0.743539	Microglia
AABR07060833.1.1	1.05026033972981e-08	-0.281604	Microglia
Tpm2.1	1.48059565997014e-08	-0.281609	Microglia
Srgn.1	1.56074467743234e-08	-0.97091	Microglia
Apold1.1	2.11973542945785e-08	-0.327547	Microglia
Reln.1	4.93487891022902e-08	-0.443564	Microglia
Gad2.1	9.40757710709198e-08	-0.616565	Microglia
Atf3	1.14565621463672e-07	0.650463899061662	Microglia
Gsn.1	2.65991838233846e-07	-0.259107	Microglia
C5ar1	3.32281652088128e-07	0.2918828338659	Microglia
Icam1	6.15483841379915e-07	0.401992865659475	Microglia
Hba-a2	7.80430452545672e-07	-2.04198	Microglia
Terf2ip	8.26667853932935e-07	-0.289597	Microglia
Pak3.1	1.26905439280785e-06	-0.664125	Microglia
Reep5.1	1.35833888967182e-06	-0.859228	Microglia
Chgb.1	2.43824791766939e-06	-0.816312	Microglia
Kcnj8.1	2.70993180632934e-06	-0.675232	Microglia
Crym	2.92165144366556e-06	-0.381243	Microglia
Dll4	3.72902499322652e-06	-0.256801	Microglia
Ecm1.1	5.01987621745458e-06	-0.408384	Microglia
Tnr.1	1.07176619044264e-05	-0.797458	Microglia
Id1	1.2960168140757e-05	-0.441435	Microglia
Olfml2a.1	1.40605264351479e-05	-0.447633	Microglia
Tmem212.1	0.000125695033243806	-0.258763	Microglia
Cma1.1	0.000147293062075999	-0.613586	Microglia
Ccdc153.1	0.000484597729191141	-0.36504	Microglia
Nap1l5.1	0.000618282127461942	-0.514354	Microglia
Gja4.1	0.000739288661375932	-0.50879	Microglia
Snap25.1	0.00081514960239429	-0.368492	Microglia
Cnp.1	0.000821024465072902	-1.66908	Microglia
Cmtm8.1	0.00098311885288057	-0.383838	Microglia
Eln	0.00149473757302536	-0.383899	Microglia
Hbb.1	0.00156444807172325	-2.27386	Microglia
Cox4i2.1	0.00192997581103526	-0.710638	Microglia
Lcn2.1	0.003345212796199	-0.349848	Microglia
Hba-a1	0.00355516560502054	-2.68394	Microglia
Kank3.1	0.00590706904608511	-0.277171	Microglia
Ppfibp1.1	0.00646702126004162	-0.538785	Microglia
Mt1m.1	0.0072209695692565	-0.63092	Microglia
Ccl2.1	0.00890024253289366	0.944223470215501	Microglia
Cldn5.2	0	5.0547566965741	EC
Bsg.2	0	4.25873335719675	EC
Csrp2.2	0	4.06989597176131	EC
Nrgn.2	0	3.98447673209027	EC
Slc7a1.2	0	3.94660201163088	EC
Flt1.2	0	3.78070370881752	EC
Slc38a5.2	0	3.56510056528953	EC
RGD1565166.2	0	3.48327305360816	EC
Itm2a.2	0	3.35620759365974	EC
Tfrc.2	0	3.28824264082652	EC
Kdr.2	0	3.27024186749685	EC
Vwa1.2	0	3.21110788172796	EC
Esam.1	0	3.17911319480373	EC
Apcdd1.2	0	3.1764902830027	EC
Slc16a1.2	0	3.15002781328797	EC
Srgn.2	0	3.14088116378407	EC
Adgrl4.1	0	3.12266801805944	EC
Igfbp7.2	0	3.04424154591471	EC
Cd93.2	0	2.88585330443685	EC
Vwf.2	0	2.85571570669856	EC
Cyyr1.2	0	2.80008849232373	EC
Slc39a10.1	0	2.78696137446196	EC
Ca4.2	0	2.78423154731577	EC
Col4a1.2	0	2.7743232034043	EC
Eng.1	0	2.76600816711134	EC
Slc22a8.2	0	2.73593479650644	EC
Sox18.2	0	2.70227521361549	EC
Tie1.1	0	2.70103102860111	EC
Slc9a3r2.2	0	2.68985689718989	EC
Adgrf5.2	0	2.66291644667908	EC
Pcp4.2	0	2.62490233028785	EC
Cdh5.2	0	2.6139019597278	EC
Selenom.2	0	2.59795136249598	EC
Cav1.2	0	2.5417434091853	EC
Vim.2	0	2.51068461625668	EC
Icam2.2	0	2.48042400118625	EC
Tagln2.2	0	2.47338102102979	EC
Slco1c1.2	0	2.45977482735836	EC
Fn1.2	0	2.43930813767085	EC
Egfl7.2	0	2.43871088650658	EC
Rhoj.2	0	2.38908560106615	EC
Podxl.2	0	2.36040414769091	EC
Tsc22d1.2	0	2.3585237624359	EC
Serpinb6b.2	0	2.32483149270997	EC
Lmo2.1	0	2.31637148440396	EC
Emcn.2	0	2.31176172245762	EC
Palmd.2	0	2.31139225409689	EC
Cavin3.2	0	2.29458799813299	EC
AABR07007032.1.2	0	2.29245565525781	EC
Mfsd2a.2	0	2.27452005118999	EC
Ptprb.2	0	2.25434866748177	EC
Plat.1	0	2.24251194312515	EC
Slc2a1.2	0	2.24241428353438	EC
Rasip1.2	0	2.2252641010631	EC
Serpinb6a.2	0	2.18316749461229	EC
Lama4.2	0	2.17895853057746	EC
RGD1310587.2	0	2.17846800108719	EC
Slc38a2.2	0	2.16553812067766	EC
Apln.1	0	2.16316210118596	EC
Prom1.2	0	2.16158992337058	EC
Tdrp.2	0	2.15855301418522	EC
Slc7a5.2	0	2.15721925832973	EC
Lgals9.1	0	2.15327546301208	EC
Tek.2	0	2.11377088501393	EC
Slfn5.2	0	2.08200771849112	EC
Clec14a.2	0	2.0631136137488	EC
Tmem204.2	0	2.01864254162095	EC
Tubb6.2	0	2.00855182766422	EC
Sparc.2	0	2.00197582192281	EC
Cd320.1	0	1.98266510234798	EC
Myl12a.1	0	1.97416652264987	EC
Htra3.2	0	1.95980766540561	EC
Nampt.2	0	1.9546987744778	EC
Nostrin.2	0	1.9541543327855	EC
Cxcl12.2	0	1.95346334617047	EC
Lsr.2	0	1.95074123215312	EC
Gpcpd1.1	0	1.95037238002789	EC
Cdo1.1	0	1.94821125705277	EC
Epas1.2	0	1.92352958769672	EC
Serpinh1.1	0	1.92253748813336	EC
Erg.2	0	1.90943373810804	EC
Foxq1.2	0	1.90742642986611	EC
Id1.1	0	1.90013212371389	EC
Crip2.2	0	1.88642222021702	EC
Aplnr.2	0	1.88138718070032	EC
Abcb4.1	0	1.86711997668435	EC
Tnfrsf11b.2	0	1.86593297932175	EC
Angpt2.1	0	1.79473182442091	EC
Lef1.1	0	1.79113128844316	EC
Fli1.2	0	1.78735519014721	EC
Slc39a8.2	0	1.78258570940336	EC
Scarf1.1	0	1.77358832811568	EC
Fzd6.2	0	1.74947148439047	EC
Cstb.1	0	1.74805488725696	EC
Tfpi.1	0	1.74259677592701	EC
Isyna1.1	0	1.73954427652775	EC
Hspb1.1	0	1.73838399709038	EC
Ecscr.2	0	1.72781039830205	EC
Grap.2	0	1.72492008828772	EC
Ets1.1	0	1.72459986290796	EC
Nrp1.1	0	1.71857343196287	EC
Sema7a.2	0	1.69204126339667	EC
Anxa2.2	0	1.68802245718578	EC
Scarb1.1	0	1.68484310835911	EC
Spock2.2	0	1.67608824630383	EC
Ifi27.2	0	1.6684831095072	EC
Mt1.1	0	1.66800491412869	EC
Col4a4.2	0	1.66445352252301	EC
Cgnl1.1	0	1.65977678869781	EC
Pltp.2	0	1.65770542222456	EC
Nsg1.2	0	1.64469521193378	EC
Ahnak.2	0	1.62805531017323	EC
Zic3.2	0	1.62588117987354	EC
Arhgap29.2	0	1.62403586321558	EC
Abcg2.1	0	1.62342371905716	EC
Bche.2	0	1.62216131173584	EC
Ly75.1	0	1.5994187704274	EC
Cavin2.2	0	1.59779217786027	EC
AC141102.1.2	0	1.59668345323476	EC
Tspan18.2	0	1.59323636624047	EC
Sox17.2	0	1.59091611693738	EC
Plk2.2	0	1.58498933536923	EC
Msn.2	0	1.58421072349104	EC
Fxyd5.2	0	1.57639314766936	EC
Tpd52l1.2	0	1.57534558021565	EC
Ocln.1	0	1.56915699292977	EC
AC120594.1.2	0	1.56908516137546	EC
Thsd1.1	0	1.56852331100924	EC
Tgm2.2	0	1.56411126438648	EC
Hmcn1.1	0	1.55654053123902	EC
Serpinb9.1	0	1.55460731352266	EC
Uaca.2	0	1.5478128833533	EC
Cthrc1.2	0	1.5352431538923	EC
Ctsl.2	0	1.52975731514747	EC
Tpm4.1	0	1.52104570241041	EC
Cav2.2	0	1.50851569052501	EC
Lcn2.2	0	1.50352403420472	EC
Slc7a8.1	0	1.48613715149813	EC
Ccdc141.1	0	1.48391080091812	EC
Jcad.2	0	1.4713221440266	EC
Calm1.2	0	1.46310541909962	EC
Cavin1.2	0	1.46292783330373	EC
Ecm1.2	0	1.45224620887268	EC
Cmtm8.2	0	1.45028167508642	EC
Gpr4.2	0	1.44825478531629	EC
Grb10.2	0	1.44120825326481	EC
Mmrn2.1	0	1.4348593785937	EC
Plxnd1.2	0	1.42462903557736	EC
Lamb1.2	0	1.42413038770441	EC
Kank3.2	0	1.41647936507223	EC
Selenop.1	0	1.39575784488117	EC
Fam110d.2	0	1.39217407390614	EC
Akap2.1	0	1.38440591413447	EC
Flna.2	0	1.38010811667984	EC
Il2rg.2	0	1.36827375894849	EC
Pllp.2	0	1.36825747588281	EC
RT1-T24-3.1	0	1.35888273270883	EC
Anxa5.2	0	1.35457596063892	EC
Slc6a6.1	0	1.34898799340523	EC
Dlc1.2	0	1.34716497945757	EC
Gja4.2	0	1.34496970512117	EC
Mpzl1.2	0	1.34388469010721	EC
Nos3.1	0	1.34165942560421	EC
Arhgap18.1	0	1.33318131717939	EC
Tmem88.1	0	1.32927372062615	EC
Arl4a.2	0	1.3055212937449	EC
Bcam.2	0	1.29169022187537	EC
Kitlg.2	0	1.28929925394995	EC
Dll4.1	0	1.28143671302401	EC
F11r.2	0	1.26741131517309	EC
Ctla2a.1	0	1.26021516253707	EC
Cd59.1	0	1.25414869334121	EC
Olfml2a.2	0	1.25202222252961	EC
Itga4.2	0	1.2169198558151	EC
Net1.1	0	1.2083919595105	EC
Apold1.2	0	1.2021455508179	EC
Ddc	0	1.20089640058957	EC
Angptl4.2	0	1.1993690054587	EC
Alpl.2	0	1.18723253944475	EC
Efna1.1	0	1.18411627471368	EC
Procr.1	0	1.18225509942242	EC
Clec2g.2	0	1.18216956020645	EC
Rflnb.2	0	1.18088516638568	EC
Palm.1	0	1.16395744811307	EC
Bok.1	0	1.1587455708472	EC
Madcam1	0	1.15308891273297	EC
Cd200.2	0	1.15235731479362	EC
Npdc1.2	0	1.14170798774417	EC
Fbln5.1	0	1.13914880070289	EC
Far2	0	1.12896518444676	EC
Igfbp3.1	0	1.1274076541454	EC
Pmaip1	0	1.1268530752207	EC
Slco1a4.2	0	1.12461879298889	EC
Rasgrp3.2	0	1.12075772537762	EC
Cdc42ep3.1	0	1.11316436565641	EC
AC099444.2.1	0	1.11135619462656	EC
Foxf1	0	1.10656890743894	EC
Ucp2.2	0	1.10542987434214	EC
Lmcd1	0	1.09576975985312	EC
Hpcal1.1	0	1.0949826093464	EC
Unc5b.1	0	1.07806468347869	EC
Psors1c2	0	1.07669819436522	EC
Klf2.2	0	1.07492393253415	EC
Nid2.1	0	1.0735426266935	EC
Sbspon	0	1.06935659863032	EC
Myo1b.2	0	1.06520234415906	EC
Maob.2	0	1.04946820503365	EC
Col4a2.2	0	1.04928215070306	EC
Tp53i11.2	0	1.04683682859029	EC
Lrrc55.1	0	1.04114185808423	EC
Ppfibp1.2	0	1.04045740751988	EC
Csrp1.1	0	1.02727182477562	EC
Adamtsl2	0	1.02387257854579	EC
Actn1.1	0	1.01811095281047	EC
Tpm1.2	0	1.01638491892502	EC
Gas6.1	0	1.01041992511942	EC
Mdk.1	0	1.00515380598134	EC
Adtrp	0	1.00507155954829	EC
Mustn1.1	0	1.00243993922126	EC
Gsta4.2	0	0.98534753727258	EC
Slc35f2	0	0.982402780025643	EC
Klf4.1	0	0.980788611146099	EC
Fstl1.1	0	0.978963417185847	EC
Gata2	0	0.976664826898058	EC
Tspan8.2	0	0.976306964151861	EC
Pde2a.2	0	0.968342746504008	EC
S100a11.2	0	0.950859131889279	EC
Frmd6.2	0	0.945086773745439	EC
Ech1.1	0	0.942250404393856	EC
App.2	0	0.934769718860814	EC
Map3k7cl	0	0.934202861891389	EC
Mecom	0	0.924804909402846	EC
Cdkn2b	0	0.91407504905193	EC
Tmem123.2	0	0.910357253294816	EC
Slco2a1	0	0.903020389486108	EC
Ifitm2.1	0	0.891128425154103	EC
Slfn2.2	0	0.876523619169681	EC
Cxcr4.1	0	0.8730039160751	EC
Upp1	0	0.871432072449091	EC
Arpc1b.2	0	0.854118063201012	EC
Hes1.2	0	0.847928232218412	EC
AC128848.1.1	0	0.846640471708363	EC
Akr1c14	0	0.844146656189707	EC
Cd48.2	0	0.837505594218672	EC
Itga1.2	0	0.837333979608482	EC
Pip5k1b.1	0	0.834141242883117	EC
Foxc1.2	0	0.831375264067409	EC
Man2a1.1	0	0.821017715048412	EC
Mcam.2	0	0.796501782934232	EC
Ybx3.1	0	0.777118191382893	EC
Stra6	0	0.764596731141547	EC
Cdkn1a.1	0	0.763079785843898	EC
Perp	0	0.758595941343599	EC
Egflam.2	0	0.749989336676664	EC
Dusp2.2	0	0.74291429036157	EC
AABR07044001.4	0	0.738503052883635	EC
Ifit2	0	0.725078223143345	EC
Zap70	0	0.72243535328363	EC
Ifitm3.2	0	0.707991955196909	EC
Dsp	0	0.706363726802506	EC
Klhl4	0	0.705662306734131	EC
Mgst2	0	0.692318915374223	EC
Crip1.2	0	0.68615280138716	EC
Elovl1.1	0	0.679146351197502	EC
Rps4y2.2	0	0.672929643439002	EC
Id3.2	0	0.670557577494987	EC
Anxa1.2	0	0.640311328647888	EC
Cdc42ep2.1	0	0.627321815965171	EC
Dock6.1	0	0.621346935299617	EC
Vamp5.1	0	0.596867742045706	EC
AABR07018244.2	0	0.591600308552012	EC
Ehd4.2	0	0.585985126560565	EC
Septin4.2	0	0.579659215970716	EC
Thbd	0	0.565938777585279	EC
Cdc42ep1.1	0	0.5533197077143	EC
Esm1	0	0.539138387130751	EC
Nkd1.1	0	0.539084164356656	EC
Enpp3	0	0.521497295772604	EC
Hmgcs2.1	0	0.521098622236842	EC
Carhsp1.2	0	0.495185054894283	EC
Svil.1	0	0.479712377322049	EC
Sh3bgrl3.2	0	0.469911676250078	EC
Col5a2.1	0	0.468272062921758	EC
Igfbp4.1	0	0.464688147101789	EC
Adgrg6	0	0.455714114158321	EC
Dpp4	0	0.436697987891983	EC
Plp2	0	0.43630038137975	EC
Ripply3	0	0.434278623467295	EC
Sh3bp4.2	0	0.423997861812523	EC
Akap12.2	0	0.422125360912847	EC
Dab2.1	0	0.388684998868307	EC
Rgs5.2	0	0.377221415926981	EC
Aldh2.2	0	0.373785134917227	EC
Serpinb11	0	0.355028901816285	EC
Sema3c.1	0	0.352872723273613	EC
Rbp1.2	0	0.330526685360807	EC
Myo1d	0	0.303764953849963	EC
Ackr4	0	0.293659380172223	EC
Kif23.1	0	0.264124769754477	EC
Syt8	0	0.262709230059157	EC
Mylk	0	0.258583606392459	EC
Pak7	0	-0.257814	EC
AABR07068316.1.1	0	-0.268028	EC
Wnt4.1	0	-0.274055	EC
Col11a1.1	0	-0.357889	EC
Pla2g3.2	0	-0.367007	EC
AC118957.1.2	0	-0.41302	EC
Plek.2	0	-0.495011	EC
Bcl2a1.2	0	-0.498006	EC
Rarres1.2	0	-0.502638	EC
Ascl1.2	0	-0.518068	EC
Slc39a12.2	0	-0.536343	EC
Shisa4.2	0	-0.634218	EC
[truncated: 8,784 more rows]
