# Supplementary material for: Single‐Cell Transcriptomic Profiling of Brain Cells in Newborn Rats Following Hypoxic Ischemic Encephalopathy
Source: FASEB J. 2025 Aug 13;39(16):e70929. doi: 10.1096/fj.202402891RR (PMC12344624; doi:10.1096/fj.202402891RR)
Supplement: Supplementary file 13 — Table S2: fsb270929‐sup‐0013‐TableS2.xlsx. [file FSB2-39-e70929-s015.xlsx]

## Sheet: Sheet1
Table S2 Cell number and percentage of each cluster
Figure 1C (Cell number)
	Astrocyte	Microglia	EC	OPC	Neuroblast	OC	Mural cell	Fibroblast	PIC	Ependymal cell	CPC	RBC	Neuron
Sham-3h	3898	1233	1083	2162	2431	736	394	564	169	140	71	73	41
HIE-3h	4530	1856	1675	2163	3188	892	627	766	381	301	159	49	63
Sham-2d	6584	3441	1482	564	2112	666	570	437	310	140	20	2	36
HIE-2d	4485	4132	905	515	1641	486	355	373	658	146	10	1	15
Sham-7d	3846	4110	1691	619	1679	1759	256	115	397	132	171	10	16
HIE-7d	2261	4783	1081	464	2034	1289	170	104	587	158	51	58	8
Figure 1C (Cell percentage %)
	Astrocyte	Microglia	EC	OPC	Neuroblast	OC	Mural cell	Fibroblast	PIC	Ependymal cell	CPC	RBC	Neuron
Sham-3h	29.9962	9.48826	8.33397	16.6372	18.7072	5.66372	3.03194	4.34013	1.3005	1.07734	0.546364	0.561755	0.315506
HIE-3h	27.2072	11.1471	10.0601	12.991	19.1471	5.35736	3.76577	4.6006	2.28829	1.80781	0.954955	0.294294	0.378378
Sham-2d	40.2347	21.0279	9.05647	3.44659	12.9064	4.06991	3.48326	2.6705	1.8944	0.855537	0.12222	0.012222	0.219995
HIE-2d	32.6847	30.1122	6.59525	3.7531	11.9589	3.54176	2.58709	2.71826	4.79522	1.06398	0.0728757	0.00728757	0.109314
Sham-7d	25.9847	27.7684	11.4249	4.18215	11.3438	11.8843	1.72961	0.776975	2.68225	0.891832	1.15533	0.067563	0.108101
HIE-7d	17.3283	36.657	8.28479	3.5561	15.5886	9.87891	1.30288	0.797057	4.49877	1.21091	0.390865	0.444513	0.0613121
Figure 2G (Cell number)
	A1	A2	A3	A4	A5	A6	A7	A8
Sham-3h	1209	1037	386	443	435	336	49	3
HIE-3h	1335	1211	363	573	526	472	29	21
Sham-2d	1327	1616	1069	985	931	550	106	0
HIE-2d	1388	884	590	765	419	423	16	0
Sham-7d	1530	1060	661	125	280	163	25	2
HIE-7d	613	533	752	53	120	159	31	0
Figure 2G (Cell percentage %)
	A1	A2	A3	A4	A5	A6	A7	A8
Sham-3h	15.5913	19.3702	11.0944	20.8267	21.1335	19.6279	23.729	12.8086
HIE-3h	15.0201	19.7467	9.08897	23.4976	22.308	24.0042	12.4827	77.4871
Sham-2d	22.458	11.597	11.7986	17.7651	17.371	12.3247	19.9081	0
HIE-2d	13.8737	12.8102	13.133	27.8745	15.7918	19.142	6.21276	0
Sham-7d	19.9841	20.0368	19.2061	5.93131	13.791	9.60995	12.311	9.70432
HIE-7d	13.0729	16.4391	35.6789	4.10473	9.60462	15.2913	25.3565	0
Figure 3D (Cell number)
	MG1	MG2	MG3	MG4	MG5	MG6	MG7	MG8	MG9	MG10	MG11
Sham-3h	454	196	135	183	123	11	58	25	37	6	5
HIE-3h	715	370	128	284	113	9	84	60	68	20	5
Sham-2d	1145	372	699	470	301	27	233	121	41	29	3
HIE-2d	1144	614	873	887	266	87	184	32	30	14	1
Sham-7d	2207	427	629	197	232	45	137	122	79	25	10
HIE-7d	2045	976	307	398	184	599	67	101	77	10	19
Figure 3D (Cell percentage %)
	MG1	MG2	MG3	MG4	MG5	MG6	MG7	MG8	MG9	MG10	MG11
Sham-3h	15.8192	17.2229	13.5155	18.935	24.4857	4.98799	18.6752	13.8579	24.7711	13.657	28.4204
HIE-3h	16.5508	21.5992	8.51323	19.5217	14.9441	2.71119	17.9681	22.0949	30.2439	30.2425	18.8806
Sham-2d	14.2959	11.7131	25.0758	17.4257	21.471	4.38707	26.8827	24.0337	9.83571	23.6526	6.11026
HIE-2d	11.8948	16.0998	26.0805	27.3867	15.8013	11.7721	17.679	5.29309	5.99332	9.50898	1.69614
Sham-7d	23.0703	11.2564	18.8917	6.11506	13.8553	6.12162	13.2337	20.2879	15.8669	17.0712	17.0522
HIE-7d	18.369	22.1087	7.9232	10.616	9.44253	70.02	5.56129	14.4325	13.2891	5.86767	27.8404
Figure 4B (Cell number)
	NB1	NB2	NB3	NB4	NB5	NB6	NB7	NB8	NB9	NB10	NB11
Sham-3h	1079	421	253	417	3	165	86	2	2	0	2
HIE-3h	1521	689	329	360	5	128	142	0	9	0	5
Sham-2d	868	295	394	213	3	73	35	0	42	179	10
HIE-2d	513	203	552	128	1	188	17	0	36	2	1
Sham-7d	802	319	65	68	24	13	44	245	59	2	0
HIE-7d	867	279	17	59	618	18	53	12	110	1	38
Figure 4B (Cell percentage %)
	NB1	NB2	NB3	NB4	NB5	NB6	NB7	NB8	NB9	NB10	NB11
Sham-3h	17.4001	17.6462	13.3813	32.1782	0.38857	24.8005	22.2226	0.527885	0.611871	0	3.1564
HIE-3h	18.696	22.0129	13.2636	21.1747	0.493635	14.6647	27.9687	0	2.09875	0	6.01479
Sham-2d	16.1051	14.2267	23.9766	18.9112	0.447077	12.6244	10.4058	0	14.784	96.6693	18.1583
HIE-2d	12.2503	12.5998	43.2331	14.6263	0.191799	41.8439	6.50494	0	16.3091	1.39012	2.33701
Sham-7d	19.1515	19.7997	5.09085	7.77021	4.60317	2.89346	16.8363	95.7576	26.7288	1.39012	0
HIE-7d	16.3971	13.7148	1.0545	5.33943	93.8757	3.17297	16.0616	3.71456	39.4675	0.550478	70.3335
Figure 4E (Cell number)
	OC1	OC2	OC3	OC4	OC5	OPC/OC	OPC1	OPC2	OPC3	OPC4	OPC5	OPC6
Sham-3h	259	246	285	22	2	86	1185	285	282	202	9	35
HIE-3h	351	221	356	21	2	84	976	376	232	237	163	36
Sham-2d	226	119	89	128	42	67	161	197	56	39	1	5
HIE-2d	209	120	93	44	24	38	137	189	75	58	9	5
Sham-7d	426	470	229	350	415	42	194	114	67	58	4	9
HIE-7d	299	426	193	221	258	25	155	72	45	48	5	6
Figure 4E (Cell percentage %)
	OC1	OC2	OC3	OC4	OC5	OPC/OC	OPC1	OPC2	OPC3	OPC4	OPC5	OPC6
Sham-3h	16.9885	18.3445	26.9867	4.01802	0.432271	24.7396	22.5774	8.75525	17.1074	14.3528	3.75687	18.845
HIE-3h	19.6358	14.1543	28.8408	3.34091	0.375052	23.9583	18.3985	11.3989	13.9549	16.6508	67.0546	18.8964
Sham-2d	17.165	18.9376	9.66602	27.3698	11.4463	19.2708	13.3685	26.3641	14.8393	12.042	1.63464	10.5123
HIE-2d	22.7533	14.9216	14.5508	13.6124	9.37253	9.89583	11.0497	24.449	19.2534	17.4886	15.5718	11.1268
Sham-7d	12.0184	15.1085	9.32142	27.8848	42.6031	13.8021	16.7138	15.7356	18.4705	18.596	0	22.6396
HIE-7d	11.439	18.5335	10.6342	23.7741	35.7708	8.33333	17.892	13.2971	16.3745	20.8698	11.9821	17.9799
Figure 5C (Cell number)
	VEC-capillary1	VEC-arterial	VEC-venous	VEC-inter	LEC-valve1	VEC-capillary2	LEC-major1	Proliferative LEC	LEC-valve2	LEC-valve3	Novel VEC	LEC-major2
Sham-3h	560	141	92	82	74	59	19	21	7	10	10	2
HIE-3h	787	195	216	132	119	124	26	32	15	43	5	4
Sham-2d	748	175	99	144	129	80	43	29	12	12	5	2
HIE-2d	402	135	74	104	54	35	58	10	5	7	4	5
Sham-7d	885	273	81	73	115	112	63	31	34	12	4	5
HIE-7d	553	188	64	39	49	55	64	33	17	4	4	5
Figure 5C (Cell percentage %)
	VEC-capillary1	VEC-arterial	VEC-venous	VEC-inter	LEC-valve1	VEC-capillary2	LEC-major1	Proliferative LEC	LEC-valve2	LEC-valve3	Novel VEC	LEC-major2
Sham-3h	17.0897	15.3056	18.0748	16.9355	17.0668	16.0844	7.86224	16.4155	9.95086	15.0078	35.3525	9.86685
HIE-3h	15.4405	13.6084	27.2823	17.5267	17.6445	21.7329	6.91685	16.0815	13.7087	41.4884	11.364	12.6868
Sham-2d	16.8747	14.043	14.3784	21.9855	21.9938	16.1225	13.1538	16.758	12.6105	13.3133	13.0671	7.29404
HIE-2d	15.4821	17.6172	17.4779	25.8219	14.9722	11.4708	28.8531	9.39738	8.54484	12.6295	17.0001	29.6545
Sham-7d	17.6266	19.0184	10.213	9.67582	17.0216	19.5954	16.7307	15.5517	31.0187	11.5579	9.07531	15.8307
HIE-7d	17.4864	20.4074	12.5737	8.05467	11.301	14.994	26.4833	25.7958	24.1664	6.0031	14.141	24.6671
Figure 5F (Cell number)
	FIB1	FIB2	FIB3	FIB4	FIB5	FIB6	FIB7	FIB8	FIB9
Sham-3h	309	91	34	47	21	20	17	14	11
HIE-3h	361	150	80	58	40	33	18	16	10
Sham-2d	226	63	55	21	19	7	23	15	8
HIE-2d	179	89	35	9	17	6	17	17	4
Sham-7d	40	17	17	5	3	20	5	8	0
HIE-7d	27	24	26	9	4	11	0	3	0
Figure 5F (Cell percentage %)
	FIB1	FIB2	FIB3	FIB4	FIB5	FIB6	FIB7	FIB8	FIB9
Sham-3h	22.2801	13.9175	7.29839	22.1939	14.9018	8.48627	15.1601	10.6373	31.6977
HIE-3h	19.2521	16.7691	12.5527	20.02	20.7482	10.2353	11.7335	8.88635	21.0637
Sham-2d	20.9754	12.4519	15.2577	12.8154	17.4242	3.83851	26.507	14.729	29.7923
HIE-2d	19.4297	20.6023	11.3717	6.4326	18.259	3.85341	22.9462	19.5506	17.4463
Sham-7d	11.7408	13.7922	19.3581	12.5248	11.293	45.0176	23.6532	32.2448	0
HIE-7d	6.32196	22.4669	34.1614	26.0131	17.3738	28.5689	0	13.9521	0
Figure 6C (Cell number)
	Homeostatic macrophages	Spp1high macrophages	OCTMGE macrophages	Monocytes	T cells	Neutrophils	Mast cells	B cell-A type	MHC IIhigh macrophages	B cell-B type	Activated T cells	pDCs
Sham-3h	78	16	30	13	11	1	11	2	2	1	3	1
HIE-3h	196	32	43	24	17	11	36	4	10	2	3	3
Sham-2d	171	33	32	20	10	1	15	7	8	2	8	3
HIE-2d	267	178	39	16	28	47	24	2	28	3	9	17
Sham-7d	228	64	20	22	22	3	9	6	13	3	7	0
HIE-7d	225	104	15	33	31	32	7	66	25	32	12	5
Figure 6C (Cell percentage %)
	Homeostatic macrophages	Spp1high macrophages	OCTMGE macrophages	Monocytes	T cells	Neutrophils	Mast cells	B cell-A type	MHC IIhigh macrophages	B cell-B type	Activated T cells	pDCs
Sham-3h	6.7872	3.48255	17.3439	9.84685	8.56302	0.998473	10.9293	2.05091	2.32937	2.06331	7.27209	3.47877
HIE-3h	13.561	5.79853	20.7884	15.3705	11.3616	8.57218	30.7085	3.20139	9.09013	3.22075	5.67573	8.14534
Sham-2d	11.9296	5.89987	15.2489	13.0327	6.80008	0.792909	13.0188	5.70035	7.3992	3.27704	15.3998	8.2877
HIE-2d	24.8534	42.4348	24.6376	13.2106	24.328	48.2242	26.9108	1.94225	33.0893	5.86199	22.956	59.3003
Sham-7d	18.3538	13.2497	10.8769	15.8498	16.54	2.62992	8.63617	5.40198	13.2934	5.43465	14.8978	0
HIE-7d	24.5149	29.1346	11.1044	32.6895	32.4073	38.7823	9.79644	81.7031	34.7986	80.1423	33.7986	20.7878
