# Supplementary material for: Single‐Cell Transcriptomic Profiling of Brain Cells in Newborn Rats Following Hypoxic Ischemic Encephalopathy
Source: FASEB J. 2025 Aug 13;39(16):e70929. doi: 10.1096/fj.202402891RR (PMC12344624; doi:10.1096/fj.202402891RR)
Supplement: Supplementary file 14 — Table S3: fsb270929‐sup‐0014‐TableS3.xlsx. [file FSB2-39-e70929-s007.xlsx]

## Sheet: Sheet1
Table S3 Upregulated DEGs of astrocyte following HIE
HIE_3h	HIE_2d	HIE_7d
Ttr	Lgals3	Hbb
Pf4	Gfap	Hba-a1
Mt1m	Gpnmb	Hba-a2
Tuba1a	Tagln	Mobp
Gfap	Hspb1	Cd74
Stmn1	C1qa	Plp1
Cnp	Igfbp5	Cldn11
Igfbp3	Hmgcs1	Mbp
Mt2A	Spp1	Pnlip
	Igf1	Ltc4s
	S100a4	C1qb
	S100a10	Pllp
	C1qb	Mog
	Ifitm3	Tmem176a
	Cyp51	C1qc
	Vim	Cnp
	Tyrobp	Mag
	Ctsz	Nfasc
	Ccl4	Lyz2
	Aif1	Tubb4a
	Tagln2	Fcer1g
	Lgals1	Tyrobp
	Igfbp2	Ccl4
	Bgn	Ugt8
	Fcer1g	Anxa3
	S100a3	Arpc1a
	Cyba	Arhgdib
	Msn	Ier3
	Sparc	Tspan2
		RT1-A1
		Junb
		Ccl3
		Ctss
		Csf1r
		Laptm5
		Fos
		Vim
		Apod
		Ppp1r14a
		Wwc2
		Aif1
		Adamts4
		Ucp2
		Trem2
		Reep5
		Enpp6
		Aplp1
		Plekha1
		Elovl1
		Coro1a
		Chn2
		Sema4d
		Tpd52
		Enpp2
		Srgn
		C1qa
		Sirt2
		Pebp1
		RT1-Db1
		AC134224.1
		Gpx1
		Zfp36
		Fa2h
		Bin2
		Stmn4
		Ifi30
		Pld4
		Gfap
		Slc29a3
		Limd2
		RT1-CE10
		Rhog
		Gjc2
		Acot7
		Rgs10
		Bmp4
		Tmem176b
		Egr1
		Slc12a2
		Gsn
		App
		Crip1
		Mcam
		Ano4
		Strn
		Gng12
		Fyb1
		Ybx3
		Ttr
		Bin1
		Pltp
		Tmem163
		Slc44a1
		Aspa
		Tmeff2
		Stmn2
		Unc93b1
		Gpc1
		Pdcd4
		Fyn
		C3
		Ifi27
		Agt
		Pycard
		Gltp
		Secisbp2l
		Slc39a12
		Dusp1
		Arpc1b
		Ly86
		Ier2
		Ctsd
		Cd68
		Ch25h
		Rac2
		Ifngr1
		Skap2
		Grn
		Slc1a1
		S100a4
		Tuba1a
		Mef2c
		Slfn2
		Fermt3
