# Supplementary material for: Single‐Cell Transcriptomic Profiling of Brain Cells in Newborn Rats Following Hypoxic Ischemic Encephalopathy
Source: FASEB J. 2025 Aug 13;39(16):e70929. doi: 10.1096/fj.202402891RR (PMC12344624; doi:10.1096/fj.202402891RR)
Supplement: Supplementary file 15 — Table S4: fsb270929‐sup‐0015‐TableS4.xlsx. [file FSB2-39-e70929-s020.xlsx]

## Sheet: Astromarkers_genes
Table S4 Expressed genes in each sub-cluster of astrocyte
gene	p_val	avg_log2FC	cluster
Slco1c1	0	1.09484725803215	A1
Dbndd2	0	1.08324505892313	A1
Glul	0	0.872750279361822	A1
Rgcc	0	0.8286810513396	A1
Ca8	0	0.825098958021335	A1
Scg3	0	0.819020848482285	A1
Cxcl14	0	0.803949444655433	A1
Sat1	0	0.797999685255092	A1
Nrarp	0	0.74668422017792	A1
Mras	0	0.712329785160466	A1
Ezr	0	0.699321071036983	A1
Elovl2	0	0.69585444145517	A1
Fam107a	0	0.687257928551339	A1
Cldn10	0	0.67145737627316	A1
F3	0	0.625639699412452	A1
Hapln1	0	0.595409050286147	A1
Slc1a2	0	0.582836108537871	A1
Htra1	0	0.545434757580026	A1
Atp1b1	0	0.533420296215803	A1
Apln	0	0.509750055227212	A1
Slc7a10	0	0.482903544999596	A1
Msmo1	0	0.475128749299136	A1
Slc1a3	0	0.466533173613347	A1
Gramd2b	0	0.456941622567913	A1
Hsd11b1	0	0.456516229348874	A1
Pdpn	0	0.449702819092816	A1
Fjx1	0	0.441857492473372	A1
Pmp22	0	0.429009380286505	A1
Itih3	0	0.428470669840207	A1
Acsl6	0	0.420777469224127	A1
Pamr1	0	0.415315476818597	A1
Idi1	0	0.412562395126965	A1
Lxn	0	0.400350631149458	A1
Prxl2a	0	0.39963933965628	A1
Acsbg1	0	0.39445100349281	A1
Cnr1	0	0.39320850372462	A1
Tuba4a	0	0.389911790920023	A1
Tmem229a	0	0.37559254397905	A1
Tm7sf2	0	0.370671192014939	A1
Sqle	0	0.369417627258641	A1
Gja1	0	0.348834513303703	A1
Aldoc	0	0.344719563195849	A1
Luzp2	0	0.292125922314162	A1
Slc7a3	7.19523222541125e-304	0.357181679780562	A1
Tst	3.47056680239095e-303	0.36585102499762	A1
G0s2	1.15582484801866e-302	0.590807815875688	A1
AC118957.1	1.92685469048333e-301	0.455330198407294	A1
Lix1	4.56509502872576e-301	0.381950169029381	A1
Tlcd1	8.55398370483866e-301	0.280061801932387	A1
Cbs	2.2847360801572e-297	0.340236608823135	A1
Abhd17b	1.90296641937081e-295	0.271040257000333	A1
Scd	7.69964931149905e-292	0.381082074714409	A1
Rab7b	4.5817232513295e-290	0.327218453177048	A1
Fdps	4.84628729656096e-278	0.306195640872719	A1
Hmgcr	2.25507324034554e-273	0.278584959308502	A1
Csrp1	5.76574242228288e-272	0.331723462084623	A1
Acss2	3.3679874694201e-270	0.404325133603404	A1
Chrdl1	1.12389614265092e-259	0.496897939774214	A1
Emb	1.68308358401793e-252	-0.694239	A1
Tmem100	1.07514694074708e-248	0.259606466196272	A1
Rlbp1	1.64932226516054e-246	0.263373391185446	A1
Fbln2	7.10714041633026e-237	0.325704456497128	A1
Nrp2	3.54058541176951e-236	-0.32304	A1
Sc5d	3.02397272925427e-234	0.272507301731715	A1
Cyp51	4.56765821493802e-232	0.26015838460166	A1
Hs3st1	1.9776626873927e-231	0.306778563295381	A1
C1qtnf5	4.53473154402236e-231	0.305841547625323	A1
Atp1b2	1.32218980437115e-223	0.25979285834481	A1
Me1	4.25426380401644e-221	0.255166539757105	A1
Sparc	1.35545959493885e-219	-0.713724	A1
Kdelr3	1.07375997857627e-217	0.330406730886159	A1
Mrap	1.85297011042624e-217	0.536010220514707	A1
Gfral	9.15774386727394e-196	0.350617582140933	A1
Ascl1	5.72319498761149e-194	-0.31645	A1
Id2	5.5519201856989e-188	0.287812471906434	A1
Mfsd2a	6.52422016808296e-184	0.291562326139398	A1
Svil	4.50931127685742e-181	-0.29246	A1
Fabp7	3.52926998903496e-176	0.304731307539506	A1
Sod3	4.36088002255912e-175	0.274134629912795	A1
Aacs	2.85247022177138e-164	0.300795018787119	A1
Igfbp5	1.8308831625735e-148	-1.31751	A1
Vim	8.36001214377325e-145	-1.27172	A1
Csrp2	7.05417057631361e-143	-0.516867	A1
Serpinf1	5.88218035005478e-137	-1.62641	A1
Rarres1	1.01866731314688e-129	0.250362154436623	A1
Rarres2	5.99583497841701e-125	0.274788097844856	A1
Thrsp	1.11141048305271e-116	0.288909328977844	A1
Igfbp4	4.60144055371628e-115	-0.500867	A1
Bin2	2.9112153865656e-114	-0.316227	A1
Igsf1	1.48464825444548e-98	-0.599472	A1
Hopx	3.14246800414035e-98	-0.801364	A1
Cald1	6.91710042717547e-97	-0.3008	A1
Rgs5	3.25463923926381e-91	-0.311854	A1
Pnlip	1.83836825634867e-89	-0.272953	A1
Lcat	1.96254960918401e-87	-0.802696	A1
Id3	3.56720465605605e-86	-1.43522	A1
Aebp1	1.79906016399663e-82	-0.848108	A1
Ehd4	3.83842769801681e-82	-0.263593	A1
Tubb3	4.54268450511624e-81	-0.392831	A1
Acot1	1.22077242674863e-79	-0.579399	A1
Tagln	7.22421645124319e-78	-0.575165	A1
Fbxo2	1.74476408968998e-71	-0.536762	A1
H1f4	5.84588035170746e-70	-0.79402	A1
Fxyd6	2.15414655679217e-69	-0.959836	A1
Tspan2	1.46796400029116e-68	-0.326096	A1
Sfrp1	5.95798207574862e-62	-0.327587	A1
Emid1	4.30085930553324e-60	-0.887665	A1
Pla2g7	1.78602265260124e-58	-0.304676	A1
Pcp4	1.72256227914381e-57	-0.452728	A1
Agt	1.33683513257368e-56	-0.33258	A1
Slco2b1	2.59822820313321e-56	-0.261264	A1
Mef2c	4.02567437582221e-55	-0.399191	A1
Epha3	3.22577861758021e-54	-0.25405	A1
Mki67	2.74539568669415e-53	-0.538018	A1
Colec12	1.11181902312539e-52	-0.261339	A1
Ucp2	1.70225256911603e-51	-0.2558	A1
Stmn2	3.57658445586859e-51	-0.382094	A1
Cotl1	1.52494469811026e-50	-0.279485	A1
Tanc2	2.01597055057621e-50	-0.276402	A1
Cldn5	9.64514752868476e-49	-0.476841	A1
Lrrc55	2.8880243354859e-43	-0.280588	A1
Mag	2.84089412956149e-42	-0.277844	A1
Gal	3.84747672956055e-42	-0.253637	A1
Nfasc	4.72107546422944e-42	-0.34846	A1
Pttg1	6.82415961809434e-42	-0.302784	A1
Mgst1	1.36958997078617e-40	-0.276987	A1
Plp1	2.24787189916478e-36	-0.757495	A1
Ugt8	1.31964789420707e-35	-0.346295	A1
Cldn11	3.91384802282212e-35	-0.294284	A1
Enpp2	3.96788489191849e-35	-0.340985	A1
Gpm6b	5.36792814227161e-35	-0.430899	A1
Caly	1.04100678689122e-34	-0.32241	A1
Lrrn1	3.84957552832214e-34	-0.321513	A1
Tubb4a	7.56970669794981e-34	-0.493684	A1
Id1	6.17348641687098e-32	-0.618032	A1
Arhgdib	6.61855505882217e-32	-0.312444	A1
Stmn1	1.44393999245534e-31	-0.816819	A1
Igf1	1.50740657176594e-31	-0.28433	A1
Hmmr	5.87411109739449e-30	-0.268771	A1
Ndn	2.43470226388642e-29	-0.462022	A1
Top2a	2.59956826149515e-29	-0.681941	A1
Lpl	8.77264510571584e-29	-0.374779	A1
Nrgn	1.33901035536617e-28	-0.446798	A1
Nasp	3.97817590649493e-28	-0.25064	A1
Ddr1	1.1238302334302e-27	-0.33089	A1
Robo2	5.78516684101889e-27	-0.313107	A1
Cd48	9.45213917611657e-27	-0.348822	A1
Pbk	2.98581474889972e-25	-0.250868	A1
Flna	8.91580021123443e-25	-0.320687	A1
Cenpf	1.1881206481285e-24	-0.419895	A1
Gpc1	1.2505213922928e-24	-0.383025	A1
Ntsr2	1.45049896368408e-24	-0.301786	A1
Csf1r	3.51585925640399e-24	-0.446912	A1
Ramp1	4.02025088640166e-24	-0.375266	A1
Il1rapl1	1.0088658173124e-23	-0.343839	A1
Tnfrsf21	2.91721282760257e-23	-0.286878	A1
Nr2f2	1.83072027219793e-22	-0.255683	A1
Fhl1	1.51712282283315e-21	-0.271189	A1
Aplp1	3.19668152980539e-21	-0.264874	A1
Map1b	1.27193583654496e-20	-0.528911	A1
Nbl1	5.07027924346068e-20	-0.409931	A1
Msn	5.3942464633787e-20	-0.396837	A1
Selenom	6.14697834427147e-19	-0.448686	A1
Apod	7.03449558625798e-19	-0.43279	A1
Smc2	7.63328826071976e-19	-0.297382	A1
Grm5	1.02083541927665e-18	-0.557758	A1
Lgals1	1.43253523363176e-18	-0.306755	A1
Junb	5.66805078791092e-18	-0.538058	A1
Lgmn	7.13413303043162e-18	-0.303648	A1
C1qa	1.62189695224586e-17	-0.388758	A1
H1f5	1.72172227962468e-17	-0.353165	A1
Gap43	4.46148246194533e-17	-0.286712	A1
Coro1a	9.23611340496905e-17	-0.281238	A1
Trpm3	3.10212954663305e-16	-0.313597	A1
Cks2	1.91942591412123e-15	-0.287532	A1
Gadd45g	2.54444465179111e-15	-0.371074	A1
Mt1m	3.54157378737241e-15	-0.626847	A1
Prc1	5.5244847158017e-15	-0.597236	A1
Nrxn1	5.91151497870637e-15	-0.510173	A1
Ezh2	7.72974348616634e-14	-0.299705	A1
Nsg2	1.54589949129066e-13	-0.477084	A1
Grn	1.55242388988666e-12	-0.25545	A1
Aif1	2.70909047052749e-12	-0.512639	A1
Tagln2	6.54438406860819e-12	-0.332356	A1
Flt1	6.62001070627123e-12	-0.283538	A1
Ptprd	8.29095708147840e-12	-0.385226	A1
Slc7a11	8.33708632142750e-12	-0.480906	A1
Lyz2	1.17121277944524e-11	-0.279115	A1
Ly6h	5.43783612224433e-11	-0.283149	A1
Tpm1	9.91967742924493e-11	-0.310217	A1
Npdc1	2.35355184784286e-10	-0.27799	A1
Ptgds	2.53341237557e-10	-0.625822	A1
S100a4	5.53728150157876e-10	-0.290923	A1
Mt2A	6.08777952555424e-10	-0.615541	A1
Sema5a	8.11036955288615e-10	-0.330488	A1
Gfap	1.17294058865774e-09	-1.14544	A1
Ier3	2.86935628012055e-09	-0.439097	A1
Cnp	2.89584582262103e-09	-0.34246	A1
Fosb	6.23447561925461e-09	-0.564144	A1
Egr1	7.70967602589329e-09	-0.590584	A1
Zfp36	9.59476410099532e-09	-0.384069	A1
Pdgfra	1.26036050128372e-08	-0.262308	A1
Bgn	1.27795666849812e-08	-0.307303	A1
Mbp	1.73534640646146e-08	-0.674724	A1
Nuf2	1.76539924807936e-08	-0.260234	A1
Vcan	3.41803475926341e-08	-0.299753	A1
Tmeff2	3.51067593311945e-08	-0.254232	A1
Stmn4	1.44666701603437e-06	-0.288659	A1
Ttr	1.61042757369764e-06	-0.642391	A1
Btg2	2.31194762846276e-06	-0.405402	A1
Tpx2	2.65721825256302e-06	-0.419701	A1
Uchl1	3.4632687454335e-06	-0.277036	A1
Itm2a	3.56183096656144e-06	-0.411719	A1
Bcas1	3.62491374939438e-06	-0.542716	A1
Ltc4s	4.69977443137516e-06	-0.398133	A1
Nsg1	6.15077876058913e-06	-0.295501	A1
Txnip	7.67003292189775e-06	-0.465342	A1
LOC691995	8.22109933244944e-06	-0.250539	A1
Ctss	1.33319930770378e-05	-0.479932	A1
Tuba1b	1.33579776318555e-05	-0.391452	A1
Cdkn3	2.09956150050092e-05	-0.304885	A1
Sox10	3.19037302191412e-05	-0.261186	A1
Sh3bgrl3	3.20531957044615e-05	-0.300827	A1
Timp4	5.07616529258761e-05	-0.441204	A1
AC134224.1	9.78031659307344e-05	-0.447534	A1
AC128848.1	0.000134071703793638	-0.270715	A1
Tnr	0.000270175804866907	-0.281886	A1
Cdk1	0.000357697992492957	-0.435574	A1
Trem2	0.000357753712769795	-0.293534	A1
Hmgb2	0.000446607140209065	-0.268023	A1
Ccl3	0.000561587427712222	-0.314097	A1
Pf4	0.000641745256646252	-0.272416	A1
Ier2	0.00071018532821239	-0.363335	A1
Pllp	0.0007782933288826	-0.25823	A1
Ccl4	0.00175059686154084	-0.299044	A1
Chn2	0.00189239625470036	-0.317435	A1
Tyrobp	0.00197011789466117	-0.584185	A1
Hmgcs2	0.00293151257486973	-0.330732	A1
Mapt	0.00386684817081579	-0.255687	A1
Nusap1	0.00410805065887665	-0.369006	A1
Slc7a5	0.00452489609472114	-0.253084	A1
Nnat	0.00527790543995813	-0.402247	A1
Thra	0.00703354433459284	-0.301115	A1
App	0.00778567048351833	-0.300064	A1
Grm5.1	0	1.3159145734633	A2
Csrp2.1	0	0.975369644824402	A2
Stmn2.1	0	0.781398590092219	A2
Bin2.1	0	0.717902642009588	A2
Rgs5.1	0	0.684911151692066	A2
Kifc1	0	0.383580157786787	A2
Palmd	0	0.281480380828249	A2
Aatk	0	0.269406688627731	A2
H4f3	0	0.258989189717453	A2
Tmem229a.1	0	-0.250663	A2
Me1.1	0	-0.251851	A2
Ilk	0	-0.254309	A2
Insig1	0	-0.266732	A2
Slc48a1	0	-0.271891	A2
F3.1	0	-0.274324	A2
Mt2A.1	0	-0.286267	A2
Fjx1.1	0	-0.288276	A2
Slc7a10.1	0	-0.291532	A2
Slc25a18	0	-0.2985	A2
Serpine2	0	-0.304389	A2
Sqle.1	0	-0.304449	A2
Elovl2.1	0	-0.310195	A2
Gsta4	0	-0.314854	A2
Rcan1	0	-0.320032	A2
Acsl6.1	0	-0.323086	A2
Scd.1	0	-0.327486	A2
C1qtnf5.1	0	-0.341645	A2
Sc5d.1	0	-0.347694	A2
Cldn10.1	0	-0.351313	A2
Phyhipl	0	-0.358051	A2
Plekhb1	0	-0.360717	A2
Ech1	0	-0.371457	A2
Tmem100.1	0	-0.382339	A2
Prdx5	0	-0.383021	A2
RGD1564664	0	-0.386746	A2
Cxcl14.1	0	-0.417904	A2
Cbs.1	0	-0.428067	A2
Tuba4a.1	0	-0.428156	A2
Ppp1r1a	0	-0.443983	A2
Msmo1.1	0	-0.450321	A2
Mras.1	0	-0.452477	A2
Ca8.1	0	-0.452538	A2
Rarres1.1	0	-0.456434	A2
Pdlim4	0	-0.460829	A2
Entpd2	0	-0.461548	A2
Fdps.1	0	-0.470642	A2
Tmem47	0	-0.471427	A2
Plpp3	0	-0.472861	A2
Cmtm5	0	-0.476845	A2
Tlcd1.1	0	-0.492572	A2
Pebp1	0	-0.497407	A2
Nkain4	0	-0.499668	A2
Ndrg2	0	-0.504849	A2
Fam107a.1	0	-0.507735	A2
Prxl2a.1	0	-0.514102	A2
Clu	0	-0.530038	A2
Id2.1	0	-0.531841	A2
Pdpn.1	0	-0.534197	A2
Hsd11b1.1	0	-0.535803	A2
Mmd2	0	-0.542824	A2
Lix1.1	0	-0.544028	A2
Ezr.1	0	-0.544054	A2
Acsbg1.1	0	-0.548883	A2
Fxyd1	0	-0.572928	A2
Plaat3	0	-0.576421	A2
Fgfbp3	0	-0.580987	A2
Tm7sf2.1	0	-0.60341	A2
Hmgcs1	0	-0.606513	A2
Idi1.1	0	-0.616208	A2
Gstm1	0	-0.630347	A2
Ntsr2.1	0	-0.639557	A2
Gamt	0	-0.653387	A2
Lxn.1	0	-0.68338	A2
Fabp5	0	-0.689366	A2
Id4	0	-0.689583	A2
Aldoc.1	0	-0.701581	A2
Glul.1	0	-0.720434	A2
Rgcc.1	0	-0.722748	A2
S100b	0	-0.769298	A2
Nrarp.1	0	-0.776479	A2
Dbndd2.1	0	-0.787057	A2
Tst.1	0	-0.819259	A2
Mt3	0	-0.81992	A2
S100a13	0	-0.880674	A2
Fabp7.1	0	-0.90823	A2
Dbi	0	-1.04784	A2
Cyp51.1	5.20715000075687e-307	-0.306919	A2
Mlc1	2.73214982606332e-303	-0.345321	A2
Aqp4	6.15048263557654e-299	-0.449142	A2
Gstm7	3.66837622291706e-297	-0.369812	A2
Hist1h2an	8.85724801363374e-295	0.512713664897105	A2
Sfrp1.1	1.43512129038649e-291	-0.432049	A2
G0s2.1	2.8084326450597e-288	-0.471479	A2
Atp1b2.1	9.72215272885263e-287	-0.391073	A2
Id3.1	1.70471014472057e-286	-1.11028	A2
Agt.1	2.82027228750048e-283	-0.443234	A2
Pbx3	1.29280214102624e-281	0.51873825262592	A2
Cd93	2.37233728191316e-279	0.266198077412182	A2
Nrgn.1	2.28672585564067e-268	0.727753121585569	A2
Timp4.1	7.57830226655109e-264	-0.362974	A2
Angptl4	2.7278955849321e-263	-0.279185	A2
Arhgap29	1.37270222439512e-262	0.340463123086935	A2
Hmmr.1	8.31699373022589e-261	0.617290344422983	A2
Itih3.1	2.16042187729146e-260	-0.342977	A2
Mt1m.1	1.690598490715e-259	-0.365067	A2
Nnat.1	1.9637730829616e-254	-0.438581	A2
Arhgap35	1.12506347289635e-242	0.461593033269737	A2
AC134224.1.1	3.55141777288169e-238	1.37437136269552	A2
Dnajb14	3.17709169685462e-230	0.321941636298078	A2
Pcna	2.41903736529515e-229	0.308708977587467	A2
Ttyh1	3.20840563881291e-219	-0.307395	A2
Hapln1.1	1.33534755480303e-211	-0.311135	A2
Gstt3	1.31225527813574e-209	-0.290993	A2
Slc12a2	2.27083580573842e-202	0.252825950108347	A2
Kif11	1.77985023994042e-198	0.511180211183465	A2
Gja1.1	3.48667917303869e-198	-0.313161	A2
Mgp	2.05880164221047e-196	0.253511622539683	A2
Tpm1.1	4.52079815531924e-192	0.403518527985469	A2
Gmfg	1.95616644814296e-187	0.504554249966994	A2
Fcgr3a	7.18490876926951e-185	0.281822912166893	A2
NEWGENE-2134	8.25489654025839e-184	-0.372608	A2
Myt1l	3.8847432987243e-183	0.259937542012268	A2
Man2a1	1.53232240679725e-182	0.276836854389686	A2
Adgrf5	3.394207102762e-177	0.398583949782754	A2
Txnip.1	4.28189481654676e-176	0.268369739545907	A2
Cep128	1.41360231152929e-174	0.429213794689335	A2
Cpe	3.53450656886755e-172	-0.273174	A2
Inpp5d	7.94106107793756e-162	0.730747373940655	A2
Tmem255b	1.80920639240441e-159	0.284130316256871	A2
Rac2	1.2506033313785e-158	0.451505716127614	A2
Chgb	3.82138335309691e-157	0.276132691487069	A2
Chi3l1	6.39798736381504e-157	-0.264042	A2
Tp53i11	6.93745443505515e-153	0.265500145990946	A2
Limd2	2.58488362940157e-152	0.254764656902769	A2
Nfkbia	1.7824490609968e-150	0.321887646945421	A2
Grn.1	6.49566332493587e-149	0.356891292028779	A2
Pttg1.1	3.63446326776618e-148	0.357213740293219	A2
Fyn	7.28193273345561e-148	0.3782331258732	A2
Nasp.1	5.01969186547219e-147	0.438482453141467	A2
Sema5a.1	9.39256108868864e-145	0.298636188487962	A2
Ca4	1.78087301452863e-144	0.289562406285628	A2
Dpysl3	3.32957593313266e-144	0.286548712624911	A2
Rgs2	6.75534122602391e-144	0.283878945973109	A2
Hmgn2	2.75525656386751e-141	0.430739074472171	A2
Fos	1.14673006562612e-140	0.3356010833437	A2
Septin4	1.07757468554956e-136	0.264650392235352	A2
Igfbp7	1.46048557540658e-135	0.264676995688089	A2
Igf1.1	1.00999719816125e-134	0.500144269014347	A2
Coro1a.1	3.87734023207775e-134	0.604190254748752	A2
Arhgap11a	1.11114850233763e-131	0.254419668362562	A2
Top2a.1	1.09518866320898e-130	1.38425693925524	A2
Cdkn3.1	1.92135596454974e-129	0.34361363929012	A2
Ptpre	3.05291685141736e-129	0.283017060891305	A2
Hopx.1	8.59492580355315e-128	-0.390917	A2
App.1	1.02084033994964e-126	0.360657747787427	A2
Nav2	7.99816732829431e-126	0.3893087332613	A2
Svil.1	4.34796222656918e-124	0.443467242692271	A2
Fn1	3.50544148427674e-121	0.404570914664771	A2
Igsf1.1	2.80990745283382e-120	-0.281979	A2
Tfpi	5.27700207303395e-120	0.262920318949158	A2
Ucp2.1	2.8209488808917e-118	0.526809557710635	A2
Tuba1b.1	7.66734726781086e-115	0.634879152422246	A2
Tnc	4.57294160377037e-114	0.255651815206356	A2
Serinc5	8.82963964678196e-112	0.422364422911015	A2
Trpm3.1	1.34893167246436e-110	0.556781878468883	A2
Cdh13	7.05501147112753e-109	0.257814052944333	A2
Tpm4	7.14179000591846e-108	0.329480769852489	A2
Uchl1.1	1.21074286160646e-105	0.296134990731237	A2
Ank3	1.26608825243464e-105	0.446156254868031	A2
Hmgb2.1	1.26333355552414e-104	0.516158971093236	A2
Arhgdib.1	8.62647391177833e-104	0.679857740801347	A2
Slc44a1	3.53074817694618e-103	0.4230529037857	A2
H1f5.1	2.17863415629339e-100	0.786025806005555	A2
Nrp2.1	2.71465519371721e-99	0.2764553018215	A2
Clec2g	8.24689873863582e-99	0.369770154569875	A2
Cdk14	1.9934340472695e-98	0.454988745406878	A2
Pllp.1	5.42892540824211e-96	0.544995505218671	A2
Pnlip.1	3.00770864507619e-95	0.61203277458328	A2
Trem2.1	1.33653496625601e-94	0.655574541406652	A2
Gpx1	9.89024788187597e-94	0.549729575040328	A2
Kank1	1.31661958943798e-93	0.284291722001405	A2
Cyth4	8.76897203346478e-93	0.345207587147791	A2
Fa2h	4.20417501366581e-91	0.308064268864815	A2
Akap12	4.69443198148829e-91	0.397821844546713	A2
Pak7	9.47872232588591e-90	0.293070529275014	A2
AC141102.1	7.69040840088732e-88	0.276084735102417	A2
Bsg	1.52400224220912e-87	0.459576054501845	A2
Id1.1	8.74475604384364e-87	-0.355178	A2
Cldn5.1	1.57932572741787e-83	1.0343086200012	A2
Nkain2	5.24261900621493e-83	0.370513776248962	A2
Timp2	9.6108709158016e-83	0.266227793478939	A2
Plek	9.82688168662661e-83	0.25868127416769	A2
Abcb4	1.31209002672862e-81	0.501415860349748	A2
Ugt8.1	1.96712114070602e-81	0.755259770937314	A2
Mrap.1	2.08634681216359e-81	-0.302769	A2
Cd83	3.33825324840727e-81	0.585242350807684	A2
Ly86	4.11691774341896e-80	0.294764297458685	A2
Slc7a8	1.50935752913502e-79	0.269946803989167	A2
Map1b.1	1.69689887090433e-79	0.931199230758452	A2
Tanc2.1	9.79822744583698e-78	0.772259962271031	A2
Sh3bgrl3.1	6.76424761371075e-72	0.40489152404683	A2
Tubb6	8.41074179471785e-72	0.480776714121537	A2
Elavl4	1.065384578042e-71	0.262191297049444	A2
Uaca	2.69506646709915e-70	0.479272547679426	A2
Cenph	6.73236190095542e-69	0.44987783841173	A2
Gap43.1	1.00252286588223e-67	0.31512072980492	A2
Apoc4	2.6502088677444e-67	-0.309678	A2
Cdca2	2.82605525881766e-66	0.275274586241301	A2
Nsg2.1	5.2381497554328e-66	0.326335029710262	A2
Mcam	9.82909497628762e-65	0.269534653807421	A2
Mpzl1	1.55642686537255e-64	0.52175565187467	A2
Adgrv1	1.88078006869417e-64	0.2717596661669	A2
Net1	4.75380702694682e-63	0.294418655740803	A2
Evi2a	2.16233029947426e-62	0.439785188823687	A2
Fbxo2.1	2.62852977026298e-62	-0.409725	A2
Dusp1	3.27072231729763e-62	0.724659109421271	A2
Blnk	5.59771295090484e-62	0.347400626956552	A2
Pak3	1.95351890982567e-61	0.272267706437368	A2
Ezh2.1	2.39090875852468e-61	0.609514158825395	A2
Plk1	5.84408748780848e-61	0.358070463654581	A2
Tubb3.1	6.91721121471519e-61	0.792477395706461	A2
Spint2	8.97622176135847e-61	0.341913941129166	A2
Fcrl2	1.3931693854539e-60	0.492521885783208	A2
Ptprd.1	9.8436780057582e-60	0.359495427833084	A2
Cdh5	1.13719607644347e-59	0.324761945488595	A2
Slfn2	2.83204842068837e-59	0.313549849037853	A2
AABR07007032.1	3.43721669493536e-59	0.263259004673725	A2
Selenom.1	5.41450789290365e-59	0.331722627686761	A2
Vtn	5.93842662137854e-59	0.3604714751311	A2
Cgnl1	1.25233081763018e-58	0.255457430015345	A2
Enpp6	5.85940630385334e-58	0.345872476703888	A2
Plp1.1	6.30941124843582e-57	1.36739588841641	A2
Gpnmb	1.67659643515581e-56	0.402684144591158	A2
Skap2	1.86693854370702e-56	0.257773474986175	A2
Mis18bp1	1.90108700191026e-56	0.260961872526932	A2
Serpinf1.1	5.87858592401603e-56	-0.695075	A2
Tfrc	6.91252177933708e-56	0.553878066377363	A2
Atad2	7.13531630152977e-56	0.449619998031419	A2
Ets1	3.05297382959446e-55	0.454670865037958	A2
Ccl3.1	1.35728887255405e-53	0.699717712609724	A2
Btg2.1	1.67511655577379e-53	0.486178097701593	A2
Ppfibp1	3.10727721493945e-53	0.522387667068476	A2
Epsti1	6.02492938166592e-53	0.300941708443826	A2
Tgfb1	1.41037827290141e-52	0.357327578664079	A2
Ccnb1	2.15133874030292e-52	0.550664611382899	A2
Nfasc.1	7.20662972819235e-52	0.785551604423527	A2
Lcat.1	1.15439387169789e-50	-0.445432	A2
Ect2	1.63795721129899e-50	0.401420209960365	A2
Cenpf.1	4.52880527178289e-50	0.887094999600978	A2
Unc93b1	1.15508145646671e-49	0.28195534458221	A2
Lyz2.1	1.40542897604847e-49	0.640721113084515	A2
Nrp1	9.15102173915218e-49	0.494157070490997	A2
Kif20b	1.78243300032481e-48	0.500023168869637	A2
Cspg4	3.10521713004326e-48	0.366815995248441	A2
Slco2b1.1	4.69781251657439e-48	0.590961881516113	A2
Apbb1ip	7.45358577893957e-48	0.672581226287954	A2
Spi1	4.87360723399e-47	0.349052609875948	A2
Nusap1.1	1.05099314779592e-46	0.818706737134592	A2
Ncaph	3.4779471882464e-46	0.380857763091878	A2
Rhoj	4.61468971826471e-46	0.269862746574944	A2
Igf2	5.1384505458504e-46	0.546376084891466	A2
Bcat1	1.25353316368585e-45	0.288482587565541	A2
Smc2.1	4.41705093828005e-45	0.638874495763732	A2
Mbp.1	4.59405952544655e-45	1.31896909847245	A2
Vxn	6.21990665551598e-45	0.360419352720252	A2
Fli1	1.16994856139172e-44	0.562694866418016	A2
Slc38a2	5.83800024567503e-44	0.379864336829797	A2
Tmeff2.1	1.33402606075014e-43	0.5369881872088	A2
Thsd7a	9.01676767750442e-43	0.350328641581673	A2
Lyve1	1.13060301191568e-42	0.355482889098628	A2
Alox15	1.44959751997609e-42	0.289695128147387	A2
Gmnn	8.2445216775681e-42	0.43978856659986	A2
Il1rapl1.1	1.09198985079236e-41	0.769058049072888	A2
Fxyd5	2.01071610276301e-41	0.539068117834897	A2
Epha3.1	3.83739340456488e-41	0.322463462366854	A2
Bcas1.1	1.0273975120862e-40	1.0499609599625	A2
Hexb	4.93267780990661e-40	0.551265769284998	A2
Igfbp5.1	6.08645535978827e-40	-0.388122	A2
Dab2	1.18270561347451e-39	0.442713751400966	A2
Dlc1	2.79847403780973e-39	0.366030165599235	A2
Cntn1	4.81969163347816e-39	0.44050075084189	A2
Ndc80	6.52579136017279e-39	0.745842183690929	A2
Pip5k1b	1.11183414195771e-37	0.265688712748085	A2
Cd37	4.2606237422069e-37	0.266655373281821	A2
Ptgds.1	7.9205604660741e-37	1.26492151715036	A2
Ifngr1	1.3163686015124e-36	0.643205718501744	A2
Pld4	2.52162775002479e-36	0.537018034420519	A2
Arpc1b	1.60780275764484e-35	0.473944420673209	A2
Slfn5	5.04908389041667e-35	0.30777596496494	A2
Ltc4s.1	1.58990211630187e-34	0.92207331306213	A2
Cnp.1	1.68274119740719e-34	0.739186449687702	A2
Sgk1	2.74323709856022e-34	0.556052770035661	A2
Ahnak	1.42357514208644e-33	0.294155613472996	A2
Siglec5	2.8536926870524e-33	0.265083079563641	A2
AABR07059679.1	8.18028071051885e-33	0.526703330467139	A2
Mag.1	1.49220843462674e-32	0.626395197263694	A2
Mef2c.1	1.79672411103651e-32	0.861928917299251	A2
Cldn11.1	2.77045769971036e-31	0.697632864042642	A2
Sh3bp4	4.25094330855212e-31	0.348223705619874	A2
Mobp	4.64728986560938e-31	0.414348251106754	A2
Strn	9.04679748009228e-31	0.347122154675202	A2
Anxa3	9.09206029639696e-31	0.898673021162028	A2
Vwf	1.80258318070888e-30	0.297212164971966	A2
Cfap69	1.93106797258526e-30	0.292728554583308	A2
Bin1	2.63122724962966e-30	0.627384402329804	A2
P2ry12	4.61281002293356e-30	0.435737747212906	A2
Pbk.1	1.87836545454586e-29	0.333320134009049	A2
Cdc20	2.01977591089537e-29	0.527648854544524	A2
Rgs10	3.12503901091699e-29	0.70502389865269	A2
Nid2	6.67464342940878e-29	0.250562798109407	A2
Lgals3	7.5171111264411e-29	0.320140372914268	A2
Dut	1.31171920455652e-28	0.279273940684394	A2
Aurkb	2.21223732866269e-28	0.33765555047586	A2
Sgo2	2.79763975460899e-28	0.455275675962786	A2
Ptpn6	5.30112379164314e-28	0.272816007087584	A2
Cited2	1.5807584771436e-27	0.356057691414111	A2
Cotl1.1	2.54708527660095e-27	0.324994074307692	A2
Col1a1	9.90777442215568e-27	0.519295880156626	A2
Tmem176b	2.97376005221186e-26	0.745835376672308	A2
Psd3	9.23410753034452e-26	0.5098334314514	A2
Grm3	2.52308541396712e-25	0.803866955491146	A2
Stmn3	2.53798257801578e-25	0.386752138261947	A2
S100a11	2.75735047743086e-25	0.295426553992104	A2
Stmn4.1	2.952967280249e-25	0.662265584995719	A2
Kif18a	4.34244993386274e-24	0.280307305517069	A2
Luzp2.1	4.78974232749965e-24	0.693029647073903	A2
Lgmn.1	6.42907891898724e-24	0.77330641531284	A2
Tf	1.14024176720444e-23	0.28281045131252	A2
Tyrobp.1	2.60049999963956e-23	1.22708461119457	A2
Apod.1	1.03690147834119e-22	0.797908131565084	A2
Ccdc141	1.0934082883544e-22	0.306125438394475	A2
C1ql1	1.3486205790759e-22	0.347818824056104	A2
Syt1	2.77783829120352e-22	0.420361445450893	A2
Itm2a.1	4.79285668338759e-22	0.905897306527796	A2
Incenp	5.65923250314657e-22	0.27270020809526	A2
Ctsz	7.14334629576375e-21	0.391179733987062	A2
Kif20a	7.52812345504622e-21	0.25359365396944	A2
Ttr.1	1.063508988194e-20	1.27197422943441	A2
Ehd4.1	1.10436561721992e-20	0.555178665361969	A2
Laptm5	1.47968616544228e-20	0.714864377410415	A2
Tubb4a.1	2.18599457096706e-20	0.954117662254888	A2
Csf1r.1	3.11554796523553e-20	0.917632175584348	A2
Cks2.1	4.23964236848729e-20	0.662155529370346	A2
Tiam2	2.20890387201249e-19	0.371067509042999	A2
Crip1	2.4111651179484e-19	0.431249708467647	A2
Gpcpd1	4.01360874311431e-19	0.650470006902032	A2
Enpp2.1	8.02480559151828e-19	0.400492859314153	A2
Edil3	1.39869485664399e-18	0.277210363772786	A2
Cemip2	5.62834567079915e-18	0.275712354534102	A2
Nuf2.1	1.11531479715007e-17	0.436958923847466	A2
Itgam	4.14070412587621e-17	0.253671895157573	A2
Ccr5	4.33040409762355e-17	0.359230047285762	A2
Mapt.1	4.58625822350444e-17	0.465409646436686	A2
H1f4.1	5.73781152242332e-17	1.2554620936419	A2
Rrm1	1.27684522601151e-16	0.338832578382793	A2
Ube2c	2.36950094501516e-16	0.753088910664268	A2
C1qc	2.55504769217208e-16	0.874284429366624	A2
Ccna2	1.42378867088915e-15	0.343365915862765	A2
Fcer1g	2.47878439792998e-15	1.13344230643507	A2
Ctss.1	2.74858865142089e-15	1.01010172455732	A2
Aif1.1	3.96700582169715e-15	1.02152883908036	A2
Pcdh17	4.50921152002521e-15	0.332699411416962	A2
Dlgap5	9.55215328857366e-15	0.512157125121853	A2
Pdgfra.1	1.11564929833234e-14	0.594431525886578	A2
Cdca7	5.04747858164595e-14	0.268182994798362	A2
Ttk	6.08067148861215e-14	0.326602599842186	A2
Chn2.1	1.36370672078491e-13	0.716221651263814	A2
Ccl4.1	2.68247136588572e-13	0.660869644356753	A2
Slc9a3r2	3.15275265927015e-12	0.271093612397072	A2
Apold1	3.25445999259402e-12	0.259462444130108	A2
Apcdd1	3.34110451999693e-12	0.356852106509776	A2
Col3a1	3.62196274014858e-12	0.333641210937544	A2
Birc5	7.90275887389492e-12	0.510851168215519	A2
Cdca8	8.0531725589677e-12	0.461455192964651	A2
Fyb1	2.60119660327173e-11	0.471611918814856	A2
Bub1	3.69192593751209e-11	0.476675738324891	A2
Cav1	3.8760658920503e-11	0.353413818512591	A2
Vcan.1	5.59276335675994e-11	0.487211124584537	A2
Lama2	8.43343575642378e-11	0.353242873152948	A2
Srgn	9.92435209362552e-11	0.511319604681138	A2
Ccnd1	1.82033473543691e-10	0.365713731769004	A2
Aplp1.1	1.94336733691923e-10	0.398652270084976	A2
Lgals1.1	2.370430593026e-10	0.340459032454508	A2
Pf4.1	3.56540946946076e-10	0.414043947176335	A2
Slc38a5	4.29721457148482e-10	0.348251702397903	A2
Esam	4.41185664645536e-10	0.440519114370995	A2
Nsg1.1	1.02988964152348e-09	0.4435000625307	A2
Mki67.1	1.26357068841578e-09	1.03339533465742	A2
Cfh	3.71358926882825e-09	0.571265723774221	A2
Tmeff1	4.97916295363074e-09	0.257218603233023	A2
Sema4d	9.81276939739298e-09	0.276045604772418	A2
Bub1b	1.0869374905903e-08	0.285206480857834	A2
Col5a3	1.98798051662782e-08	0.405326165073513	A2
Aurka	2.14903775806715e-08	0.289160111942485	A2
Pycard	4.73070730269313e-08	0.328709099724851	A2
Ptpro	6.64598761326947e-08	0.44836256942382	A2
Dock6	7.14705529045251e-08	0.276238402863808	A2
Slc1a1	1.45260726987454e-07	0.475782816044688	A2
Elavl3	1.53202256138623e-07	0.263127745196754	A2
RT1-A1	1.68396998674908e-07	0.304980563980833	A2
Tpx2.1	1.76644984754755e-07	0.815483777087389	A2
Ptprc	2.94375527161451e-07	0.313171627143822	A2
Sox10.1	3.07121875477956e-07	0.572264299791684	A2
Kdr	4.39880812443887e-07	0.435066053152433	A2
Cdca3	5.02941816084698e-07	0.309418345911794	A2
Cd53	9.21273731517021e-07	0.296219651553617	A2
Vim.1	9.87107927904217e-07	0.672761769742156	A2
Map7	9.964879885933e-07	0.381711150285259	A2
Olr1	1.04975243524583e-06	0.267616271582049	A2
Ano4	1.56435905916243e-06	0.253862608675037	A2
Tnr.1	2.26646030285834e-06	0.665779057663044	A2
Ckap2	2.59427647971401e-06	0.536875399833493	A2
Map2k5	2.82508090945653e-06	0.400286372822089	A2
Sapcd2	3.34463615454379e-06	0.2938785653724	A2
Cenpw	6.03731785339165e-06	0.265504430922123	A2
Slc7a1	8.16292405510922e-06	0.614153354205956	A2
Myo1b	8.34959993511819e-06	0.287978518221717	A2
AABR07021536.1	8.4990588555473e-06	0.410964715917562	A2
C1qa.1	9.47562428968036e-06	0.921538747842211	A2
Kif23	1.72522536032934e-05	0.362989144078249	A2
Ska1	2.35889591401385e-05	0.288547888221084	A2
C1qb	2.64752999963114e-05	1.27173772923838	A2
RGD1565166	3.73508019758031e-05	0.367887852514908	A2
Lama4	6.29770029058271e-05	0.482835289715033	A2
Adgrl4	6.60242952125964e-05	0.499905017802437	A2
Npdc1.1	8.20900158610463e-05	0.255412838692621	A2
RT1-CE10	9.51684164307875e-05	0.381872762929966	A2
Igfbpl1	0.000106142647332072	0.523293615355671	A2
Caly.1	0.000172597609112803	0.33388961900446	A2
Vwa1	0.00027557354064338	0.318662639198219	A2
Eng	0.00035987684176643	0.435218603125874	A2
Tmem163	0.000366591925680383	0.337502512243754	A2
Dlx1	0.000559727952652874	0.529382079588135	A2
Hba-a1	0.0006809736783953	2.69212013530628	A2
Robo2.1	0.00155203293595937	0.590634267577958	A2
Tagln2.1	0.0016619162547829	0.524415019510455	A2
Plxnb3	0.00177802032026008	0.361237280278416	A2
Rgs1	0.00251187285101795	0.397218544320517	A2
Anxa2	0.0029014685504863	0.352534674356647	A2
Hbb	0.00307443306153486	2.51746209368477	A2
Tmem176a	0.0051463386934565	1.03248974938869	A2
Rasgrp3	0.006045128273847	0.278441052952457	A2
Adamts12	0.0069837766287877	0.31021430875441	A2
Cenpe	0.00883039015311405	0.556929097795733	A2
Tie1	0.00909208759143383	0.39324579845648	A2
Agt.2	0	1.99004208562058	A3
Timp4.2	0	1.73232116644847	A3
Car2	0	1.24791607584158	A3
Gabbr2	0	1.22141048586337	A3
Nnat.2	0	1.19642583253426	A3
Kcnj16	0	1.1248310017775	A3
Igsf1.2	0	1.11646784950107	A3
Lpl.1	0	1.11231274675996	A3
Tlcd1.2	0	0.948920531645665	A3
Slc4a4	0	0.876383439935791	A3
Slc7a10.2	0	0.873302084216131	A3
Serpine2.1	0	0.730925245323285	A3
Plpp3.1	0	0.714124378896768	A3
Sparcl1	0	0.657446337116672	A3
Atp1b2.2	0	0.543458187464668	A3
Scg3.1	0	-1.20754	A3
Chrdl1.1	0	-1.45977	A3
Fam107a.2	0	-1.51345	A3
Atp1b1.1	0	-1.59447	A3
Hapln1.2	0	-1.63296	A3
Plppr5	1.85005169088959e-306	-1.01376	A3
Nr2f2.1	7.31841283408624e-305	0.680815271326111	A3
Igfbp2	4.99269056515889e-304	0.815041512531633	A3
Clu.1	4.59966043004405e-297	0.561519949517979	A3
Angptl4.1	9.10863929880611e-277	0.796530847828607	A3
Id4.1	7.00929314916131e-258	0.773931197850021	A3
Ccdc80	2.06537074698927e-245	-0.473388	A3
Slc1a3.1	3.27898292784041e-245	-0.537413	A3
Aldoc.2	7.28368413617637e-244	0.468164588258685	A3
Itih3.2	2.21812591451631e-230	0.700733185372761	A3
Scrg1	3.78531571172794e-230	-1.02172	A3
Slc39a12	6.46233225395054e-225	0.639103500739669	A3
Tmem100.2	5.29651179977636e-224	0.69731369810046	A3
Tnc.1	1.88896618426654e-221	-1.06543	A3
Acsl3	1.9485443156e-217	0.607445101543549	A3
Atp1a2	4.20518798318864e-214	0.394643514914704	A3
Slco1c1.1	6.43458409301863e-214	-1.21084	A3
Cadm1	1.20110650812229e-213	-0.813515	A3
Igfbp7.1	6.46033183643112e-206	-1.25018	A3
AC118957.1.1	1.42475953267512e-202	-0.81071	A3
Fbln2.1	2.29040523300496e-202	-1.08331	A3
Sfrp1.2	7.93985473481992e-200	-1.30442	A3
Aqp4.1	1.46388575515995e-198	0.406512588488875	A3
Phyhipl.1	2.12722693384421e-198	0.554869935516049	A3
Mt3.1	1.15408934054605e-197	-0.502404	A3
Ptprz1	8.27797198988767e-189	0.376303934646582	A3
Pcp4.1	1.53221561593277e-182	0.911916662912616	A3
Cd9	1.99469263146924e-181	-1.07414	A3
Lix1.2	6.08860467166873e-180	0.530898636579979	A3
Ptprd.2	2.21316370022234e-177	0.48704498487423	A3
Ramp1.1	2.22945326855343e-177	0.705542937394507	A3
Olig1	1.31829384871279e-176	0.51878925256912	A3
Cmtm5.1	2.36937645119595e-175	0.548773744875125	A3
Slc25a18.1	1.85507861577093e-174	0.513309138292956	A3
Tcf7l2	4.10843434915916e-174	0.492800571001046	A3
LOC100910996	7.47018503482509e-170	0.418319040868712	A3
Hs3st1.1	4.35565066337592e-168	-0.405128	A3
Nrarp.2	1.02280146820617e-157	0.516586539773455	A3
Col5a2	5.03798865754694e-152	0.448913260262381	A3
LOC100910790	2.59511138723167e-149	0.278524766169269	A3
Hsd11b1.2	8.36498621111851e-146	0.549861090634239	A3
Alpl	3.11633860300999e-136	0.379185779343799	A3
Me1.2	3.93559186855131e-135	0.487393530459372	A3
Pcdh17.1	2.16120685201618e-132	0.369956229850986	A3
Crlf1	3.64474636504571e-130	-0.410559	A3
Acsbg1.2	6.5651866684117e-128	0.348013530122866	A3
Ifi27	1.96454641475616e-123	0.65906784408573	A3
Mt1m.2	7.3488053490154e-121	-0.983899	A3
Cdo1	2.16519893889496e-119	0.33700199004637	A3
Gfap.1	2.40755242585754e-118	-1.22067	A3
Gpm6b.1	2.52918918291101e-115	-0.640042	A3
Pla2g3	2.6715483672483e-114	-0.638743	A3
Tgfb2	6.65209224278609e-114	0.493693087715362	A3
Slc2a1	3.49860120620446e-111	0.444603621817407	A3
Cd48.1	8.69519533263881e-111	-0.652242	A3
Hgf	5.50127856885964e-110	-0.897644	A3
Rnd2	6.8387395284325e-110	0.449722673800108	A3
Nid2.1	5.71634114424088e-103	-0.302574	A3
Id1.2	4.20467827524281e-102	-0.615587	A3
Mras.2	2.79226249142028e-100	0.404840381501565	A3
Slc14a1	1.31148898504448e-94	0.441472261328482	A3
Lmo1	1.58261416087622e-92	0.401715645524487	A3
Dbndd2.2	6.73911584702434e-92	-0.779055	A3
Emb.1	1.15232087804553e-91	-0.559458	A3
Rgcc.2	5.65737110615766e-91	0.335475621783121	A3
Pdgfrb	8.44928993209942e-91	-0.255107	A3
Olig2	1.08927859292526e-89	0.369712429626081	A3
Emid1.1	1.60345472128174e-89	-0.987016	A3
Trpm3.2	4.28274049227411e-88	0.348107019758075	A3
Vim.2	2.59042871404874e-87	-1.07351	A3
Slc38a2.1	1.68746328486969e-86	-0.402996	A3
Gjb6	9.96112081571351e-84	0.542401965836371	A3
Mt2A.2	1.11882229241127e-82	-0.98248	A3
Fxyd6.1	2.01170670013826e-81	-0.961205	A3
Dbi.1	6.66814516794936e-81	0.250477369840764	A3
Alcam	1.19731247542979e-78	0.268158408090948	A3
Sdc4	1.79957598517558e-78	0.304324681026055	A3
Nid1	3.62724181245409e-78	-0.542525	A3
Tst.2	6.27506850550532e-78	0.289451486208346	A3
Csrp1.1	9.8245488513137e-75	-0.41727	A3
Crip2	1.2505076483553e-74	-0.682708	A3
Mmd2.1	2.09029360491784e-74	0.265385412862268	A3
Rarres1.2	7.26855959688341e-72	0.283474564941289	A3
Olfm1	3.68889818483374e-71	-1.0742	A3
Cmbl	4.09010512999133e-71	0.272720021536383	A3
Cd24	1.25443569650266e-69	-0.603913	A3
Serpinf1.2	1.62028963523996e-65	-1.65248	A3
Ca3	6.29507736582049e-64	0.444235764566709	A3
Ccnd2	1.43149340831966e-63	-0.726697	A3
Gfral.1	5.86877005657533e-63	-0.368217	A3
Sat1.1	2.31949166190232e-58	-0.669187	A3
Entpd2.1	4.31221591387494e-58	0.256034457520161	A3
Cxcl14.2	4.33243424273712e-57	-0.487975	A3
Ier3.1	1.23989684783324e-54	-0.296337	A3
Aldh2	8.58186208583479e-53	-0.43757	A3
Lrrn1.1	6.89802784752781e-52	0.316064524608857	A3
Pamr1.1	2.07849220039999e-51	-0.44193	A3
Prelp	1.01787027820294e-50	-0.328983	A3
Rlbp1.1	5.2886987707037e-50	-0.515123	A3
Slc1a2.1	7.11999555690762e-50	-0.433427	A3
Ifi30	6.3909248232491e-49	0.320081028240686	A3
Prxl2a.2	5.14724097426896e-48	0.274669924173391	A3
Nrgn.2	7.43615796522739e-47	-0.295114	A3
Mgst1.1	8.6455095290315e-46	0.527035002948297	A3
Slc7a11.1	6.22770690802144e-45	-0.745061	A3
Pltp	8.7015083845659e-45	0.257805604155909	A3
Msmo1.2	3.33686600898275e-44	0.272311771973076	A3
Maob	9.88287625131284e-44	-0.355424	A3
Lcat.2	4.00232175901926e-43	-0.35287	A3
Dnajb14.1	3.05452221596356e-42	-0.550597	A3
Aebp1.1	9.9592082324954e-42	-0.66048	A3
Id3.2	5.00631925224587e-41	-0.805594	A3
Cd59	1.0227491163497e-40	0.432529967544016	A3
Plac9	3.95366131276354e-40	-0.265197	A3
Ifitm3	4.75756993633534e-40	-0.272364	A3
Fdps.2	5.09521941654085e-40	0.270967746681771	A3
Tuba1a	1.0461132765545e-39	-0.280541	A3
Ezr.2	3.51860697422268e-39	-0.411505	A3
Fbxo2.2	1.2666667910739e-37	-0.497679	A3
Ezh2.2	2.65514691717257e-37	-0.26086	A3
Cpm	3.06974533598804e-36	0.270691556109734	A3
AC128848.1.1	3.1875161085649e-34	-0.417367	A3
Glul.2	2.49150997517063e-33	-0.266689	A3
Enpp2.2	4.49642510267892e-33	0.29586430605639	A3
Scd2	2.69796809802797e-32	-0.258802	A3
Mt1	2.72147356088937e-32	-0.680796	A3
Cdk1.1	9.51941615251727e-32	-0.329651	A3
Smc4	2.9243408152408e-31	-0.335285	A3
Kdelr3.1	3.76605314716654e-31	-0.395481	A3
Rcan2	6.5894869955408e-31	-0.289691	A3
Hmgcs1.1	5.63147931951689e-30	-0.304939	A3
Fgfbp3.1	3.70703284410629e-28	-0.498788	A3
Grifin	1.09019581405978e-27	0.290547897471907	A3
Bsg.1	5.190221930241e-26	-0.401939	A3
Dusp1.1	8.65920203299287e-26	-0.290103	A3
Calm1	3.56400012470817e-25	-0.271483	A3
Flna.1	7.79217850265708e-24	-0.352772	A3
Fabp7.2	5.85967063221842e-23	-0.271658	A3
Ca8.2	1.21524018751632e-22	-0.624239	A3
Fos.1	2.00434431404534e-22	-0.273957	A3
Igfbp5.2	2.9751924282985e-22	-0.927253	A3
C1qa.2	2.69056554045664e-21	-0.254754	A3
Lef1	3.19027126382605e-21	-0.395227	A3
Pmp22.1	3.85949736345834e-20	-0.363499	A3
Tagln.1	4.17300046295837e-20	-0.496627	A3
Nfix	2.31022561852215e-19	-0.417988	A3
C1qb.1	1.19616085236091e-17	-0.388295	A3
Slc13a3	2.13114847670788e-17	0.321152672456431	A3
Fcer1g.1	6.13143014151335e-17	-0.346546	A3
Csrp2.2	1.01068546649226e-16	-0.301255	A3
Ncan	1.39959320548832e-16	-0.313444	A3
Cenpf.2	2.37767237462244e-16	-0.323222	A3
Gal.1	4.92499262899741e-16	-0.321239	A3
Omg	7.03189910925857e-16	0.299279216388933	A3
Tsc22d1	2.4705758077477e-15	-0.322648	A3
Cldn5.2	3.74931243648952e-15	-0.261409	A3
Itm2a.2	7.73736919111426e-15	-0.294655	A3
Nsg2.2	1.61150490898971e-14	-0.477477	A3
Btg2.2	6.78719175214878e-14	-0.33995	A3
H1f4.2	1.81621343911442e-12	-0.605813	A3
Mrap.2	3.3462471771253e-12	-0.294478	A3
Arx	1.17192802503077e-11	-0.360305	A3
Bcas1.2	1.35522220320122e-11	-0.546783	A3
NEWGENE-2134.1	1.83699876512055e-11	0.35982269831742	A3
Tyrobp.2	2.29435962820247e-11	-0.342989	A3
Ccnd1.1	1.73702663474373e-10	-0.486189	A3
Mef2c.2	3.77711582522402e-10	-0.264188	A3
Igfbp4.1	4.39308970301577e-09	-0.427781	A3
Slc7a3.1	7.34893405488643e-09	-0.344488	A3
Tubb4a.2	1.40371945795943e-08	-0.270069	A3
Cdkn3.2	1.89829847463493e-08	-0.258329	A3
Hmgcs2.1	3.34573005621339e-08	0.295730134363451	A3
Fosb.1	1.00249143836134e-07	-0.396224	A3
Dkk3	1.06959913738653e-07	-0.255467	A3
Stmn2.2	1.2354692329241e-07	-0.293045	A3
Phlda1	1.65127982990317e-07	-0.2618	A3
Tpx2.2	3.08777815993461e-07	-0.376488	A3
Top2a.2	1.94593691362886e-06	-0.535861	A3
Robo2.2	3.29169155263503e-06	-0.309741	A3
Bgn.1	3.89913902084374e-06	-0.376991	A3
Tagln2.2	4.36905411855838e-06	-0.331853	A3
Cyba	5.16754135545774e-06	-0.256763	A3
Ptgds.2	5.32899120389142e-06	-0.444853	A3
Ndc80.1	7.46607413920944e-06	-0.280307	A3
Sirt2	2.05873609565282e-05	-0.267006	A3
Sncg	0.000173852085821554	-0.296225	A3
Grm5.2	0.000244782927936491	-0.291697	A3
Col4a1	0.000297330204009953	-0.360378	A3
Thrsp.1	0.000320449192479198	-0.250593	A3
Ltc4s.2	0.000439730552077146	-0.297691	A3
Plp1.2	0.000493324578339285	-0.329413	A3
Grm3.1	0.00135071210229339	-0.321527	A3
Mki67.2	0.00161454843368319	-0.409157	A3
Bche	0.00344648746851255	0.303827657517954	A3
Pla2g7.1	0.00811195561802962	0.258721575476219	A3
Map1b.2	0.00836277038904253	-0.411178	A3
Fabp7.3	0	0.75643754187831	A4
Sparcl1.1	0	-1.30604	A4
Clu.2	0	-1.30858	A4
Lix1.3	3.10938013999938e-299	-1.31901	A4
Gja1.2	1.66718700504961e-289	-0.776938	A4
Cldn10.2	6.97469811634352e-285	-1.21167	A4
AC134224.1.2	4.19133012444715e-256	-1.4899	A4
RGD1564664.1	2.7234318161233e-253	1.1770364907248	A4
Aqp4.2	2.63576513037281e-243	-0.728212	A4
Plpp3.2	1.2022072981294e-214	-0.589595	A4
Hapln1.3	1.43584296537758e-213	-1.33641	A4
Omg.1	4.53332781878219e-194	-0.671524	A4
Sat1.2	1.49628679331247e-180	-1.12009	A4
Igfbp2.1	2.55344141551962e-174	0.592349775699927	A4
Ier2.1	6.65246123815618e-174	0.960418536690332	A4
Slc1a2.2	1.15175742648716e-171	-0.810929	A4
Fos.2	1.61936119636877e-170	1.04611023387626	A4
Olig1.1	6.5681761657734e-159	0.733699229325594	A4
Acsl6.2	3.80477962635412e-157	-0.777674	A4
Luzp2.2	3.01719904752413e-153	-1.15835	A4
Nnat.3	1.50044731700765e-151	0.560116402601528	A4
Glul.3	3.25993690565084e-143	-0.598834	A4
Aldoc.3	3.93645157814089e-140	-0.508853	A4
Scd2.1	9.33279990295597e-136	0.380465546336918	A4
Fam107a.3	7.6931804996885e-127	-0.963731	A4
Nrxn1.1	3.13030868678223e-125	-1.10541	A4
Lxn.2	7.50939602904442e-123	0.425324928359005	A4
Dbi.2	4.90388044383172e-119	0.366598231404764	A4
Vim.3	1.42144281354225e-112	0.334055665045042	A4
Nbl1.1	6.22071371950037e-111	0.655712147714942	A4
Pmp22.2	2.28488177383747e-110	0.474823739713513	A4
AABR07001382.1	2.49051414039972e-107	-0.765052	A4
Dnajb14.2	1.27568233712517e-106	0.418342054815904	A4
Prxl2a.3	1.56919455616876e-106	-0.713047	A4
Olig2.1	2.25495376263991e-103	0.625217979875912	A4
Slc14a1.1	1.0418001114408e-101	-0.631222	A4
Agt.3	1.19154267254293e-100	-1.11121	A4
Btg2.3	8.27769682795787e-100	0.531184236901242	A4
Mt3.2	3.24506722722362e-99	0.331098138656387	A4
Ntsr2.2	4.14644014282742e-98	-0.874243	A4
Gsta1	9.88009828751955e-93	-0.558793	A4
Egr1.1	2.50418016898803e-92	0.618792724645242	A4
Stmn1.1	9.63633539592397e-92	0.610193636537803	A4
Scg3.2	1.9263581965079e-91	-0.614559	A4
Hmgn2.1	4.57629342612843e-91	0.485028690742511	A4
Hes1	9.76745854456351e-91	0.422492020840809	A4
Hgf.1	4.11557700967364e-89	-0.590105	A4
Atp1b2.3	1.11403188376079e-88	-0.350401	A4
Chi3l1.1	3.88736078307909e-88	-0.585996	A4
Igfbp7.2	1.20580665948863e-85	-0.884962	A4
Slc2a1.1	8.45431341470476e-85	-0.619247	A4
Nfix.1	1.44922178422102e-84	0.383093906906191	A4
Ptprd.3	4.11247991648442e-84	-0.787494	A4
Mmd2.2	2.65315201949337e-83	-0.425746	A4
Junb.1	2.70770348794294e-83	0.776327079150278	A4
Atp1a2.1	3.78634058120943e-83	-0.404575	A4
Tk1	3.32069132785547e-82	0.433194033961386	A4
Drc1	8.4096292002111e-82	-0.268479	A4
Ccnd1.2	2.24629042119249e-80	0.715846145080871	A4
Fabp5.1	7.33512072557483e-79	0.267676108454989	A4
Sdc4.1	2.4738498636096e-78	-0.588477	A4
Slc7a10.3	1.81254329871685e-75	-0.733805	A4
Mt2A.3	4.85929240470239e-74	0.326654173851354	A4
Gpr37	3.06679113184889e-73	-0.541821	A4
Gramd2b.1	2.70962547019709e-67	-0.565042	A4
Ywhaq	3.68281209002785e-67	0.265523280325622	A4
Apln.1	1.66984532054315e-66	-0.534483	A4
Nid1.1	1.09820184485827e-65	0.341006382050149	A4
Hmgcs1.2	2.51054127133897e-65	0.307249276366161	A4
Rarres1.3	4.09247805537831e-65	0.35783495130793	A4
Plppr5.1	1.48636579405487e-64	-0.713538	A4
Entpd2.2	1.77155378068838e-62	-0.527908	A4
Tubb4b	4.02339671546188e-62	-0.623	A4
Pamr1.2	3.65571148469801e-61	-0.701745	A4
Gal3st1	5.91836343655655e-59	0.389428935218536	A4
Gpc1.1	9.40815890682694e-58	0.477316807889385	A4
Pttg1.2	1.14326020244588e-56	0.547168037202512	A4
Hexb.1	2.29695039716055e-56	-0.556857	A4
Mt1.1	1.64768678145509e-55	0.337780448231591	A4
Mt1m.3	5.16256601589424e-55	0.286424897164096	A4
Htra1.1	3.83620263267307e-54	-0.57898	A4
Itih3.3	9.29498074234105e-53	-0.64625	A4
Csrp2.3	2.28798590366043e-51	-0.306777	A4
Lrrn1.2	1.03588596091285e-50	0.278109976168801	A4
Gabbr2.1	9.25804462796795e-50	-0.72487	A4
Rcan1.1	2.13311174251043e-48	0.26004876950939	A4
Tagln.2	7.92151530631781e-48	0.597251346446407	A4
Slc7a11.2	3.6005749701807e-47	-0.473058	A4
Hs3st1.2	2.89575070201179e-46	-0.366391	A4
Cdkn3.3	1.30140738523437e-45	0.550025483340687	A4
Emb.2	1.35793708078327e-45	-0.282072	A4
Gjb6.1	2.5871918024024e-45	-0.523003	A4
Nrp1.1	6.14118550068062e-45	-0.357152	A4
Crlf1.1	1.33203559765031e-44	0.350124550933909	A4
Ntrk2	5.82816496926892e-44	-0.40408	A4
Fxyd1.1	9.03022957788615e-44	-0.539129	A4
Slc7a3.2	4.31803958814278e-43	-0.281169	A4
Tuba4a.2	5.57539334494668e-43	-0.423217	A4
Ccdc34	2.10461844014242e-42	0.362980727087851	A4
Ca8.3	5.46742051981246e-42	0.297812891443601	A4
Elovl2.2	2.79758315043777e-40	-0.455346	A4
Fjx1.2	7.24443535002986e-40	-0.405601	A4
Igfbp4.2	1.91280625163335e-39	0.988741431629589	A4
Slco1c1.2	2.14233551001091e-38	-0.665831	A4
Pbk.2	1.10170401010637e-37	0.422335675188489	A4
Carhsp1	1.79946914666908e-37	0.327860975276912	A4
Sod3.1	3.90904010430363e-37	-0.398071	A4
Slc4a4.1	1.0945178311834e-36	-0.430907	A4
Igsf1.3	8.38353248754673e-36	-0.783776	A4
Rbp1	2.51824808536399e-34	0.377375551017532	A4
Slc48a1.1	4.12018849997286e-34	-0.380636	A4
Trpm3.3	1.02515467334594e-33	-0.33459	A4
Ugt8.2	2.32926159127315e-33	-0.259747	A4
Gstm1.1	2.80398987209806e-33	-0.578101	A4
Resp18	2.85808320596828e-33	0.504703700951722	A4
AC128848.1.2	2.66785268230455e-30	0.308554628644563	A4
Gfap.2	3.57715734818391e-30	-1.10776	A4
Slc39a12.1	2.18775350168413e-29	-0.391052	A4
Plaat3.1	6.41223914246186e-29	-0.46001	A4
Hopx.2	8.54757403830164e-29	-0.697945	A4
LOC691995.1	9.40441090874469e-27	0.503833148594111	A4
AABR07000658.2	6.61108775778069e-26	0.257366306889058	A4
Ltc4s.3	1.1558337293453e-25	-0.317542	A4
Gpx3	1.16671338077994e-24	0.391469538375571	A4
Cldn11.2	7.33907153831439e-24	-0.270583	A4
Arl6ip1	1.37866556690866e-23	0.44497926474903	A4
Fbxo2.3	2.26215021339826e-22	-0.404116	A4
Ascl1.1	4.41157945850078e-22	0.515123539506565	A4
Rnd2.1	5.97714137239555e-22	-0.403387	A4
Nsg2.3	2.78106535404514e-21	-0.399043	A4
Tgfb2.1	9.42967264817817e-21	-0.587926	A4
Grm3.2	7.24846732041399e-20	-0.505537	A4
Nkain4.1	1.38347851826001e-19	-0.367893	A4
Map1b.3	2.55326515060157e-19	-0.265807	A4
Msmo1.3	9.04051401231394e-19	-0.29563	A4
Serpinf1.3	1.60624819444195e-17	-0.940983	A4
Chrdl1.2	6.19160906289783e-17	-0.448221	A4
Acsl3.1	6.75470072843484e-17	-0.439897	A4
Mfap2	7.05992686492341e-17	0.498727230230498	A4
Bin1.1	4.50356121147912e-16	-0.267749	A4
Pcp4.2	9.7425521380563e-16	-0.301198	A4
Grm5.3	2.63038453238544e-15	-0.406057	A4
Cadm1.1	7.63107006589854e-15	-0.505069	A4
Mras.3	2.82127588089306e-14	-0.367228	A4
Cd59.1	3.00960263774864e-14	-0.501283	A4
Car2.1	6.26409214947338e-14	-0.469565	A4
F3.2	6.97058423807819e-14	-0.362804	A4
Cxcl14.3	1.01654082648765e-13	-0.279794	A4
Cdca3.1	8.63093883866217e-13	0.25557107041253	A4
Angptl4.2	3.47621399609293e-12	-0.321213	A4
Atp1b1.2	3.91898394634141e-12	-0.388899	A4
Gpcpd1.1	8.5899578267482e-12	-0.321	A4
Cmtm5.2	1.8770331667547e-11	-0.265876	A4
Lgmn.2	3.93953093175539e-11	-0.434013	A4
Id4.2	5.82803336299097e-11	-0.296198	A4
Plat	1.57051217941141e-10	-0.3581	A4
Emid1.2	2.18422420809963e-10	-0.537305	A4
Hbb.1	2.41024801963807e-10	-1.23828	A4
Maob.1	3.08300688814663e-10	-0.481993	A4
C1qtnf5.2	3.1083141344243e-10	-0.281268	A4
Cenpw.1	6.77043972616189e-10	0.299256431674077	A4
Tm7sf2.2	9.81809097318683e-10	-0.300486	A4
Apod.2	1.19442916044105e-09	-0.405736	A4
Gstm7.1	1.94209762461029e-09	-0.307811	A4
Aebp1.2	4.23103963281942e-09	-0.552387	A4
Gdf10	5.60807346232495e-09	-0.297689	A4
Kank1.1	2.13678729247052e-08	-0.277534	A4
Ptgds.3	5.46722061986288e-08	-0.462924	A4
Fgfbp3.2	6.45604000859907e-08	-0.324317	A4
Serinc5.1	1.09287025513854e-07	-0.257485	A4
Pltp.1	2.133236928463e-07	-0.380759	A4
Hsd11b1.3	2.443250263459e-07	-0.347917	A4
Aif1.2	3.04033900375419e-07	-0.338725	A4
Selenom.2	5.47377274017052e-07	-0.33708	A4
Cryab	5.64970990451573e-07	0.408400416769765	A4
Slc29a3	8.55067647753749e-07	-0.261688	A4
Id1.3	1.80694642969078e-06	0.386427593545995	A4
Kcnj16.1	2.48497515021507e-06	-0.332044	A4
Tubb4a.3	2.52665810380446e-06	-0.442145	A4
Adgrv1.1	2.59767863749782e-06	-0.297621	A4
Vcan.2	5.28519053648062e-06	-0.626628	A4
Prc1.1	7.43398012494806e-06	0.351598520930739	A4
Tanc2.2	2.72028053583436e-05	-0.298076	A4
Hba-a1.1	2.74324949497398e-05	-1.3434	A4
Tmem176b.1	4.22534562740257e-05	-0.442903	A4
Hba-a2	5.30971568367624e-05	-0.9066	A4
Lcat.3	6.02476482328276e-05	-0.528806	A4
C1qa.3	0.000120577531942753	-0.312917	A4
Mbp.2	0.000121107051639017	-0.52852	A4
Ier3.2	0.000233536615465294	-0.316447	A4
Cldn5.3	0.000307991870587241	-0.350186	A4
Ctss.2	0.000315708839474914	-0.36355	A4
Rarres2.1	0.000414384736770187	-0.260196	A4
Ncan.1	0.00048202618402033	-0.259076	A4
Csf1r.2	0.000512056353365773	-0.281931	A4
Top2a.3	0.000524554139593662	-0.340647	A4
Mrap.3	0.000742913693930991	-0.267279	A4
Sparc.1	0.000987392534710798	-0.280361	A4
Cnr1.1	0.00118149542156207	-0.294406	A4
Alcam.1	0.00430181608361231	-0.267399	A4
Tyrobp.3	0.00567744789164933	-0.438212	A4
Serpinf1.4	0	3.07978622100628	A5
Id3.3	0	2.28258441373378	A5
Lcat.4	0	2.14989102373433	A5
Emb.3	0	1.72784202025641	A5
Olfm1.1	0	1.54485341053865	A5
Emid1.3	0	1.52904461568891	A5
Fbxo2.4	0	1.39006584274851	A5
Gfap.3	0	1.3532952003853	A5
Id1.4	0	1.2956500255129	A5
Fxyd6.2	0	1.17163045873151	A5
Pla2g3.1	0	1.11419159712294	A5
Mt1m.4	0	1.08164127508841	A5
Fgfbp3.3	0	1.05031650150968	A5
Sncg.1	0	1.02701943487735	A5
Hapln1.4	0	1.01696417234573	A5
Mt2A.4	0	0.969935289077089	A5
Tnc.2	0	0.908574116266563	A5
Sparcl1.2	0	0.807516293108286	A5
Aqp4.3	0	0.745172660412524	A5
Ptprz1.1	0	-0.861101	A5
Hopx.3	7.35076269933047e-301	0.954737801270395	A5
LOC100912373	3.72277385561289e-295	0.327602280540363	A5
Msx1	1.11913818735255e-289	0.543365387372202	A5
Tmem47.1	1.05965932778621e-279	0.889503425398752	A5
Plppr5.2	5.23865496458914e-271	0.80815352320578	A5
Fam107a.4	1.20540472101107e-267	0.735319176669212	A5
Nrp2.2	1.98375902560797e-267	0.506703408815109	A5
Mt3.3	2.49553378650526e-264	0.54290829263357	A5
Tnfrsf21.1	1.14395047374772e-262	0.6522044626324	A5
Ntsr2.3	3.7665847511638e-257	1.05950664826407	A5
Id2.2	7.72237556513374e-254	0.673815674989796	A5
Ccnd2.1	2.46550219278181e-247	0.695719429331773	A5
Gpm6b.2	3.49657181974953e-239	0.684583279088235	A5
Mt1.2	1.04719352897807e-227	0.6953681698677	A5
Scrg1.1	7.54677936370555e-211	0.627090655357896	A5
Nnat.4	1.16038698451477e-206	-1.23012	A5
Fmo1	2.1052317030439e-203	0.649426888913931	A5
Ncan.2	4.8283831780832e-194	0.54892408255657	A5
Selenom.3	1.68426572654862e-190	0.817956664336214	A5
Igfbp2.2	7.01907746476019e-187	-1.24731	A5
Igfbp7.3	1.89106012976551e-181	0.580504127934811	A5
Gabbr2.2	2.52011471893699e-181	-1.29433	A5
Omg.2	1.7407436943351e-180	0.433484253108737	A5
Aebp1.3	9.11882179259951e-180	1.21013816293218	A5
Nrarp.3	1.90143786608134e-179	-1.15342	A5
Slc7a10.4	4.13969899012472e-179	-1.15694	A5
Chrdl1.3	1.94116793441261e-174	0.622920671911785	A5
Cpe.1	1.26363483848723e-173	0.394477908419628	A5
Sema6a	1.36511011129994e-164	0.495699066686291	A5
Gsta1.1	1.64597648784904e-162	0.652653198185161	A5
Nsg2.4	2.22580310136019e-154	0.539604062394035	A5
Fxyd1.2	8.32672531160829e-151	0.549841464961102	A5
Bsg.2	1.39145851634408e-149	0.309143623140333	A5
Plaat3.2	6.2663260083102e-146	0.461667969742033	A5
Tgfb2.2	7.08030208496071e-140	0.484129441348529	A5
Sema5a.2	6.26353619939445e-138	0.584336516298794	A5
Cadm1.2	1.40076448094988e-137	0.388215086018854	A5
Slc7a11.3	5.44305213443542e-132	0.348679741865354	A5
Plekhb1.1	3.04959551400793e-131	0.430570876577113	A5
Cpne6	1.44622015191087e-130	0.609579457148415	A5
Calb1	6.21897804892467e-129	0.664988938900356	A5
AC128848.1.3	7.33346174101277e-127	0.448083037684898	A5
Ccdc80.1	7.84398519746529e-123	0.329622565368739	A5
Crip2.1	3.455332906193e-120	0.414905606631972	A5
Pamr1.3	2.53984450382668e-113	0.355701538195206	A5
Atp1b1.3	2.62597327325828e-113	0.394234394692397	A5
Ctsl	6.6655913145627e-111	0.367794226242173	A5
Phyhipl.2	8.29167677009974e-107	0.356740965999985	A5
Luzp2.3	2.09587935867707e-105	-0.990233	A5
Mmd2.3	7.29792990173861e-105	0.325786508848825	A5
Itih3.4	3.46747025213371e-104	-0.961437	A5
Cd9.1	6.94901843346842e-100	0.252106904802756	A5
Cd48.2	1.19291271676774e-96	0.284119105408662	A5
Uaca.1	1.29776809155062e-95	-0.302531	A5
Lama4.1	6.28040910200805e-94	-0.426075	A5
Aldh2.1	2.66397722165734e-92	0.359131343418328	A5
Acsl6.3	3.88002911626891e-91	0.369769520618001	A5
Slc26a7	6.73060277712002e-89	0.339046084236348	A5
Ndrg2.1	6.21837311164435e-85	0.375611981853575	A5
Fabp5.2	1.28865141417794e-84	0.359040952989397	A5
Sfxn5	6.00757422821209e-80	0.282623804070423	A5
S100b.1	1.46681187566705e-79	0.304164087520238	A5
Olig2.2	1.81907048316918e-78	-0.696845	A5
Lrrc55.1	1.09732962011836e-75	0.640304604921709	A5
Gstm1.2	3.1152062992614e-74	0.265387936621742	A5
Crlf1.2	3.20551902309019e-74	-0.628626	A5
Agt.4	3.87680061406659e-74	-1.05888	A5
Acot1.1	1.03894895614238e-71	0.295496079438605	A5
Cenpf.3	1.47106328092337e-69	-0.338759	A5
Hmgcs2.2	9.12877241409269e-68	0.336039923790501	A5
S100a13.1	7.71329169071558e-66	0.310137994798278	A5
Elovl2.3	4.2720440626397e-65	-0.665325	A5
Rgcc.3	5.51591013564709e-65	-0.635299	A5
Tm7sf2.3	6.51753062623386e-65	0.289573007976387	A5
Gpr37.1	9.95686595883317e-65	0.344368173964056	A5
AC134224.1.3	6.09292899114596e-63	-0.886909	A5
Slc1a2.3	6.40038262641137e-63	0.27621390795251	A5
Ech1.1	1.70876732122962e-56	0.257830648694229	A5
Ccnd1.3	1.29084529210038e-55	-0.365941	A5
Grm5.4	1.82000924732776e-52	-0.696193	A5
Mras.4	3.94631963088662e-52	-0.700703	A5
Arhgap18	6.8652224674281e-51	-0.279901	A5
Ppp1r1a.1	4.59668095691467e-49	0.26418976170488	A5
Ifitm3.1	2.96006347969296e-48	-0.265225	A5
Cdh13.1	1.53334542817624e-47	-0.607592	A5
Carhsp1.1	6.98396081955597e-46	-0.330575	A5
Hmgcs1.3	7.25596343980984e-46	0.251062537339292	A5
Slc38a1	8.65821051416859e-45	0.507459981307055	A5
Csrp2.4	2.03385402826249e-42	-0.309587	A5
Cdk1.2	7.38712542297874e-39	-0.370968	A5
Tk1.1	8.14144250338366e-36	-0.264417	A5
Tmem100.3	4.32996924543262e-35	-0.573089	A5
Alpl.1	2.95563683654934e-34	-0.4424	A5
Trpm3.4	1.5401830439872e-33	-0.335813	A5
S100a4.1	5.60919471697924e-33	0.264906393303174	A5
Stmn2.3	2.87020884833967e-32	-0.289378	A5
Timp4.3	5.97532313831072e-32	-1.01277	A5
Nrgn.3	2.06296128890619e-31	-0.281855	A5
Mki67.3	3.60178473096288e-29	-0.399098	A5
Tfrc.1	9.90687481650357e-26	-0.301893	A5
Kcnj16.2	8.96607965049595e-23	-0.342524	A5
RGD1564664.2	6.9180810083979e-21	-0.465749	A5
Mef2c.3	6.2466165236303e-20	-0.260599	A5
Apoc4.1	1.6176509340972e-19	0.272622861799958	A5
Lpl.2	1.78585126703458e-19	-0.359286	A5
Tlcd1.3	1.88508371198958e-19	-0.540466	A5
Slc4a4.2	3.88964794499098e-19	-0.394873	A5
Olig1.2	8.89912868805803e-18	-0.629197	A5
Me1.3	3.35414011073198e-16	-0.396511	A5
Cnp.2	3.85992103205919e-15	-0.565781	A5
Mfsd2a.1	6.63254388261055e-15	-0.32642	A5
Ier3.3	7.49036697713457e-15	-0.29248	A5
C1qc.1	1.12101697013064e-14	-0.259225	A5
Pmp22.3	5.34466951077031e-14	-0.491828	A5
Pdgfa	1.93559572781708e-13	0.252647348654819	A5
Egr1.2	1.4591750470927e-12	-0.488751	A5
Enpp2.3	2.27343894543798e-12	-0.280672	A5
Ca8.4	2.81199097462819e-12	-0.532737	A5
Btg2.4	3.57752464923036e-12	-0.315132	A5
Scrn1	5.55600177716478e-12	-0.326249	A5
Dusp1.2	3.03671229743872e-11	-0.25942	A5
Adamts12.1	9.56246362384001e-11	-0.268061	A5
App.2	1.09333279812701e-10	-0.424011	A5
Msn.1	4.55097052532173e-10	-0.263025	A5
Pltp.2	2.52622659113927e-09	-0.420666	A5
Gas6	4.94199840727546e-09	-0.2929	A5
Stmn1.2	5.01394895619728e-09	-0.29594	A5
Gpc1.2	5.05433474037578e-09	-0.287124	A5
Ubl3	1.71834663828894e-08	-0.295953	A5
Pcp4.3	1.88234194245333e-08	-0.390779	A5
H1f4.3	2.44134899823513e-08	-0.380393	A5
Nfasc.2	2.9798332613019e-08	-0.339061	A5
Junb.2	4.24367199603443e-08	-0.276389	A5
Bcas1.3	6.84075136467435e-08	-0.371555	A5
Cldn11.3	1.03804695678129e-07	-0.262129	A5
Hes1.1	1.79957523594908e-07	-0.30268	A5
Map1b.4	2.21064105040778e-07	-0.358819	A5
AABR07001382.1.1	1.06800055174518e-06	-0.506608	A5
Itm2a.3	2.10094491516578e-06	-0.290893	A5
Nusap1.2	2.10146484272708e-06	-0.251753	A5
Htra1.2	2.39561873707413e-06	-0.313309	A5
Aif1.3	4.3710020759403e-06	-0.314849	A5
Car2.2	4.03358622357705e-05	-0.464002	A5
Ccdc141.1	4.35741464150258e-05	-0.296274	A5
Ltc4s.4	5.27159389025539e-05	-0.264343	A5
Apln.2	8.50754612778613e-05	-0.300824	A5
Acsl3.2	0.000101177187748712	-0.380901	A5
Ndc80.2	0.000129128738082011	-0.251289	A5
Slc14a1.2	0.00022231657498084	-0.320964	A5
Plp1.3	0.000233135455166425	-0.534306	A5
Hba-a1.2	0.000330908647619164	-1.46486	A5
Ptgds.4	0.000338130331999489	-0.392682	A5
Csf1r.3	0.000355823467147958	-0.356125	A5
Slc2a1.2	0.00048382010733862	-0.295598	A5
Wasf1	0.000655013991000745	-0.265125	A5
C1qb.2	0.000744333926929036	-0.480342	A5
Mbp.3	0.00243507483150116	-0.535726	A5
Ctss.3	0.00471657115164647	-0.361046	A5
Mfap2.1	0.00485583211334552	-0.299354	A5
Tpx2.3	0.00790694923874639	-0.330985	A5
Fcer1g.2	0.00881673150329565	-0.37695	A5
Hmgcr.1	0.00915652140844005	-0.324609	A5
Grm3.3	0.00947290531357792	-0.274334	A5
Nrxn1.2	0.00949086556680252	-0.396662	A5
Igfbp5.3	0	2.77374984100237	A6
Gfap.4	0	2.14599559464841	A6
Sfrp1.3	0	1.97771898711059	A6
Fxyd6.3	0	1.66438181047184	A6
Hopx.4	0	1.63999319704224	A6
Vim.4	0	1.60152254409551	A6
Cd9.2	0	1.50342907599281	A6
Gstm1.3	0	1.5016623702204	A6
Sparc.2	0	1.33894313494995	A6
Slc7a11.4	0	1.27042957659271	A6
Gpm6b.3	0	0.992352844232117	A6
Efemp1	0	0.467173464600938	A6
Ptprz1.2	0	-1.07816	A6
Igfbp2.3	0	-2.24657	A6
Aebp1.4	8.10639798961806e-302	1.43556563752279	A6
Fxyd1.3	3.7110428252018e-300	1.13319422007575	A6
Id3.4	1.77314539385501e-288	1.59175707242253	A6
Htra1.3	1.02610948458575e-287	-1.32316	A6
Ntsr2.4	1.1524698748638e-280	1.3043569847464	A6
S100a4.2	5.6923568989575e-276	1.16421491622017	A6
Mt2A.5	2.86764967509188e-271	1.23099328303964	A6
Fbxo2.5	2.71872693622596e-264	0.979149028355274	A6
Emid1.4	2.99257099310942e-259	0.959543253929608	A6
Mt1m.5	4.4891191585721e-257	1.23761983734771	A6
Mras.5	4.40216199014565e-255	-1.40554	A6
Car2.3	2.2338988371891e-242	-1.43259	A6
Acot1.2	1.67463463015422e-241	0.929649264401713	A6
Mlc1.1	1.89688786814223e-235	0.61796128914584	A6
Slco1c1.3	8.51413863618367e-222	-1.5563	A6
S100a13.2	9.97215697165776e-221	0.9819527321386	A6
S100b.2	1.33241925349376e-216	0.641278111474338	A6
Elovl2.4	7.0150363581851e-216	-1.25208	A6
Nrarp.4	8.64366551681463e-214	-1.45051	A6
Mt3.4	3.41284837783623e-213	0.572513049731466	A6
Gal.2	6.62446331715576e-202	1.33852616432318	A6
Gabbr2.3	9.29963705110412e-199	-1.42405	A6
Tmem47.2	1.8872828869484e-192	0.825783011936028	A6
Hsd11b1.4	3.96125442907945e-192	-1.32293	A6
Rgcc.4	5.83435690358565e-191	-1.17206	A6
LOC100912373.1	2.19983955748439e-189	0.294394	A6
Ntrk2.1	4.79958003965709e-186	0.724432457678716	A6
Nkain4.2	8.50599809541627e-186	0.738483166762402	A6
Igsf1.4	4.00874636005433e-185	0.92576798556973	A6
Tagln.3	1.6124753208168e-184	1.08721408653231	A6
Rcan2.1	2.20522332952932e-182	0.647227748456182	A6
Pdlim4.1	1.06809276809999e-181	0.774545798297733	A6
Txnip.2	2.67005335193216e-180	0.855767745861472	A6
Grm3.4	5.71336551522064e-179	-1.14194	A6
Plaat3.3	4.4943575258082e-178	0.773505052578138	A6
Crlf1.3	5.99645136448572e-178	0.965743957047368	A6
Nsg2.5	2.03473422374757e-177	0.699025522634773	A6
Tlcd1.4	2.63157708358701e-175	-1.25748	A6
Olig1.3	2.20537759175448e-170	-1.13184	A6
Gstm7.2	3.75890325199468e-170	0.733507812147402	A6
Maob.2	1.07708329600665e-169	0.919949908073243	A6
Clu.3	2.06413416447955e-169	0.731579459409469	A6
Agt.5	3.24617114426604e-168	-1.54013	A6
S100a3	2.56618683455373e-166	0.743405160249584	A6
Slc4a4.3	1.15202694527839e-160	-0.895061	A6
Serpinf1.5	3.00284621682134e-160	0.597548321765915	A6
Olig2.3	1.30798152557756e-159	-0.883806	A6
Capsl	3.54738229815321e-159	0.404995887432995	A6
Ttyh1.1	1.01533647057468e-157	0.503785435538322	A6
Igfbp7.4	1.26515279389989e-154	0.878088767535228	A6
Id4.3	6.11901174634769e-154	0.745384088915811	A6
Slc7a10.5	4.17209281005598e-153	-1.09786	A6
Sncg.2	7.11182882526072e-152	0.290546398260371	A6
Dpysl3.1	1.86592869290182e-151	0.315919147198387	A6
Enkur	2.6793337679725e-150	0.821081449143448	A6
Pla2g7.2	9.27381779526932e-150	0.573185909191182	A6
Ndn.1	2.83322935282663e-147	0.733697296602221	A6
Mrap.4	7.00273995577447e-147	-0.502639	A6
Cyba.1	4.41737522308366e-145	0.687579618390495	A6
Hgf.2	6.17241662613431e-140	1.10191907598334	A6
Tnc.3	1.24378514605318e-139	0.655939673761122	A6
Bgn.2	1.41811552030476e-139	0.883212804713342	A6
Ndrg2.2	4.27180873932714e-137	0.495906022945311	A6
Ca8.5	8.56957472103486e-136	-0.958108	A6
Atp1a2.2	6.80095454895811e-135	-0.57801	A6
Cd48.3	2.63934645197291e-134	0.702051032491812	A6
Tuba1a.1	8.95347267475375e-134	0.474655511065549	A6
Anxa5	2.79357936370426e-133	0.781831200466649	A6
Plekhb1.2	1.80039320563293e-126	0.516925245043198	A6
Fgfbp3.4	2.90613581366552e-126	0.605807832904691	A6
Crip2.2	1.10694485310574e-124	0.643110229805536	A6
Caly.2	6.14882794899373e-123	0.742473559667866	A6
Sirt2.1	3.34275810459655e-122	0.492721709254913	A6
Chi3l1.2	5.73323267998045e-121	0.756488068893611	A6
Serping1	4.01834849625553e-116	0.710993463210392	A6
Dbi.3	6.09726208928625e-115	0.434558574245152	A6
AC134224.1.4	1.71901862983033e-113	-1.01702	A6
Timp4.4	1.34031143097298e-112	-1.21646	A6
Lama4.2	4.49508173788065e-111	-0.471605	A6
Cxcr4	1.26111882604562e-110	0.320519853605409	A6
Cldn9	1.4035459493138e-109	0.786502685772961	A6
Cd24.1	1.69842675348291e-109	0.601173959925027	A6
Calm1.1	3.53627570236578e-106	0.479663267481772	A6
Drc1.1	7.39328591588153e-101	0.805136303565772	A6
Pmp22.4	2.00280129367267e-99	-0.751052	A6
Slc1a3.2	1.3483061725212e-98	-0.409593	A6
Apln.3	3.37827739313854e-98	-0.714653	A6
Id1.5	1.19530087607406e-97	0.618645009765944	A6
Dkk3.1	1.83862213338139e-95	0.748763761590082	A6
Dynll2	9.50147734042295e-94	0.307766782307735	A6
Rarres1.4	1.65432253355448e-92	-0.733295	A6
Msmo1.4	5.05208266423701e-91	-0.675817	A6
Ppp1r1b	2.97053208706691e-90	0.853701289352564	A6
Fabp5.3	4.13620816219575e-90	0.477071081364385	A6
Ywhaq.1	2.53560027185955e-88	0.406816466984162	A6
Rsph10b	3.48128169192342e-88	0.504250436074302	A6
Cd59.2	4.56619713358116e-88	0.461845080473475	A6
Grm5.5	1.89425833899921e-87	-0.71928	A6
Nbl1.2	1.43043913678228e-86	0.552101423306971	A6
Atp1b2.4	2.27816922372753e-86	-0.39478	A6
Mdk	6.91000106638799e-85	0.482532425761138	A6
Csrp1.2	9.12164320972576e-85	0.380763202021004	A6
Cavin3	2.20848576549864e-84	0.582477805246739	A6
Fmo1.1	1.88219207380611e-83	0.385700336770412	A6
Flna.2	2.04158626521931e-83	0.479581373682241	A6
Tk1.2	2.45305838041367e-81	-0.363162	A6
G0s2.2	9.79462384136621e-81	-0.896625	A6
Entpd2.3	4.5200497954439e-80	0.501823590736842	A6
Nfix.2	8.92943783673918e-78	0.397957548708418	A6
Ccdc80.2	3.46264731162612e-76	0.348118027643174	A6
Pltp.3	2.30712317209488e-75	0.42053224986362	A6
Fam92b	1.21426891075836e-74	0.321586838033441	A6
Slc1a2.4	2.22300914481491e-74	-0.62046	A6
Ech1.2	1.12854928860442e-73	0.426777055727105	A6
Map1a	3.54310402184101e-73	0.330222342295237	A6
Alpl.2	1.16325908162099e-72	-0.582239	A6
Ccdc190	3.12866463962586e-70	0.280944872622235	A6
Npc2	1.51168151590414e-69	0.329406154033051	A6
Cdh13.2	2.63965514614697e-69	-0.510388	A6
Tfrc.2	1.86054779736929e-68	-0.398591	A6
Ramp1.2	3.2559376952902e-68	0.512570675531881	A6
Ddr1.1	3.23159969156998e-67	0.430207309526411	A6
Msn.2	1.79888935041135e-66	0.402495976299559	A6
Plat.1	9.23686660366391e-66	0.474820109348157	A6
Ccnd1.4	6.40013325977181e-65	-0.446825	A6
Mt1.3	9.6283356199024e-65	0.510019705664761	A6
Plppr5.3	2.72504049881746e-64	-0.73775	A6
Hmgcr.2	1.50121070847369e-63	-0.656651	A6
Aldh2.2	1.79349455402157e-62	0.344455283479917	A6
Trpm3.5	3.54895127696504e-62	-0.375193	A6
Cnr1.2	5.26283709317095e-62	-0.695945	A6
Ppp1r1a.2	7.16382146535777e-62	0.406565895026181	A6
Fam227a	2.08016623336434e-61	0.387181714574273	A6
Tmem229a.2	1.12686349474223e-59	-0.614589	A6
Gsn	2.35062842547064e-59	0.257770449256702	A6
Thra.1	3.07267193182642e-58	0.295998466281594	A6
Vcan.3	4.5589849631025e-58	0.659827192896084	A6
Glul.4	2.51587125037127e-55	-0.40217	A6
Arhgap18.1	1.34867450607611e-54	-0.302252	A6
Sfxn5.1	2.03045637899729e-53	0.264591817329183	A6
Dbndd2.3	1.41960041824678e-52	-0.851746	A6
Gpc1.3	2.33953030838882e-49	0.389371178085638	A6
Gng12	7.8642969663328e-48	-0.383998	A6
Dnajb2	9.80007545349543e-48	0.298065210592116	A6
Lef1.1	1.2634165963018e-46	-0.452566	A6
Scd.2	1.83549708741332e-46	-0.666481	A6
AC128848.1.4	3.42825253290534e-45	0.438445755740192	A6
Ptprn	7.66075925189527e-45	0.433483834628976	A6
Fjx1.3	1.11705484773188e-44	-0.496425	A6
LOC688801	1.54306869681683e-43	0.396936101215954	A6
Fhl1.1	2.57223223179116e-43	0.477240884892821	A6
Cyp51.2	9.64314817208261e-43	-0.334073	A6
Cxcl14.4	1.36923088088946e-41	-0.509099	A6
Lpl.3	5.22347140963014e-40	-0.448347	A6
Tmem100.4	2.88346342358265e-39	-0.561878	A6
Ccdc141.2	3.80826711755045e-39	-0.392716	A6
Gja1.3	2.4407621767452e-38	0.299871720818656	A6
Tmem98	4.18883081567508e-38	0.42420029483552	A6
Hmgcs2.3	1.76565238978758e-37	0.415155558363571	A6
AC096473.3	2.67718805882675e-36	0.288895602868025	A6
Apoc4.2	3.26338898861758e-36	-0.437523	A6
Wasf1.1	1.54268303276921e-35	-0.420411	A6
Nkd1	4.95001963147702e-35	-0.273246	A6
Gsta4.1	5.65066109323534e-35	0.276850031468682	A6
Rcan1.2	6.73983449417643e-35	0.262118846058337	A6
Aqp4.4	2.09019152766192e-34	0.274075232746791	A6
Prdx5.1	1.04676880388412e-33	0.25622859327773	A6
Arhgap35.1	1.35914506577658e-33	-0.452798	A6
AC118957.1.2	7.08943615323779e-33	-0.581348	A6
Crym	3.51581827240667e-32	0.847597855643873	A6
Me1.4	6.10567070081107e-32	-0.509695	A6
Id2.3	1.09492883234442e-31	-0.419363	A6
Acsbg1.3	2.11811279016057e-31	-0.269955	A6
Ppp1r36	5.55991411138888e-30	0.454348234093936	A6
Ifitm3.2	7.03420053221763e-30	0.590560154833902	A6
Cav2	1.49601869637191e-29	0.443940095717773	A6
Lxn.3	5.78717825044202e-29	-0.471236	A6
F3.3	8.99698966733976e-29	-0.460998	A6
Sqle.2	2.07644320883623e-28	-0.387994	A6
Serpine2.2	3.57553068581976e-27	-0.340058	A6
Pcdh17.2	1.60581190766896e-26	-0.417218	A6
Fdps.3	3.39186877862183e-26	-0.387428	A6
Nusap1.3	7.40089281410318e-26	-0.258023	A6
Gramd2b.2	2.49901899795968e-25	-0.425427	A6
Scrn1.1	5.52652655016587e-25	0.32105927398416	A6
Nrp1.2	1.1049658151339e-24	-0.364023	A6
Pla2g3.2	2.06867631518484e-24	-0.503341	A6
Scarb1	1.46020705720626e-23	-0.293765	A6
Luzp2.4	2.75600446150196e-23	-0.5467	A6
Efcab1	3.32844797323912e-23	0.356125315176431	A6
Acsl6.4	3.97711853719103e-23	-0.346524	A6
Tctex1d2	3.04442699581096e-22	0.323627116447869	A6
Dynlrb2	8.45250185165887e-22	0.362138693476489	A6
Itih3.5	1.9267445084455e-21	-0.273685	A6
Cdk1.3	1.92682612449688e-20	-0.299919	A6
Tmem107	4.58507588349398e-20	0.411642223969236	A6
Myl9	5.42631677912442e-20	0.301262526487945	A6
Ifi27.1	2.39626077709942e-19	-0.335314	A6
Tpx2.4	2.83341325000051e-19	-0.373499	A6
RGD1561916	2.25917514859057e-18	0.538124741277368	A6
Nrxn1.3	2.92085274408658e-18	-0.620565	A6
Gadd45g.1	1.06264825811154e-17	0.480097006979468	A6
Jam3	3.81402885085196e-17	0.296637659171736	A6
Riiad1	6.28407205472008e-17	0.29600310840523	A6
Anxa3.1	8.75582123411197e-17	-0.324031	A6
Hmgcs1.4	2.32983560236138e-16	0.365167527077825	A6
Uchl1.2	2.89538533072989e-16	0.286950640331493	A6
Cldn5.4	3.18683195649581e-16	-0.364227	A6
Tekt1	4.48360959218018e-16	0.349981235054645	A6
Gstt3.1	1.41959761972856e-15	0.256397165189433	A6
Rsph9	7.49814160578046e-15	0.466181049706974	A6
Mfsd2a.2	1.74042003383875e-14	-0.437055	A6
Slc39a12.2	3.18135442215126e-14	-0.367695	A6
Tm7sf2.4	3.20053871120982e-14	-0.332727	A6
Prc1.2	5.27199444771624e-13	-0.33636	A6
Fyn.1	7.16790119567154e-13	-0.389683	A6
Top2a.4	4.94869291720038e-12	-0.505064	A6
Cox4i2	2.24673767730959e-11	0.318035322766502	A6
Cacna2d1	2.87352644858251e-11	0.276480517087935	A6
LOC690276	2.96718511600096e-11	0.276488025979804	A6
Aif1.4	4.70004262819572e-11	-0.268901	A6
Emp1	3.31630241831324e-10	-0.252076	A6
Itm2a.4	5.68759395426534e-10	-0.259429	A6
Alcam.2	2.29172746063992e-09	-0.390752	A6
Mfap2.2	2.46627242597419e-09	0.445891597992931	A6
Omg.3	5.29834650250975e-09	-0.546207	A6
Mbp.4	1.12170627498869e-08	-0.359451	A6
Abhd17b.1	1.12686902135491e-08	-0.336551	A6
Apod.3	3.78570187617561e-08	-0.323612	A6
Stmn1.3	9.5349197173669e-08	-0.394268	A6
Cldn10.3	1.07270463543298e-07	-0.253463	A6
Cenpf.4	1.5522305556004e-07	-0.283401	A6
C1qa.4	1.61905300363839e-07	-0.288369	A6
Ier3.4	1.71000265663108e-07	-0.251859	A6
Ccpg1os	2.36504812011929e-07	0.252135253750133	A6
Bin1.2	3.2353778159077e-07	-0.281779	A6
Il18bp	3.89106333828132e-07	0.265184091066614	A6
Ptgds.5	7.21090987128471e-07	-0.29793	A6
Sod3.2	8.51453145847429e-07	-0.410823	A6
Penk	9.73257025738462e-07	0.523582991412191	A6
Anxa1	1.35523273101636e-06	0.252238984873129	A6
S1pr3	2.00621942104138e-06	0.255296601869758	A6
RGD1564664.3	3.87317733242743e-06	-0.255404	A6
Mki67.4	4.03987420069481e-06	-0.330401	A6
Tmem176a.1	4.5070359110003e-06	-0.398351	A6
Sat1.3	9.1274300655189e-06	-0.445916	A6
Ctss.4	1.27059711535044e-05	-0.296101	A6
Prss23	1.56787354660346e-05	0.256505562475827	A6
Tanc2.3	1.73031192211602e-05	-0.360021	A6
Ecrg4	1.90223212609752e-05	0.338469181195792	A6
Gjb6.2	2.65205077741603e-05	-0.31056	A6
Epas1	4.79490478129605e-05	-0.25407	A6
Insig1.1	5.03553166479108e-05	-0.276184	A6
Glrb	0.000205297343452218	-0.306411	A6
Dhcr24	0.000228141053211573	-0.303931	A6
Egr1.3	0.000406553303886614	-0.276562	A6
Bcat1.1	0.00102680490000665	0.357419117129387	A6
Slc2a1.3	0.00127426194065679	-0.256492	A6
Fosb.2	0.00176364417438534	-0.335001	A6
Ly6h.1	0.00179751638305633	0.320552676380473	A6
Ezr.3	0.0022672513015324	-0.257398	A6
Idi1.2	0.00283277622534014	-0.25051	A6
Prxl2a.4	0.00441250546377286	-0.27981	A6
Bcas1.4	0.00789721752894297	-0.298999	A6
Hba-a1.3	0.00900068387881478	-0.725149	A6
Hopx.5	1.81588672288553e-103	2.68596743955172	A7
Vcan.4	6.11855561249119e-77	2.47787598453529	A7
Cd9.3	4.33014892508867e-75	1.71103347178303	A7
Igfbp2.4	2.10267013614378e-67	-2.6372	A7
Fgfbp3.5	1.75672866565653e-66	2.23654196227825	A7
Emid1.5	1.89861241923866e-66	1.91932376432501	A7
Acot1.3	2.40613655913388e-63	1.47900483889744	A7
Slc4a4.4	5.02510880253403e-62	-1.70672	A7
Nnat.5	4.57417880717978e-57	-2.23587	A7
Cldn9.1	1.01951718965995e-53	1.89897847273961	A7
Gja1.4	2.61725021719628e-51	-1.29965	A7
Acsbg1.4	4.5374961103312e-50	-1.26142	A7
Ptprz1.3	1.01025546734417e-47	-1.09261	A7
Epha3.2	2.3557213811595e-45	2.01815372042105	A7
Cldn10.4	5.74830570051166e-45	-1.75733	A7
Glul.5	2.64944324120538e-44	-1.33641	A7
Slc7a11.5	3.05051661831767e-44	1.58033439253542	A7
Rgcc.5	5.40467685362067e-43	-1.68064	A7
Olig1.4	7.71651152131391e-43	-1.70841	A7
Scd2.2	9.79626051829319e-42	0.827671592132296	A7
Ccdc80.3	4.61873442653605e-41	1.61074118504902	A7
Serpine2.3	7.82526720779258e-41	-1.32842	A7
Tmem229a.3	2.73265121249202e-40	-1.35997	A7
Ndn.2	1.04460022854118e-37	1.18716884274972	A7
Gstm1.4	3.10900506659516e-35	0.952218410783586	A7
Itih3.6	4.77959786288844e-34	-1.54647	A7
Gdf10.1	5.26596641405948e-34	1.44758439436986	A7
Nkain4.3	3.11417808902198e-33	1.05604150223436	A7
Atp1b2.5	4.44274316247885e-33	-0.783723	A7
Olig2.4	6.51486902059174e-33	-1.17	A7
Fabp5.4	3.08942681656363e-31	0.85864309931805	A7
Apcdd1.1	1.64902039277358e-30	1.24130501445807	A7
Gabbr2.4	3.03145739800518e-30	-1.4978	A7
Phlda1.1	3.2793248657323e-30	1.42393049538431	A7
Luzp2.5	1.60042225785095e-29	-1.47694	A7
Nid1.2	1.71025364892877e-28	1.29104327509681	A7
Slc26a7.1	4.28321810745777e-28	0.889578073291019	A7
Lrrc55.2	1.37529337083164e-26	1.06915835071443	A7
Nrp2.3	5.11851015562669e-25	0.993013957060018	A7
Crispld2	5.82589850073329e-25	0.920462176952752	A7
Atp1b1.4	8.24388731429161e-25	0.75033427824955	A7
Gpm6b.4	1.28858843569707e-23	0.673886094407978	A7
Nsg2.6	3.31475283410914e-23	0.953960167791894	A7
Scrn1.2	4.27317633131198e-23	1.07347580402907	A7
Agt.6	1.52884473044077e-22	0.656253217769441	A7
Slc2a1.4	3.22763338586522e-22	-0.871834	A7
Pebp1.1	3.55067048197118e-22	0.622080527954706	A7
Dbi.4	4.01212788321304e-22	0.563007275599895	A7
Sfxn5.2	6.42474993287924e-22	0.701021065918019	A7
Vim.5	8.50522596311939e-22	0.950586023123663	A7
Igsf1.5	5.56438317516389e-21	-1.65685	A7
Plppr5.4	5.69053434424291e-21	0.983225928471386	A7
Nrxn1.4	1.50523379311312e-20	-1.14614	A7
Aldoc.4	1.67078547056875e-19	0.502503606537476	A7
Id2.4	1.75058509665357e-19	-0.914733	A7
Atp1a2.3	6.75859675940103e-19	-0.563357	A7
Gpc1.4	2.22406165709035e-18	0.934081162880094	A7
Cavin2	2.58048717843937e-18	0.95185426403262	A7
Pdlim4.2	3.63086126649479e-18	1.05122903382475	A7
Ly6h.2	9.49066328279603e-18	1.28562726691468	A7
Wnt8b	1.5408883290925e-17	1.20289389424281	A7
Lix1.4	1.92695136722569e-17	0.965951645042193	A7
Ca8.6	2.0998413640182e-17	-1.06929	A7
Cd24.2	2.43293537801592e-17	0.818568182788314	A7
Elovl2.5	2.63169626789743e-17	-0.846328	A7
Cxcl14.5	3.5140841429839e-17	-0.82289	A7
Mmd2.4	3.67469803143032e-17	0.503134979530615	A7
Cd48.4	5.18574936979893e-17	0.980582529390488	A7
Igfbp5.4	5.37173383397664e-17	0.614701563860883	A7
Ddr1.2	6.3447388731398e-17	0.757683803227339	A7
Sat1.4	9.64574612517024e-17	-1.1241	A7
Car2.4	1.05547525486862e-16	-0.954181	A7
Grm5.6	1.5715655591786e-16	-0.81761	A7
Slc39a12.3	2.09771336524251e-16	-0.888893	A7
Aqp4.5	2.20703464203832e-16	-0.530464	A7
Clu.4	2.55923808785859e-16	-0.579261	A7
Mt3.5	2.6469305506954e-16	-0.57561	A7
Efemp1.1	6.47401764355658e-16	0.261829075665403	A7
Apln.4	1.09879496149516e-15	-0.763143	A7
Sparcl1.3	2.03453910058236e-15	0.550120471480315	A7
Fam107a.5	3.55627075630541e-15	0.593966439455286	A7
Plpp3.3	4.1421135459522e-15	-0.469816	A7
Tnfrsf21.2	5.55562719679644e-15	0.61818328670186	A7
Phyhipl.3	7.40883915514669e-15	-0.730363	A7
Epas1.1	7.71105127947605e-15	-0.676438	A7
Acsl6.5	7.8906914058791e-15	-0.72392	A7
Lrrc17	1.05185480734671e-14	0.423945018980035	A7
Txnip.3	2.29352923943643e-14	0.758255236798885	A7
Ifi30.1	4.06987156826466e-14	0.733616136284638	A7
Ywhaq.2	8.23226939368451e-14	0.632796195067435	A7
Ccdc34.1	9.17533703353733e-14	0.310423836462064	A7
Slc7a3.3	1.18585447899191e-13	-0.410374	A7
Pmp22.5	2.35310245322148e-13	-0.835306	A7
Id3.5	2.62016443968679e-13	0.280791989368871	A7
Gfap.5	6.77258980028769e-13	0.398233217009031	A7
Hmcn1	1.45793033158569e-12	0.770249057360151	A7
Nfix.3	2.26393268354477e-12	0.75413393569877	A7
Mrap.5	2.55077719353103e-12	-0.513078	A7
Alpl.3	2.66339734228368e-12	-0.397826	A7
Lmcd1	2.72354864788440e-12	1.13831180709908	A7
Tuba1a.2	3.64596777744968e-12	0.423245351929034	A7
Dkk3.2	4.46372515614063e-12	0.683316254931477	A7
Dcx	5.17034180135579e-12	0.313024999588747	A7
Hmgcs2.4	6.20978054774045e-12	0.662636661450682	A7
Crlf1.4	6.57182310184778e-12	1.26496711102292	A7
AABR07001382.1.2	7.3031330830058e-12	-0.64339	A7
Scd.3	9.40520233265558e-12	0.932476651851913	A7
AC134224.1.5	1.77404448259242e-11	-0.901897	A7
Cbs.2	2.20099835385045e-11	0.536028875494465	A7
Slc7a10.6	3.7292213901444e-11	-0.792599	A7
Stmn3.1	5.91189458641226e-11	-0.29998	A7
AC096473.3.1	6.90730274005969e-11	0.66089854712838	A7
Bsg.3	7.22392619947472e-11	0.331286859182903	A7
Lama4.3	1.07539888814116e-10	-0.434023	A7
Aspa	1.20130653177702e-10	-0.375319	A7
Igsf8	1.78143764447604e-10	0.805231813202512	A7
Pltp.4	1.89266502070445e-10	0.731930860535861	A7
Frzb	5.21451322812505e-10	0.78776562566567	A7
Crip2.3	6.12268950775707e-10	-0.560456	A7
Cck	7.45698357473093e-10	0.281014402010734	A7
Ndrg2.3	1.07424256545161e-09	0.480506416325295	A7
Tfrc.3	1.49407521237637e-09	-0.278941	A7
Rlbp1.2	1.65807219250941e-09	0.776447162177505	A7
Nbl1.3	2.89052205817192e-09	-0.603954	A7
Ech1.3	8.63986914547924e-09	0.658610242020705	A7
RGD1564664.4	9.14369559362192e-09	-0.332567	A7
Nsg1.2	9.14616711041418e-09	0.419913333690022	A7
Uaca.2	9.77161074130423e-09	-0.281362	A7
Olfm1.2	1.03028434453279e-08	0.715471770380671	A7
Cryab.1	1.11037663110874e-08	0.292920125014951	A7
Ucp2.2	1.1183290248617e-08	0.338768186657562	A7
Prss23.1	1.17814375214339e-08	0.492171205690035	A7
Trpm3.6	1.31441319185835e-08	-0.322434	A7
Cxcr4.1	1.99344203008661e-08	0.816436655332124	A7
Spint2.1	2.21261670869137e-08	0.552357608294997	A7
Tlcd1.5	2.84826394382807e-08	-0.599055	A7
Tnc.4	3.18055604160055e-08	0.38044169993921	A7
Mt1.4	3.91572531333553e-08	0.506477474874698	A7
Plac9.1	3.98654873446181e-08	0.934767327493754	A7
Npc2.1	5.2912909181857e-08	0.486700098909218	A7
Tsc22d1.1	6.26362902444091e-08	-0.529599	A7
Rab7b.1	8.25867982991503e-08	-0.280484	A7
Rarres1.5	9.48503280133016e-08	-0.75268	A7
Cotl1.2	1.006502082686e-07	0.518944160838569	A7
Slc39a8	1.0928931968602e-07	0.484856063818043	A7
Hmgcr.3	1.11493938550606e-07	-0.428628	A7
Gstm7.3	1.15458341471423e-07	0.601018464567513	A7
Lef1.2	1.32133060554088e-07	0.835307592424405	A7
Cald1.1	1.46093505489437e-07	0.842270450527907	A7
Cox4i2.1	1.73870467936424e-07	0.762801229017744	A7
Tmem98.1	3.01723852312329e-07	-0.386707	A7
Scrg1.2	3.61880239293545e-07	0.45428900067482	A7
Prxl2a.5	3.91902400762496e-07	0.56330891547276	A7
Necab2	4.22193968692193e-07	0.346593994808762	A7
Bgn.3	5.23476240910531e-07	-0.391394	A7
Psd3.1	6.51856093364307e-07	-0.285087	A7
Gsta1.2	6.69036692556875e-07	0.361956958134386	A7
S100a3.1	7.08843651895887e-07	0.324222075657574	A7
Ccnd2.2	7.22737005297551e-07	0.620116933176285	A7
F3.4	7.37870074604052e-07	-0.509329	A7
Fxyd6.4	1.08180592301056e-06	0.6224845850243	A7
Gramd2b.3	1.3242775048764e-06	-0.49419	A7
Igfbp7.5	2.10091471334628e-06	-0.772207	A7
Unc5b	2.2101022154207e-06	0.334191045814207	A7
Slc1a2.5	2.21284336881131e-06	-0.381175	A7
Crym.1	2.37908645443985e-06	-0.260336	A7
Timp4.5	2.87670851127044e-06	-0.381554	A7
Dbndd2.4	2.93151898352133e-06	-0.601543	A7
Hs3st1.3	3.08356901236895e-06	-0.380322	A7
Gpr37.2	3.09726089629042e-06	-0.536125	A7
Fyn.2	3.20890239141271e-06	0.334910667225773	A7
Kdelr3.2	3.25239430623067e-06	0.772794767342482	A7
Tmem176b.2	3.88792820741004e-06	-0.619821	A7
Lmo1.1	4.24436839720217e-06	-0.255538	A7
Egr1.4	4.53843957913034e-06	-0.487399	A7
Lcat.5	4.7309325256366e-06	-0.323495	A7
Msmo1.5	5.01644634937885e-06	-0.324112	A7
Hsd11b1.5	7.16775621253185e-06	0.702080198678617	A7
Grm3.5	7.58335731459261e-06	-0.533201	A7
Mras.6	7.8095053503225e-06	-0.463536	A7
Mdk.1	8.86866575375953e-06	0.489746038777247	A7
Wasf1.2	1.1555381821652e-05	-0.297686	A7
Ntrk2.2	1.41049824645846e-05	-0.390219	A7
Mbp.5	1.62346201707809e-05	-0.336774	A7
Hist1h2bq	1.63812256707414e-05	0.303897987544322	A7
Smc4.1	1.823822985713e-05	-0.260711	A7
Gng12.1	2.01877848574235e-05	-0.329223	A7
Sparc.3	2.09415005819304e-05	0.308059103196853	A7
Tuba4a.3	2.26970524424307e-05	-0.715983	A7
Ntsr2.5	2.59703069509586e-05	-0.496015	A7
Secisbp2l	2.85884646231674e-05	0.35061778112283	A7
Ctsz.1	3.15435836055624e-05	-0.261886	A7
Gamt.1	3.24245248752855e-05	-0.407417	A7
Calm1.2	3.51154641369315e-05	0.269882913246431	A7
Pcdh17.3	3.77171891074835e-05	-0.337269	A7
Chi3l1.3	4.70163750450782e-05	0.561343547620528	A7
Pak3.1	4.95150804270789e-05	0.741173139701789	A7
Tmem47.3	5.22724671502486e-05	0.408234038316266	A7
Kcnj16.3	5.85830179038711e-05	-0.444451	A7
Entpd2.4	7.19243344009854e-05	0.382851829042846	A7
G0s2.3	7.30754205743543e-05	0.599675189069048	A7
Mt1m.6	8.90317660733673e-05	0.276603441977907	A7
Tgfb2.3	9.1032718592468e-05	-0.453349	A7
Tmem176a.2	0.000103850005266757	-0.544735	A7
Hmgcs1.5	0.000105624443754473	0.265581908022212	A7
Dusp1.3	0.00011072736459235	-0.277905	A7
Tctex1d2.1	0.00011136068674019	0.430145027144463	A7
Lxn.4	0.000137486081740409	-0.393157	A7
Rnd2.2	0.00014557472519936	-0.268954	A7
Nrp1.3	0.000174830687124067	-0.408937	A7
Gjb6.3	0.000176166961944223	-0.571244	A7
Sqle.3	0.000213272167020829	-0.397355	A7
Slc7a1.1	0.000219825952213311	-0.273593	A7
Plaat3.4	0.000247013344333419	0.352407912255969	A7
Aldh2.3	0.000263067456221157	0.435118456017211	A7
Plp1.4	0.000267117479719258	-0.356764	A7
Gpcpd1.2	0.000325122441350231	-0.309698	A7
Tmem100.5	0.00035129421616087	-0.395933	A7
Id4.4	0.000381781498412116	0.256417296279271	A7
Hgf.3	0.000403318959793246	-0.58112	A7
Cyba.2	0.000522736059322651	0.580943832967609	A7
Tuba1b.2	0.000554143770302221	0.256800518963975	A7
Ephx1	0.000631110484357825	-0.313365	A7
Angptl4.3	0.000697750222181982	0.318711879693435	A7
Syt1.1	0.000719904293607534	0.275741979351957	A7
Gadd45a	0.000737691920906777	-0.321492	A7
Thrsp.2	0.000857001563397689	0.644746045833992	A7
Mylk	0.000901317099738663	0.325872216332755	A7
Rhoj.1	0.00090842759023991	0.393292954688876	A7
Sdc4.2	0.00102429865627829	-0.367911	A7
Cntn1.1	0.00110277855605761	0.254640367142852	A7
Spock3	0.00111575885106513	0.316673360197103	A7
Cd320	0.00116321100404241	0.25779817048402	A7
Tmem107.1	0.00120417779281453	0.606686318519091	A7
Tcf7l2.1	0.00129454862651365	-0.267441	A7
Wif1	0.00144987887573056	0.419363793794825	A7
Mapt.2	0.00145611574124219	-0.277976	A7
Ifitm2	0.00145617121325827	-0.255948	A7
Sh3bp4.1	0.00167724172709809	0.504751481812217	A7
Tanc2.4	0.00173164877868353	-0.491524	A7
Nrarp.5	0.00193123852599853	-0.418201	A7
Pnlip.2	0.0019602108665542	-0.250742	A7
Mpzl1.1	0.00200085552250515	0.255797053595427	A7
Ccdc141.3	0.0028870391770713	-0.288767	A7
Scg3.3	0.00308392981933534	-0.318306	A7
Aplp1.2	0.00314873145310551	0.368870151333722	A7
Elovl1	0.00317719688865801	-0.339796	A7
Sc5d.2	0.00324920481071775	0.274643602598111	A7
Sirt2.2	0.00337134602187611	0.256862526241952	A7
Prdx5.2	0.00354420403183402	0.291405803212324	A7
Dpysl3.2	0.00370478080782201	0.348286504543376	A7
Slco1c1.4	0.00429226169813038	0.318014409518458	A7
Gas6.1	0.00443111627790996	-0.265521	A7
LOC691995.2	0.00456459853599321	-0.274118	A7
Nusap1.4	0.00462771007467137	-0.251963	A7
Gadd45g.2	0.00505645678643962	0.434352677143473	A7
Mapk8ip1	0.0056708890190447	0.370554982602528	A7
Agpat4	0.00639705977929155	0.283792257028637	A7
Cadm1.3	0.00759560543805135	-0.267177	A7
Kank1.2	0.00833376417561915	-0.286113	A7
Tk1.3	0.00857153698168213	-0.298719	A7
Sod3.3	0.00859079119401514	-0.256699	A7
AC128848.1.5	0.0086161854576667	0.275457037119104	A7
Fjx1.4	0.00875492253711779	0.304436526488956	A7
Gstt3.2	0.00923528655064637	0.51085172755867	A7
Lpl.4	0.00981647189158996	-0.310477	A7
Apod.4	1.49137340160904e-18	4.78156910142459	A8
Apcdd1.2	4.73905386424058e-18	3.5183447084905	A8
Elovl2.6	9.97830187251509e-18	3.07066479955627	A8
Mia	2.28686415230577e-16	2.57226075315239	A8
Mlc1.2	1.61125904800824e-15	-2.94139	A8
Plp1.5	1.95613883968838e-15	3.06334201521928	A8
Pebp1.2	2.34455167332149e-15	1.74522268116611	A8
Csrp2.5	7.21064333751766e-15	3.21353865932664	A8
Slc38a5.1	9.78250972802594e-15	-0.43468	A8
Prss56	1.49044099190929e-14	2.13458081184946	A8
Cd200	3.54846627674538e-14	3.10242287371651	A8
Mrap.6	3.57574054032983e-14	4.23242051634787	A8
Aqp4.6	3.71925583418058e-14	-3.03282	A8
Frzb.1	5.29911575954907e-14	2.68642620705057	A8
Serpine2.4	5.99609687113721e-14	1.9851109389527	A8
Igf1.2	7.60118797833403e-14	4.21611245410345	A8
Mt3.6	1.40910936885546e-13	-2.78831	A8
Matn2	1.43518619613666e-13	3.2067759760161	A8
Col11a1	1.44572523216038e-13	2.29054054773419	A8
Gpc1.5	1.74987499306722e-13	-1.19998	A8
Clu.5	1.9928371918862e-13	-3.02891	A8
Col28a1	4.30630812981619e-13	0.608356572341296	A8
Mgst1.2	4.67531835252589e-13	2.31602151852123	A8
Plppr5.5	5.09710998395779e-13	2.22986611399375	A8
G0s2.4	6.62233422645598e-13	2.73872160759602	A8
Cd9.4	8.46764071837126e-13	1.9681571625104	A8
Clic6	1.48017584484921e-12	0.352857594318646	A8
Nid1.3	2.43384671483561e-12	1.70049552258059	A8
Gsta4.2	2.87939824735536e-12	2.18900131844521	A8
Dbi.5	5.5418635298154e-12	1.45853096447266	A8
Olfm2	1.43354552701964e-11	-0.552308	A8
Tfpi.1	1.81456914498859e-11	-0.331341	A8
Fam92b.1	2.0835534559008e-11	-0.259132	A8
Mt2A.6	2.31932915921993e-11	-1.71854	A8
Plat.2	2.78765904113309e-11	1.6676412870397	A8
Cntn1.2	4.24462758424304e-11	2.22217752175995	A8
Igfbp2.5	4.67887801292775e-11	-2.99217	A8
Sod3.4	5.16473482574647e-11	2.07322723449004	A8
Stra6	5.78182380551541e-11	1.04654758198424	A8
Txnip.4	6.14047156177203e-11	-0.91334	A8
Sox10.2	6.45431155209947e-11	2.40256313001489	A8
Tnc.5	7.28168434477497e-11	-1.79676	A8
Angptl4.4	8.23485750362253e-11	2.4136914443238	A8
Hmgcs2.5	9.60167331312153e-11	2.49044783375553	A8
Serping1.1	1.28447164470789e-10	-0.383655	A8
Cmtm5.3	1.49073979263193e-10	1.86487830643406	A8
Fmo1.2	1.50965776130644e-10	2.34755138474612	A8
Podxl	1.62468353292016e-10	-0.418345	A8
Bcam	1.69149972559067e-10	-0.295154	A8
Kpna2	1.75898440877233e-10	-0.280596	A8
Mt1m.7	1.8354425797294e-10	-1.7536	A8
Scrn1.3	2.82516912328965e-10	1.76666906122774	A8
Emb.4	3.15760116008098e-10	-0.745826	A8
Plpp3.4	3.70932675638371e-10	-1.78988	A8
Adgrl4.1	3.89653736081235e-10	-0.28924	A8
Iqub	3.96953123289704e-10	1.52310021407697	A8
Cpm.1	4.26684818132749e-10	-0.275807	A8
Resp18.1	5.36491778728494e-10	-0.747929	A8
Them6	6.21447678515493e-10	-0.285491	A8
Arx.1	6.23273036840685e-10	-0.742325	A8
NEWGENE-2134.2	6.56325757286421e-10	2.57843503841103	A8
Gdf10.2	7.01355228668065e-10	-0.581799	A8
Acsbg1.5	7.15899154890731e-10	-1.88898	A8
Ifitm10	7.80128393336006e-10	-0.286883	A8
Tpm4.1	8.27904275768017e-10	0.320807554382393	A8
Emid1.6	9.22489592405196e-10	-1.38562	A8
Ly6h.3	1.37551845781542e-09	-0.462869	A8
Ckap2.1	1.48542348782733e-09	-0.405978	A8
Reln	1.61919358330773e-09	-0.268014	A8
Tnfrsf21.3	3.20428120928415e-09	-0.662079	A8
Atp1b1.5	4.36704968900332e-09	-1.97144	A8
Lxn.5	5.02946972380427e-09	-2.25863	A8
Eln	6.46897355542004e-09	-0.48074	A8
Filip1l	6.85603402973498e-09	0.364514127705715	A8
Gpx3.1	7.29870453890121e-09	-0.25228	A8
Olig2.5	7.47591967605827e-09	-1.28814	A8
Ptprz1.4	8.01235989761418e-09	-1.27179	A8
Ehd4.2	9.19148633828478e-09	1.22427307000654	A8
Ahnak.1	1.37990568717479e-08	-0.282581	A8
Bcas1.5	1.43020538103803e-08	-0.946083	A8
Gjb6.4	1.46614342375966e-08	-0.749359	A8
Slc1a2.6	1.47308042232737e-08	-2.10456	A8
Timp1	2.14331922779118e-08	-0.90992	A8
Ctsb	2.18997311219861e-08	-1.44727	A8
Fst	2.36144715059202e-08	0.600824895828873	A8
Flna.3	2.6146982385299e-08	-0.399463	A8
Slc7a3.4	2.96101251409601e-08	-0.559625	A8
S100b.3	3.13671459865318e-08	-1.44931	A8
Pdlim4.3	3.35826877525167e-08	-1.49084	A8
Map7.1	4.49383012705449e-08	-0.258692	A8
Gas6.2	5.87351959267524e-08	-0.597174	A8
Map1b.5	6.38519823666319e-08	-0.300069	A8
LOC691995.3	7.04796069106411e-08	-0.350185	A8
Pbx3.1	7.70499408808242e-08	1.02410743484598	A8
Fgfbp3.6	7.89251899049379e-08	-1.10281	A8
Itih3.7	7.89919066315676e-08	-2.50462	A8
Ptprd.4	1.26367405708922e-07	-1.2517	A8
Alcam.3	1.38243284445804e-07	-1.35174	A8
Rasip1	1.4739146127514e-07	-0.284545	A8
Gsn.1	1.5742995383183e-07	-0.343038	A8
Fn1.1	2.40037240970883e-07	-0.40112	A8
Gabbr2.5	2.90735225315427e-07	-1.6749	A8
Slc7a5.1	3.82149887843557e-07	-0.582624	A8
Olfm1.3	3.89158206027823e-07	-1.41671	A8
Lcorl	4.17613365866815e-07	-0.535078	A8
Cdh13.3	4.6962105955212e-07	-1.22458	A8
Nrgn.4	5.04089811462172e-07	-0.576271	A8
Serpinf1.6	5.11537410173665e-07	1.1586626287245	A8
Stmn1.4	5.3731844817118e-07	1.36408910048884	A8
Nkain2.1	8.18212297030418e-07	0.594266590715151	A8
Cldn5.5	8.8698208338705e-07	-0.547868	A8
Gfap.6	8.99660680114362e-07	-1.60707	A8
Ptprn.1	1.01253212075407e-06	-0.5681	A8
Tst.3	1.14248322485508e-06	-1.20579	A8
Gal.3	1.18046650165087e-06	-0.516756	A8
Vtn.1	1.20625764822137e-06	3.94297613021179	A8
S1pr3.1	1.42568407694294e-06	1.75528415720531	A8
Ccdc80.4	1.64680229598777e-06	2.58032776206272	A8
AABR07026112.1	1.82686121983504e-06	-0.296396	A8
Cbs.3	1.94808113039615e-06	-1.19527	A8
Dlx5	1.98464578570554e-06	0.37174605705288	A8
Scg3.4	4.06262424246902e-06	-1.53697	A8
Bsg.4	4.27140802131253e-06	0.659970319574013	A8
Cdh19	4.28645116740386e-06	2.15996773501161	A8
Cdkn1c	4.6786716260819e-06	-0.280921	A8
Cck.1	4.8755585712815e-06	0.479785834198914	A8
Cxcl12	5.11011498489566e-06	0.258255982200822	A8
Glrb.1	5.25381354729639e-06	-0.688833	A8
Fjx1.5	5.39691417763502e-06	-1.29933	A8
Apoc4.3	5.40603962482504e-06	1.78891572764071	A8
Isyna1	5.46269816083429e-06	0.682569016836515	A8
Wnt6	6.35998451966708e-06	0.879417320246959	A8
Ndn.3	7.402362921122e-06	-0.450361	A8
Slc1a1.1	7.74610462439466e-06	-0.370253	A8
Tmeff2.2	7.77919525267548e-06	1.3861915063624	A8
Pla2g3.3	8.05892994432137e-06	-0.463626	A8
Ppp1r1a.3	8.34702691089051e-06	-0.642186	A8
Tsc22d1.2	8.83995830199097e-06	1.20251591917596	A8
Ubl3.1	9.35337721767464e-06	1.04271469598826	A8
Marchf8	9.48658764885179e-06	-0.415135	A8
Scarb1.1	1.0688436986532e-05	-0.379147	A8
Tm7sf3	1.11924476814723e-05	-0.339215	A8
Htra1.4	1.33347279537654e-05	1.05797	A8
Aebp1.5	1.48017570010186e-05	-0.536692	A8
Islr	1.4972973013282e-05	0.495208023166135	A8
Syt1.2	1.50442361670285e-05	-0.264507	A8
Mmp2	1.88929710694734e-05	-0.263598	A8
Pttg1.3	2.38614897772033e-05	-0.38429	A8
Slc1a3.3	2.48324087222795e-05	-0.808351	A8
Ctsz.2	2.62141422303151e-05	-0.380866	A8
Col12a1	2.86871735536614e-05	1.01663368287314	A8
Efemp1.2	3.09602655299106e-05	1.26047654943606	A8
Pllp.2	3.13555830260629e-05	-0.306575	A8
Sat1.5	3.19484926591153e-05	0.828019610699515	A8
Spsb1	3.20870019703121e-05	-0.447451	A8
Uaca.3	3.28732722354656e-05	-0.476113	A8
Rcan1.3	3.3158836922414e-05	-0.47125	A8
Cd48.5	3.37289164765673e-05	1.36571895568661	A8
Anxa2.1	3.56534686846517e-05	-0.288374	A8
Rgcc.6	3.73864133194135e-05	-1.50639	A8
Dnajb14.3	3.93611135365422e-05	-1.05449	A8
Aldh2.4	4.4192245189756e-05	-0.880361	A8
Gja1.5	4.5048259230008e-05	0.724357552875424	A8
[truncated: 120 more rows]
