# Supplementary material for: Single‐Cell Transcriptomic Profiling of Brain Cells in Newborn Rats Following Hypoxic Ischemic Encephalopathy
Source: FASEB J. 2025 Aug 13;39(16):e70929. doi: 10.1096/fj.202402891RR (PMC12344624; doi:10.1096/fj.202402891RR)
Supplement: Supplementary file 16 — Table S5: fsb270929‐sup‐0016‐TableS5.xlsx. [file FSB2-39-e70929-s006.xlsx]

## Sheet: MGmarkers_genes
Table S5 Expressed genes in each sub-cluster of MG
gene	p_val	avg_log2FC	cluster
P2ry12	0	0.823652591495372	MG1
Itgam	0	0.789461045688059	MG1
Tmem119	0	0.78638608511107	MG1
P2ry13	0	0.775217329815932	MG1
Gpr34	0	0.763995839964032	MG1
Ccr5	0	0.723490343874064	MG1
Susd3	0	0.648733296250759	MG1
Alox5ap	0	0.644208024034647	MG1
Hexb	0	0.611435875357574	MG1
Ctss	0	0.592166113562699	MG1
Cfh	0	0.57929308415673	MG1
Ifngr1	0	0.550300386172429	MG1
Cd48	0	0.525604257580893	MG1
Cx3cr1	0	0.524836084566611	MG1
Sparc	0	0.51893441900451	MG1
Slco2b1	0	0.517188919391935	MG1
Bin2	0	0.501846877342713	MG1
Csf1r	0	0.47318997643503	MG1
Ctsl	0	0.462253084993896	MG1
Lyz2	0	0.41037592579264	MG1
Tmem176b	0	0.395328517206694	MG1
Sgo1	0	-0.26585	MG1
Aspm	0	-0.438211	MG1
H1f5	0	-0.997814	MG1
Kif23	1.02808139751772e-297	-0.36577	MG1
Tmem176a	2.90772691376842e-297	0.305639815345899	MG1
LOC100359539	3.97688458512694e-287	-0.322556	MG1
Siglec5	5.4672088391601e-276	0.483579043550722	MG1
Smc4	5.40160922218317e-270	-0.763612	MG1
Laptm5	7.54962601368799e-265	0.342549876178256	MG1
Slco1c1	4.30915218220619e-259	-0.400236	MG1
Pld4	3.5532935379422e-253	0.374395527616824	MG1
Kifc1	6.85613622062291e-252	-0.400215	MG1
Bin1	8.55678926977212e-251	0.484918992914522	MG1
Rrm1	1.10387343244305e-247	-0.384759	MG1
Ect2	4.50542797499614e-245	-0.289208	MG1
C1qb	3.55858825158836e-244	0.272267043721603	MG1
Ltc4s	4.36672505231291e-244	0.340416386305558	MG1
Hist3h2ba	2.153507478223e-242	-0.430975	MG1
Cd53	1.42402091563473e-239	0.444819408400285	MG1
Aif1	9.69455867311411e-237	0.277296312223991	MG1
Rhog	8.66011469506217e-236	0.426673727083133	MG1
Evi2a	8.95122418624593e-236	0.455033272936893	MG1
Cfp	1.65586623859745e-232	0.536484953724306	MG1
Stmn1	8.78344806737883e-231	-1.18482	MG1
Bub1	1.06232549535769e-228	-0.543174	MG1
Slc29a3	5.60112954633029e-228	0.412269492480903	MG1
Cdca3	8.65885772859202e-227	-0.532028	MG1
Rgs10	8.25776527736417e-226	0.311354895824671	MG1
Hmmr	1.56335228169545e-225	-0.361109	MG1
Atad2	1.8705666545653e-216	-0.432631	MG1
Pclaf	1.59993626843211e-214	-0.685067	MG1
Mki67	8.95392157215281e-214	-1.50017	MG1
Tubb4b	2.18283267476982e-210	-1.39792	MG1
Anxa3	5.18380398320159e-203	0.312828927347584	MG1
Cdc20	4.82739340037794e-200	-0.702723	MG1
Asf1b	9.23316585934733e-199	-0.430744	MG1
Rasgrp3	1.23077899817351e-197	0.480929691380479	MG1
Ccnd1	3.44388049507957e-197	0.448423766434255	MG1
Dbi	8.78773444268164e-196	-0.7406	MG1
Ndc80	3.29131384515437e-193	-0.702133	MG1
Aspa	1.08488958038827e-189	0.482106883108653	MG1
P2ry6	1.47273565796793e-188	0.453028810177517	MG1
Havcr2	2.92949166086284e-187	0.491348310214583	MG1
Cdkn2c	3.6742787934014e-187	-0.307814	MG1
Ezh2	9.43705561019779e-186	-0.436541	MG1
Lgmn	1.61604321168145e-185	0.276007008249371	MG1
Slc2a5	4.21686714414746e-184	0.443346978422855	MG1
Dnajb14	5.39398010239425e-182	-0.872943	MG1
Apbb1ip	1.64467716174385e-181	0.365162130724311	MG1
Tpx2	7.83500067072171e-178	-1.01637	MG1
Nusap1	9.09263108241339e-177	-0.858324	MG1
Tk1	1.85428411791836e-175	-0.727277	MG1
Gpr84	2.94917238051951e-175	0.487012163894343	MG1
Kif20b	3.03953860360361e-172	-0.577902	MG1
Cenph	1.270911750506e-171	-0.556541	MG1
Tnfaip8l2	6.98621783149336e-168	0.352599227652167	MG1
Spc24	5.29116767739859e-166	-0.945647	MG1
Tuba1b	7.21099019068106e-165	-0.789179	MG1
Lyve1	2.83611542584641e-164	0.451879807437019	MG1
Dlgap5	1.68863719973647e-159	-0.462319	MG1
Ube2c	1.41685182497169e-155	-1.49585	MG1
Fam111a	9.01329495966258e-155	-0.443074	MG1
Knstrn	3.44208594055006e-154	-0.616471	MG1
Slc11a1	1.11952337032751e-150	0.440418574422994	MG1
Cenpe	1.00647215605992e-147	-0.571823	MG1
Fabp5	2.57067750006518e-147	-0.673006	MG1
Fcgr2b	7.85350862086626e-144	0.395390891428452	MG1
Ncaph	1.63573813821553e-143	-0.362159	MG1
Mef2c	1.9058931746001e-142	0.297917999878152	MG1
Limd2	6.00688039154044e-142	0.27221385184529	MG1
Acsl6	1.46750142867586e-139	-0.286798	MG1
Pimreg	8.16416522389346e-139	-0.636591	MG1
AABR07006310.1	2.55368609139878e-135	0.408246666649949	MG1
AABR07067076.1	4.72368798594531e-129	-0.282132	MG1
Hmgb2	5.13284783866921e-128	-0.642942	MG1
Abi3	5.307552282008e-128	0.333493007106614	MG1
Cd74	9.66830650687565e-126	-0.688461	MG1
Sgo2	5.815011068869e-123	-0.383575	MG1
Cdca2	4.16773840122737e-121	-0.320704	MG1
AABR07000658.2	5.8565680476177e-121	-0.377755	MG1
Skap2	8.50923036766399e-117	0.340358522347476	MG1
Unc93b1	3.49343212462955e-115	0.300960943428121	MG1
Plk1	8.40237039253391e-114	-0.596828	MG1
Gpnmb	1.4165041793046e-113	-0.87853	MG1
Olig1	3.50022410525014e-108	-0.335179	MG1
Snrpd1	1.68653220880433e-107	-0.410985	MG1
Aurkb	2.77413570555732e-105	-0.442124	MG1
Cdk1	5.89698676069777e-104	-1.0571	MG1
Txnip	1.9890313650097e-102	0.339183985614463	MG1
Pnlip	3.41601754652264e-101	-0.377476	MG1
Tifab	7.1622867348256e-101	0.28146263216799	MG1
Fxyd5	2.22529631708772e-98	0.274822523278792	MG1
Trim55	3.0281494163673e-98	0.424221746434586	MG1
Birc5	4.89060208706972e-97	-0.855347	MG1
Fcgr1a	6.37131357844042e-97	0.326231141002249	MG1
Phyhipl	7.90898342678982e-95	-0.280467	MG1
F11r	9.46798203149519e-94	0.461659688762041	MG1
Pf4	1.13758360293333e-92	-0.432349	MG1
Mlc1	3.93152332879635e-91	-0.50673	MG1
Fcrl2	4.63472002847722e-91	0.302846917749559	MG1
Cenpf	1.34782326882506e-90	-0.926749	MG1
Vim	8.77554907701769e-90	-0.47226	MG1
Car2	2.08217063753725e-89	0.288572484244661	MG1
Top2a	4.7821780203089e-88	-1.43753	MG1
Tf	1.45352929691718e-84	0.3140158384026	MG1
Bub1b	5.21342339070067e-84	-0.296845	MG1
Cd68	1.62262361038778e-83	-0.630815	MG1
Cks2	8.56398070465305e-80	-0.753002	MG1
Ptpn6	1.18980221978248e-78	0.255598326388125	MG1
Ccl7	3.52391852276876e-77	-0.567203	MG1
Gja1	9.43208396931427e-76	-0.761371	MG1
Cxcl14	2.08921520645383e-74	-0.352169	MG1
Cenpw	3.2801897432347e-74	-0.446981	MG1
Tuba1a	6.64899200320057e-73	-0.525211	MG1
Cmtm5	3.76158873196189e-71	-0.252988	MG1
Rap1a	1.00597771079625e-69	0.272495443550946	MG1
Serpinb1a	1.52731987290247e-69	0.318060147987651	MG1
Mt1	2.42393568846289e-69	-0.539578	MG1
Prc1	3.36973660034852e-69	-0.978706	MG1
Plk4	1.62106802391188e-67	-0.263604	MG1
Spc25	4.72738990611667e-67	-0.315082	MG1
Fbxo5	1.34677557514551e-65	-0.316572	MG1
S100b	3.26500169742312e-65	-0.726966	MG1
Pld3	5.04239992371079e-65	-0.410464	MG1
Pebp1	5.88481708482162e-62	-0.31711	MG1
Dctpp1	8.70396092327687e-59	-0.425753	MG1
Sat1	2.13732508668284e-58	-0.282095	MG1
Ncan	1.0304071024662e-56	-0.266038	MG1
Ptprz1	9.69394378984549e-56	-0.998208	MG1
Kif4a	1.99775867984719e-55	-0.339044	MG1
RT1-Da	2.54944303098179e-55	-0.340788	MG1
Slfn2	3.32941840376659e-55	-0.39183	MG1
Rcan1	3.95921932273783e-53	-0.359697	MG1
Pttg1	1.74631091237252e-52	-0.9387	MG1
Smc2	2.29705632823572e-52	-0.457814	MG1
Kif22	8.4058796439986e-51	-0.568764	MG1
Cd9	2.12631038607782e-50	-0.414767	MG1
Cdca8	9.4669859925298e-50	-0.519451	MG1
Rab7b	2.54123365673745e-49	-0.380475	MG1
Ccdc34	1.05939741946748e-48	-0.403449	MG1
Plek	4.3940168425545e-48	0.252015376264998	MG1
Clu	4.99640983981574e-48	-0.709632	MG1
H2ax	7.09545136327677e-48	-0.78866	MG1
Lgals1	2.25007667858646e-46	-0.25996	MG1
Slc1a2	8.09917459516637e-46	-0.423349	MG1
Tsc22d1	2.93411454271496e-44	-0.257221	MG1
Pcna	2.4076483801259e-43	-0.486371	MG1
Cdkn3	2.72510518631776e-43	-0.731148	MG1
Tacc3	2.02223949399526e-42	-0.403062	MG1
Ifi30	6.45678978661802e-42	-0.273139	MG1
Sapcd2	1.63499234855472e-41	-0.280328	MG1
Slc4a4	1.38143005904374e-39	-0.417286	MG1
Fabp7	6.71626582264554e-39	-1.01653	MG1
Mmd2	4.59248876673889e-38	-0.453643	MG1
Atp1b1	1.66011419730951e-37	-0.463919	MG1
Incenp	5.09497372092217e-37	-0.38617	MG1
Igf1	5.89812393901496e-36	-0.429787	MG1
Itih3	6.59721636552235e-35	-0.349208	MG1
Csrp1	9.04611268242267e-34	-0.26136	MG1
Mmp2	1.42141395150565e-32	0.36041574305069	MG1
Hist1h2an	2.66508923084708e-31	-0.559533	MG1
Dnase2	1.81055744358095e-30	-0.293142	MG1
Mafb	3.38521240317151e-30	-0.285779	MG1
Cstb	1.04619641795996e-29	-0.301448	MG1
Hmgn2	1.18276499945301e-29	-0.359306	MG1
Aldoc	1.50573587210355e-29	-0.602286	MG1
Gpm6b	1.32752955804731e-28	-0.378966	MG1
H1f4	1.43501449818412e-28	-0.6127	MG1
Ctsd	1.57084574518461e-28	-0.525641	MG1
Kif11	2.51009296052365e-28	-0.397425	MG1
Igfbp7	3.36914192439019e-28	-0.286002	MG1
Mt3	8.45596835691986e-28	-0.726741	MG1
Ifitm2	9.11468473411498e-28	-0.2893	MG1
Rgcc	2.01756886961656e-27	-0.488644	MG1
Gmnn	3.2264607686518e-27	-0.670196	MG1
Atp1a2	3.42510936979514e-27	-0.544101	MG1
Dynlt1	4.67290609615888e-27	-0.284124	MG1
Sparcl1	5.13173851171758e-27	-1.12848	MG1
Mcm5	2.35295104339693e-26	-0.429361	MG1
Ccna2	2.64803774207284e-26	-0.42996	MG1
Tubb4a	6.31756755611865e-26	-0.39803	MG1
Fyn	6.31830578190099e-26	-0.326191	MG1
Spp1	1.28075740572037e-24	-0.696697	MG1
RT1-Db1	8.37008552437283e-24	-0.319304	MG1
Plpp3	2.47498793771796e-21	-0.771553	MG1
Edn3	2.85036500932676e-21	0.309957584009209	MG1
Tspan8	2.85872714085613e-21	0.319455629755658	MG1
Capg	2.97288282416755e-21	-0.250864	MG1
Cpe	2.0243541506827e-20	-0.707152	MG1
Lgals3	9.580285709108e-20	-0.414614	MG1
Ccnb1	1.01029309848988e-19	-0.88506	MG1
Sfxn5	1.8086145669121e-18	-0.280916	MG1
Dut	6.01751459088399e-18	-0.370309	MG1
Arl6ip1	2.82984176520931e-17	-0.45936	MG1
Cep55	3.14480020428394e-17	-0.327497	MG1
Id3	3.23028302049473e-15	-0.279176	MG1
Mbp	2.21708236976023e-14	-0.431548	MG1
Mras	3.05430861499201e-14	-0.253654	MG1
Anxa2	5.80077627334905e-14	-0.315396	MG1
Olr1	7.80754981508539e-14	-0.292135	MG1
Agt	2.64775533212691e-13	-0.362052	MG1
Pbk	2.65869836888841e-13	-0.265353	MG1
Ifi27l2b	7.43435137037524e-13	-0.432114	MG1
Lpl	1.43686346205249e-12	-0.338324	MG1
Gfap	1.67825589448649e-12	-0.30593	MG1
Clec4a1	2.97156208590825e-12	0.294024459142621	MG1
Scg3	4.80207976403519e-12	-0.463034	MG1
Hba-a2	5.00399504482474e-11	-0.736957	MG1
Hba-a1	7.51012790382448e-10	-0.993508	MG1
Cep128	1.20739876752536e-09	-0.258077	MG1
Scrg1	2.47624892433565e-09	-0.281874	MG1
H4f3	2.61373610335618e-09	-0.297593	MG1
NEWGENE-2134	4.27183627967121e-09	-0.292019	MG1
Serpine2	1.13419888891241e-08	-0.37056	MG1
Fjx1	3.30313920503543e-08	-0.280734	MG1
LOC100359600	4.11684113184037e-08	-0.260563	MG1
AC134224.1	1.15883212133872e-07	-0.327364	MG1
Ndrg2	1.89000778197077e-07	-0.345596	MG1
Ttyh1	2.0036092845258e-07	-0.554993	MG1
Slfn4	6.40335274586768e-07	-0.442281	MG1
Plp1	1.79201216006146e-06	-0.761914	MG1
Igfbp2	2.42761010899842e-06	-0.420595	MG1
Nasp	9.72379982339678e-06	-0.3284	MG1
Hbb	1.24279572834329e-05	-0.992688	MG1
Hmgcs1	1.27483775766528e-05	-0.252283	MG1
Tst	2.52158699016173e-05	-0.442334	MG1
Atp1b2	0.00055190242109026	-0.57486	MG1
Ch25h	0.000891301521710216	-0.309017	MG1
Mcm3	0.00163426897225688	-0.263285	MG1
Scd2	0.00268148663710976	-0.250622	MG1
Aqp4	0.00396303105567625	-0.807373	MG1
Fosb	0.00429282079419047	-0.25408	MG1
Ctsd.1	0	1.44670560303816	MG2
Cd68.1	0	1.38007726369052	MG2
Igf1.1	0	1.23547624985744	MG2
Atp1b1.1	0	1.13429598840774	MG2
Pld3.1	0	1.0504707342156	MG2
Ifi30.1	0	0.966611952118974	MG2
Cstb.1	0	0.963639806685666	MG2
Ctsb	0	0.934531506847335	MG2
Npc2	0	0.910812991796603	MG2
Dnase2.1	0	0.90326507866256	MG2
Ctsa	0	0.903190561864188	MG2
Grn	0	0.721193240110001	MG2
Sat1.1	0	0.7118875714733	MG2
Rnaset2	0	0.672988336964889	MG2
Ctsz	0	0.61505319000611	MG2
Gpnmb.1	1.4537644768127e-272	1.21936432435737	MG2
Gpx1	1.953720995946e-269	0.518157613551709	MG2
Mt1.1	7.61619582003723e-258	0.86175099394055	MG2
Tyrobp	6.79370518880156e-257	0.359621168546568	MG2
RT1-A1	4.03462066843601e-254	0.636479693351523	MG2
AABR07054266.1	1.31436330221199e-246	0.57124532011294	MG2
Pltp	1.16259525257548e-236	0.69696793857899	MG2
Pf4.1	1.32380634406972e-236	0.88695150922822	MG2
RT1-CE10	2.25035623346724e-235	0.621610968062416	MG2
Timp2	7.00011570878602e-234	0.532056745625143	MG2
Cndp2	7.93448786673e-216	0.619040211788533	MG2
Lgmn.1	1.19558190130739e-194	0.407008435214994	MG2
Cfp.1	7.60909859206925e-192	-0.80846	MG2
Cd9.1	1.23343245814876e-180	0.510983737757583	MG2
C1qa	5.83411948489717e-177	0.377029786184259	MG2
Fcna	1.23461673880943e-170	0.467913884541759	MG2
Aebp1	2.02904137656374e-167	0.433558331802082	MG2
Trem2	8.62594729277347e-167	0.401869094774044	MG2
C1qc	7.18523680344122e-147	0.365323790879475	MG2
Fcer1g	2.38575345960931e-145	0.270758847812976	MG2
Lgals3bp	2.60582028392031e-143	0.442516809549567	MG2
Cd83	6.17781306067072e-139	0.496220238423257	MG2
Nrgn	6.74730049571158e-137	-0.276967	MG2
Hmox1	1.06886495341949e-135	0.546692529466238	MG2
Mafb.1	9.81589339061584e-135	0.537395262560596	MG2
Ccnd1.1	1.77355463277801e-134	-0.753892	MG2
Cxcl16	3.845586547031e-134	0.491766827305579	MG2
Susd3.1	3.4270264469727e-128	-0.691682	MG2
Ifitm2.1	3.12785338431966e-113	0.514689482252318	MG2
P2ry12.1	1.71046949362684e-112	-0.500321	MG2
Ccr5.1	1.88320131646303e-111	-0.591381	MG2
Ncf1	8.14705632780509e-110	0.359016315205359	MG2
Tuba1a.1	1.09572727079377e-109	-0.660224	MG2
Fabp3	2.14361520942246e-109	0.383106047845623	MG2
Rab7b.1	8.49435535614596e-107	0.651970431214581	MG2
Cdca8.1	6.47678843002388e-105	-0.385305	MG2
AC128848.1	1.22034625448093e-104	0.413072693969003	MG2
Bin2.1	2.84336996887872e-104	-0.474572	MG2
Nuf2	4.67221273499074e-104	-0.298355	MG2
Adgre1	1.45924992297606e-103	0.346253319352905	MG2
Folr2	9.96890795586262e-102	0.286422451709931	MG2
Cks2.1	4.23897713051253e-95	-0.490349	MG2
Pdcd4	5.75483293490291e-93	0.312206959770633	MG2
Arhgap11a	8.40437732184697e-92	-0.320404	MG2
Glipr1	5.17944292487367e-91	0.405836374554893	MG2
Ier3	9.29796543281244e-91	-0.532407	MG2
Ccl3	2.10297946240007e-90	0.3698683498482	MG2
Sgo2.1	3.55517682328829e-90	-0.279743	MG2
Smc2.1	6.79935036100013e-90	-0.56793	MG2
Gas6	1.50684488680974e-87	0.291364389209856	MG2
Cyba	3.80615968105479e-85	0.264310475074676	MG2
Ifngr1.1	5.10537153095054e-85	-0.357824	MG2
Ifitm1	1.11523152244617e-84	0.321590256226943	MG2
Srgn	7.30475078094829e-84	0.266789378445398	MG2
Kif11.1	1.31299600785907e-83	-0.306611	MG2
Bin1.1	4.21356012696942e-83	-0.529087	MG2
Lgals3.1	3.87483475982009e-81	0.498416373449893	MG2
Bub1.1	1.06805845331573e-79	-0.391616	MG2
Tmem119.1	3.49028295167063e-79	-0.586626	MG2
Arl11	5.93797135443555e-79	0.299495143538372	MG2
Unc93b1.1	6.56037412219438e-78	0.283331885023672	MG2
Dusp3	4.27565486632265e-74	0.346947056417892	MG2
Cotl1	5.98160372037791e-73	0.274973153220873	MG2
Slfn2.1	9.66442483158324e-73	0.293972138628338	MG2
Rassf4	1.06779795483712e-71	0.317343804382188	MG2
H1f5.1	1.37174670904595e-70	-0.789803	MG2
Mef2c.1	1.5401278581243e-69	-0.4356	MG2
Ube2c.1	3.32866909895613e-69	-1.14539	MG2
Pclaf.1	1.52258982757474e-68	-0.470306	MG2
Birc5.1	2.43860714008236e-68	-0.623314	MG2
Sqle	1.46000389154996e-67	-0.486285	MG2
Ccnb1.1	1.57036549682886e-67	-0.638775	MG2
Asf1b.1	5.18904561246761e-67	-0.266747	MG2
Cyp51	1.63043028536032e-66	-0.607153	MG2
Mki67.1	2.6358125596601e-66	-1.08767	MG2
Selenom	2.12395761891514e-65	0.307908594559184	MG2
Rcan1.1	1.55319799724324e-63	0.585932743142406	MG2
Calm1	6.43032282696786e-62	0.2689057063521	MG2
Alox5ap.1	7.60848644030755e-62	-0.564592	MG2
Ndc80.1	4.22803574550308e-61	-0.495248	MG2
Prc1.1	1.60559667471222e-56	-0.757267	MG2
Gpx3	1.57949616727498e-55	0.531692067999329	MG2
Cdk1.1	3.07267439217919e-55	-0.757957	MG2
H1f4.1	3.42226149463076e-55	-0.867618	MG2
Kif20a	8.45841532640325e-55	-0.252046	MG2
Cmtm5.1	1.17891329728568e-53	-0.281148	MG2
Itgam.1	1.15776409890202e-52	-0.544463	MG2
Gadd45a	2.46584615158297e-52	0.264732479400831	MG2
Serping1	2.65699949077299e-52	0.292701007041005	MG2
Cenph.1	1.89227329229181e-51	-0.342333	MG2
Ccdc34.1	1.06149943932909e-48	-0.306891	MG2
Top2a.1	7.11369380132361e-48	-1.13383	MG2
Slc38a2	1.28674259283616e-47	-0.424472	MG2
Ckap2	3.4458405681191e-47	-0.278156	MG2
Plk1.1	6.5497666478367e-47	-0.450874	MG2
Ccl6	9.4312618083344e-47	0.52649860564957	MG2
P2ry13.1	7.61292034869375e-46	-0.556389	MG2
Lpl.1	9.1073744866086e-46	0.354872437160055	MG2
Nusap1.1	2.60070390796938e-45	-0.650089	MG2
Tubb6	2.65934416825872e-45	0.267142896500205	MG2
Knstrn.1	1.72339424798145e-44	-0.420075	MG2
Smc4.1	1.80266808106131e-44	-0.577486	MG2
Ccl4	3.60470947091294e-44	0.397264268562933	MG2
Incenp.1	1.73722109299533e-43	-0.285178	MG2
Slco2b1.1	4.38106973223289e-43	-0.34577	MG2
Ccl7.1	1.03550355526181e-42	0.914879067044283	MG2
Cdc20.1	8.23639471913708e-42	-0.509785	MG2
Abi3.1	1.07871574146545e-41	-0.403523	MG2
Ltc4s.1	2.43605050511976e-41	-0.280104	MG2
Gmnn.1	5.97202058481111e-39	-0.388163	MG2
Sfxn5.1	7.37217922344949e-39	-0.297116	MG2
Cd14	9.20872842247623e-39	0.257942585646631	MG2
Tuba1b.1	1.55530755268343e-37	-0.55843	MG2
Anxa2.1	3.2822356397738e-37	0.324549611334841	MG2
Kifc1.1	5.4942376087685e-37	-0.279251	MG2
Scg3.1	6.40420235751623e-37	-0.461691	MG2
Nnat	2.99877272840993e-35	-0.509531	MG2
Hist3h2ba.1	2.83083374296836e-34	-0.27806	MG2
Gpr34.1	1.17635290613801e-33	-0.380281	MG2
Tpx2.1	4.9398747695535e-33	-0.70414	MG2
Itih3.1	3.83614906389874e-32	-0.259236	MG2
Ttyh1.1	4.86409623487714e-32	-0.566256	MG2
Lyve1.1	9.4283544496889e-31	-0.295336	MG2
Idi1	1.96571368815349e-30	-0.336634	MG2
Atf3	2.57108777531798e-30	0.526737323932246	MG2
Cnp	9.4274346091395e-30	-0.521963	MG2
Tubb4b.1	1.21286574010189e-28	-1.09681	MG2
Hmgb2.1	5.14977161011663e-28	-0.497651	MG2
Rhog.1	3.25505873691103e-26	-0.257092	MG2
AABR07000658.2.1	4.30469191410705e-26	-0.262003	MG2
P2ry6.1	3.11125863176919e-25	-0.350246	MG2
Ndrg2.1	2.32716079058735e-24	-0.258854	MG2
Cyth4	8.07915810398243e-24	-0.294046	MG2
Cdkn3.1	8.18368427258388e-24	-0.493428	MG2
Hist1h2an.1	1.1435015502736e-23	-0.461198	MG2
Aurkb.1	1.19265486472635e-23	-0.28686	MG2
Pi16	1.51397229928984e-23	0.263749846467419	MG2
Dbi.1	1.86017325647065e-23	-0.535297	MG2
Cenpe.1	2.84366977288526e-23	-0.406081	MG2
Fabp7.1	3.21984484654221e-23	-0.914251	MG2
Cenpf.1	1.56591870541238e-21	-0.673029	MG2
Spp1.1	6.60776307445562e-21	0.574455178624771	MG2
Pttg1.1	5.09007021876758e-20	-0.565162	MG2
Inpp5d	1.34507554514014e-19	-0.309686	MG2
NEWGENE-2134.1	2.69154947719457e-19	0.312796448329564	MG2
Slc1a3	3.19397411538644e-19	-0.615977	MG2
Serpine2.1	1.29347650669567e-18	-0.361066	MG2
Ccl2	2.4009553724489e-18	0.499083355630443	MG2
Ier2	2.77576432200847e-18	-0.376131	MG2
Tk1.1	1.14722923787739e-17	-0.422242	MG2
Slfn4.1	1.32857433671279e-17	-0.269939	MG2
Slc1a2.1	1.20550944292557e-16	-0.339513	MG2
Atp1b2.1	9.61243064058695e-16	-0.565272	MG2
Kif22.1	1.78192546190182e-15	-0.38207	MG2
Trim55.1	2.07277825541496e-15	-0.414243	MG2
Acsbg1	5.50415347883097e-15	-0.321491	MG2
AC134224.1.1	6.83173891222403e-15	-0.464739	MG2
Slc2a5.1	3.04676771726961e-14	-0.266334	MG2
Siglec5.1	4.03373682648744e-14	-0.287581	MG2
Pimreg.1	1.9750825365348e-13	-0.460871	MG2
Slc11a1.1	2.12219946932215e-13	-0.317388	MG2
Aspm.1	2.19170789513829e-13	-0.31408	MG2
Aurka	3.02328948139712e-13	-0.277796	MG2
Spc24.1	3.97946968832066e-13	-0.603167	MG2
Aspa.1	1.41339813252684e-12	-0.345072	MG2
Acsl3	1.49985727308956e-12	-0.36337	MG2
Ntrk2	6.44826037766892e-12	-0.332321	MG2
Sparcl1.1	2.55807679631725e-11	-1.03666	MG2
Epsti1	4.98839478333917e-11	-0.274068	MG2
Atp1a2.1	3.77651817774112e-10	-0.462911	MG2
H2ax.1	6.78497438136577e-10	-0.520995	MG2
Hmgcs1.1	1.0181836362028e-09	-0.513123	MG2
Hba-a2.1	1.12942405030602e-08	-0.612948	MG2
Cd8a	4.28210409705903e-08	0.305741340739056	MG2
Phyhipl.1	2.06444641558073e-07	-0.252965	MG2
Ccna2.1	2.18386559289371e-07	-0.278844	MG2
Stmn1.1	2.64726140088322e-07	-0.734346	MG2
Ch25h.1	4.44025784794766e-07	0.257797081982658	MG2
Dnajb14.1	8.13921754240154e-07	-0.473827	MG2
Cenpw.1	1.82938501994536e-06	-0.258522	MG2
Cpe.1	3.95383085649611e-06	-0.690047	MG2
Cd8b	1.02333797884598e-05	0.293010756396803	MG2
Tacc3.1	1.11166062240747e-05	-0.309924	MG2
Tubb4a.1	2.7824723019465e-05	-0.399489	MG2
Mt3.1	3.43257709955909e-05	-0.690986	MG2
Aldoc.1	6.53880572715779e-05	-0.469762	MG2
Rasgrp3.1	8.0693472319447e-05	-0.292743	MG2
Atad2.1	0.000100751283144122	-0.252383	MG2
Olig1.1	0.000112859631209831	-0.317192	MG2
Hba-a1.1	0.000244710333555571	-0.829042	MG2
Mlc1.1	0.000320476750145413	-0.392303	MG2
Slco1c1.1	0.00150789377974533	-0.28409	MG2
Gdf15	0.00206302929194643	0.374519678196712	MG2
Ptprz1.1	0.00214213771677128	-0.762397	MG2
Plp1.1	0.00426328539761247	-0.67979	MG2
Hbb.1	0.00630398840622031	-0.88467	MG2
Agt.1	0.00640427402071646	-0.344475	MG2
Igfbp2.1	0.006454291836761	-0.351519	MG2
Hmgn2.1	0	-0.54885	MG3
P2ry13.2	0	-0.656945	MG3
Hexb.1	0	-0.729716	MG3
Cd48.1	0	-0.738324	MG3
Cfh.1	0	-0.787634	MG3
P2ry12.2	0	-0.810957	MG3
Lyz2.1	0	-0.8615	MG3
Gpr34.2	6.36326756908208e-270	-0.651717	MG3
Npc2.1	3.6286275563717e-269	-0.634699	MG3
Ctss.1	2.15039854093114e-268	-0.583938	MG3
Cd53.1	1.9701579689234e-251	-0.560337	MG3
Arl6ip1.1	2.9594379162981e-244	-0.695878	MG3
Fcrl2.1	8.76441755460676e-242	-0.559442	MG3
Lgmn.2	2.68875835264039e-235	-0.522421	MG3
Ccna2.2	2.63548750853678e-234	-0.286435	MG3
Ctsl.1	1.16025955967974e-227	-0.555238	MG3
Ctsb.1	1.71650882008294e-224	-0.560207	MG3
Gltp	8.92498819690758e-221	-0.411894	MG3
Myl12a	1.00198065674554e-211	-0.339445	MG3
LOC102549869	5.18511757145109e-206	-0.259971	MG3
Ctsa.1	1.83112838725696e-203	-0.569002	MG3
Fcgr3a	4.13906798712624e-199	-0.37653	MG3
AABR07006310.1.1	1.94620716897613e-194	-0.430241	MG3
AABR07054266.1.1	2.81447620759185e-191	-0.461648	MG3
Laptm5.1	6.50368582415885e-191	-0.456144	MG3
Grn.1	4.06231672906801e-189	-0.48681	MG3
Tf.1	4.31584321439004e-188	-0.452423	MG3
Skap2.1	8.79965370434568e-181	-0.277162	MG3
Ccr5.2	1.39366136594947e-176	-0.528412	MG3
Ywhaq	1.9801787203884e-176	-0.340625	MG3
Evi2a.1	3.18066050270065e-172	-0.480195	MG3
Cstb.2	1.28802044280535e-168	-0.388896	MG3
Anxa3.1	5.43556407698961e-168	-0.454071	MG3
H2ax.2	9.82638172785217e-168	-0.48157	MG3
Dnajb14.2	7.70417705659759e-167	-0.605497	MG3
Stmn1.2	1.54605574862211e-165	-0.567912	MG3
Cmtm7	1.08469100289565e-163	-0.392703	MG3
F11r.1	1.58631188756696e-163	-0.285424	MG3
Cdkn3.2	3.78710507150147e-163	-0.373673	MG3
Ehd4	5.97617147193594e-160	-0.368036	MG3
Tuba1b.2	8.07969968825249e-157	-0.769152	MG3
Arpc1a	1.09103107786972e-156	-0.266011	MG3
Tubb4b.2	1.63997119813003e-156	-0.770425	MG3
Ly86	3.11560538940178e-151	-0.354584	MG3
Elovl1	2.52114778873209e-148	-0.255085	MG3
Cxcl16.1	9.30356131108198e-148	-0.283571	MG3
Top2a.2	6.01247627963759e-147	-0.918604	MG3
Pld4.1	7.48466986789408e-147	-0.408318	MG3
Car2.1	5.82635459628309e-145	-0.357736	MG3
Cers2	1.06393544677663e-144	-0.258877	MG3
Plek.1	1.33642428702609e-136	-0.254834	MG3
Msn	1.17734270196062e-134	-0.25126	MG3
Pebp1.1	5.66640703847449e-134	-0.288924	MG3
Rac2	7.52560507475484e-130	-0.349137	MG3
Cenpf.2	2.26954770833161e-129	-0.407412	MG3
Tmem176b.1	2.3212180473176e-126	-0.310946	MG3
Naaa	2.64312601962999e-125	-0.25737	MG3
Unc93b1.2	8.75686700268581e-123	-0.282708	MG3
Arpc1b	9.77739398090648e-123	-0.346615	MG3
Glul	1.62007905912152e-119	-0.392537	MG3
Rnaset2.1	4.8296707035157e-118	-0.331623	MG3
Cx3cr1.1	1.02807823157927e-115	-0.304973	MG3
Cotl1.1	2.81113028499502e-111	-0.268362	MG3
Ccnb1.2	1.47909696742645e-110	-0.472673	MG3
Pld3.2	8.5250107688985e-110	-0.259075	MG3
Nrgn.1	7.1297514275597e-109	0.300331812334886	MG3
Ctsz.1	9.53608691895011e-107	-0.336227	MG3
Ctsd.2	3.50721922395533e-106	-0.422758	MG3
RT1-CE10.1	4.25201526388685e-106	-0.303016	MG3
Tacc3.2	1.88747813488826e-103	-0.344675	MG3
Tmem176a.1	6.33380127509841e-102	-0.280726	MG3
Cdk1.2	5.62786502508303e-101	-0.543309	MG3
Spc24.2	2.15977528658192e-99	-0.412178	MG3
Calm1.1	1.70885142667742e-98	-0.329298	MG3
Arhgdib	1.11391575465779e-97	-0.285564	MG3
Tmem119.2	7.73441900521715e-96	-0.344124	MG3
Gpx1.1	5.32437679883161e-92	-0.304319	MG3
Sparc.1	1.08478179859774e-90	-0.275687	MG3
Ifngr1.2	2.37423931672167e-89	-0.263662	MG3
Prc1.2	5.24667130706814e-86	-0.551336	MG3
Pttg1.2	6.07924817949765e-83	-0.449574	MG3
Gadd45g	1.19087604175468e-77	0.292551259098421	MG3
C1qc.1	1.03424808384607e-76	-0.288177	MG3
Ccrl2	9.71073594047835e-70	0.27145289719212	MG3
Kif22.2	1.16931453397591e-68	-0.254097	MG3
Birc5.2	6.54726665032682e-62	-0.472084	MG3
Hmgb2.2	1.23304913406951e-59	-0.288056	MG3
Tpx2.2	5.96699088290528e-52	-0.493823	MG3
Olr1.1	2.47656498340364e-48	0.390002858480719	MG3
Chn2	4.25159685961623e-47	0.274592055315942	MG3
Klf4	2.22687873768107e-44	0.556678538042488	MG3
Cldn5	1.21894717104914e-43	0.343125704314225	MG3
Ltc4s.2	2.91232148628325e-40	0.410946521710045	MG3
Mki67.2	6.70652751566622e-39	-0.564976	MG3
Tuba1a.2	2.38531379921891e-37	-0.259996	MG3
Abcb4	1.20408214234249e-32	0.343280300150547	MG3
AC134224.1.2	6.51338960318627e-31	0.947123908242379	MG3
Plk1.2	7.75231631522474e-30	-0.338598	MG3
Icam1	9.15795588945771e-28	0.28155820254557	MG3
Nrxn1	1.01052893820623e-22	0.418353180790842	MG3
Dusp1	4.95367231742729e-22	0.540580793902228	MG3
Cited2	1.8700056514092e-21	0.35476290584686	MG3
Hba-a1.2	4.31413574292171e-21	-0.396974	MG3
Hba-a2.2	3.10903662461347e-19	-0.355213	MG3
Slfn4.2	6.54393358443933e-19	0.414536635133707	MG3
Kif20b.1	5.55474075141202e-18	-0.312117	MG3
Fos	6.89763210578853e-13	0.655653605756207	MG3
Zfp36	1.67640559226073e-12	0.509218706881819	MG3
Ttr	3.03725190012477e-12	0.595744195965836	MG3
Ptgds	3.67284648438989e-12	0.458737625373329	MG3
Cdca3.1	3.08447209632161e-11	-0.289426	MG3
Ier3.1	3.38580360883523e-11	0.401370829429887	MG3
Ndc80.2	2.18113413207245e-10	-0.352289	MG3
Rgs1	2.8240207532382e-10	0.300419640108394	MG3
Phlda1	1.05813805462422e-09	0.269029214765556	MG3
Id1	1.53764386992254e-09	0.417984455337056	MG3
Fermt3	2.94844195673383e-09	0.272499269559755	MG3
Nusap1.2	2.02542982346292e-08	-0.499935	MG3
Ier2.1	3.0562665441838e-08	0.59798082795947	MG3
Gpnmb.2	1.33189565919427e-07	0.277311587617586	MG3
Junb	3.34484263408997e-07	0.417119424821553	MG3
Ube2c.2	9.27766532625805e-07	-0.862828	MG3
Igfbp7.1	1.07575565902454e-06	0.285760871259522	MG3
Egr1	1.40530913149563e-06	0.628444814496458	MG3
Hbb.2	2.39473777750502e-06	-0.451038	MG3
Abca2	3.40923214088848e-06	0.290573785370689	MG3
Spp1.2	5.02028902282799e-06	0.391394670143505	MG3
Vim.1	6.39364643687841e-05	0.255864146475282	MG3
Btg2	6.75070073748304e-05	0.44262039334104	MG3
Bin1.2	7.52106323703213e-05	0.296409581132843	MG3
Ccl3.1	0.000117217532102553	0.260766861306084	MG3
Cks2.2	0.000296015006839803	-0.281352	MG3
Cdc20.2	0.00697931397074042	-0.316138	MG3
Ube2c.3	0	3.01029937666698	MG4
Top2a.3	0	2.88496208720786	MG4
Mki67.3	0	2.72897082142445	MG4
Tubb4b.3	0	2.64892425010819	MG4
Prc1.3	0	2.21524226748437	MG4
Cdk1.3	0	2.20278413581694	MG4
Tpx2.3	0	2.19369100140521	MG4
Stmn1.3	0	2.1874692859485	MG4
Cenpf.3	0	2.1661098577858	MG4
Pttg1.3	0	2.15764878014136	MG4
Ccnb1.3	0	2.13650786996022	MG4
Nusap1.3	0	2.07533498570946	MG4
Birc5.3	0	2.05691524382133	MG4
H1f5.2	0	2.04013351695536	MG4
Spc24.3	0	2.03945704508379	MG4
Tuba1b.3	0	1.90224067874863	MG4
H2ax.3	0	1.85651222450207	MG4
Dnajb14.3	0	1.82425816656214	MG4
Cdkn3.3	0	1.80463941585675	MG4
Cdc20.3	0	1.76351238166974	MG4
Cks2.3	0	1.75151431780354	MG4
Pimreg.2	0	1.70850503658652	MG4
Ndc80.3	0	1.68423258003097	MG4
Smc4.2	0	1.6654664025628	MG4
H1f4.2	0	1.64230333952377	MG4
Plk1.3	0	1.61745695705645	MG4
Arl6ip1.2	0	1.59060448209305	MG4
Knstrn.2	0	1.58330255750769	MG4
Kif20b.2	0	1.54389993631548	MG4
Hmgb2.3	0	1.53451210054168	MG4
Hist1h2an.2	0	1.51124623319998	MG4
Cenpe.2	0	1.5099994829984	MG4
Kif22.3	0	1.48006118112864	MG4
Pclaf.2	0	1.47710562940984	MG4
Bub1.2	0	1.45794194479794	MG4
Cdca3.2	0	1.43761298889541	MG4
Cdca8.2	0	1.38758813472899	MG4
Tk1.2	0	1.33260996101587	MG4
Tacc3.3	0	1.28659885148661	MG4
Cenpw.2	0	1.23627939633069	MG4
Aspm.2	0	1.22592994838958	MG4
Smc2.2	0	1.22346775457192	MG4
Ccna2.3	0	1.21302907480199	MG4
Dlgap5.1	0	1.17793425570842	MG4
Aurkb.2	0	1.17010154858029	MG4
AABR07000658.2.2	0	1.16532996324513	MG4
Ckap2.1	0	1.15454862511736	MG4
Kif11.2	0	1.15174650495476	MG4
Hmgn2.2	0	1.14704829790535	MG4
Nuf2.1	0	1.14164157850201	MG4
Incenp.2	0	1.12166361250964	MG4
Kif20a.1	0	1.10824026397685	MG4
Kifc1.2	0	1.10638488590592	MG4
Hist3h2ba.2	0	1.09655821450373	MG4
Kif23.1	0	1.09165920023904	MG4
Sgo2.2	0	1.08680805088631	MG4
Ccdc34.2	0	1.05728924021874	MG4
Fam111a.1	0	1.03043567143952	MG4
Cenph.2	0	1.01998013814654	MG4
Hmmr.1	0	1.01762397327235	MG4
Ckap2l	0	1.00177699877423	MG4
Cep55.1	0	1.00078610962726	MG4
Kif4a.1	0	0.988272459481885	MG4
Cdca2.1	0	0.984267721405679	MG4
Asf1b.2	0	0.98272094107044	MG4
Cdkn2c.1	0	0.934188279345031	MG4
Fbxo5.1	0	0.927684670178455	MG4
Bub1b.1	0	0.909877107562698	MG4
Ncaph.1	0	0.88788187080182	MG4
Ect2.1	0	0.886060631979653	MG4
LOC100359539.1	0	0.882372059986233	MG4
Spc25.1	0	0.856341124503377	MG4
Dbi.2	0	0.776466344862143	MG4
Plk4.1	0	0.692848184733424	MG4
Ska1	3.98769875391443e-296	0.587986693895864	MG4
Tuba1a.3	3.72471011466627e-288	0.624009043129842	MG4
Trem2.1	4.14599234696497e-285	-0.754988	MG4
Depdc1	1.86053724156845e-277	0.659249931126425	MG4
Ube2t	3.78095970671849e-275	0.493125790323213	MG4
Ctsl.2	1.34957986032278e-270	-0.710166	MG4
Troap	2.21391894019552e-268	0.773219353210268	MG4
Mis18bp1	7.2050452580598e-267	0.729256223762571	MG4
Rnaset2.2	1.40219140979724e-265	-0.716411	MG4
Gmnn.2	2.64262185848352e-260	1.06003966925118	MG4
Dctpp1.1	1.5890168535125e-232	0.798140854833291	MG4
Ctss.2	5.04620222168171e-226	-0.591744	MG4
H4f3.1	2.42754935430451e-224	0.914293383438334	MG4
Ltc4s.3	6.42822596899754e-221	-0.736518	MG4
AC096473.3	7.86776183515255e-221	0.988996367140947	MG4
LOC100359600.1	1.86266780641546e-220	0.879217257384279	MG4
Lmnb1	2.01854363934964e-218	0.515601445603281	MG4
Arhgap11a.1	1.67255845019512e-204	0.515446853229427	MG4
Trim59	8.29741887283644e-188	0.489947624578777	MG4
Sgo1.1	8.13852527525683e-187	0.730550648432806	MG4
Cep128.1	1.91548517313546e-186	0.733382177198445	MG4
Pltp.1	2.03616212578631e-183	-0.793975	MG4
Fcer1g.1	5.36031445181797e-182	-0.368321	MG4
Npc2.2	4.19444712982852e-161	-0.585264	MG4
Pbk.1	7.3779375472403e-161	0.698185141944137	MG4
Mras.1	9.81185022589936e-159	-0.274071	MG4
Kif18b	4.17620560652355e-158	0.612052681050293	MG4
Sapcd2.1	1.2930074772586e-152	0.823607130733336	MG4
Rrm1.1	4.07231448728242e-152	0.715477914067023	MG4
Snrpd1.1	6.12746179769233e-150	0.531643879068097	MG4
Kif2c	8.90385499388594e-145	0.74718838531345	MG4
Ezh2.1	8.06383758926141e-144	0.605729070863815	MG4
Sparc.2	1.64629181297604e-133	-0.390544	MG4
AABR07054266.1.2	3.87843356036826e-132	-0.666433	MG4
Ctsb.2	5.67152940573258e-125	-0.490793	MG4
C1qa.1	7.53731684950402e-122	-0.393694	MG4
Isyna1	2.56709227599596e-120	-0.363911	MG4
Ttk	2.59796819600738e-120	0.463409176096877	MG4
Timp2.1	2.91449751401115e-117	-0.523445	MG4
AABR07067076.1.1	4.58186695282588e-117	0.334977616824432	MG4
Itgam.2	1.20314474031106e-115	-0.761675	MG4
Bin1.3	6.17653032169344e-115	-0.65662	MG4
Aurka.1	3.78164157428293e-113	0.57913783842391	MG4
Kpna2	3.27348848906724e-108	0.752038870898614	MG4
Kif18a	1.01448454912664e-102	0.478574881194984	MG4
Nasp.1	3.81667916415376e-102	0.556775720796091	MG4
Ighm	9.48996136125589e-102	0.34569199399024	MG4
Unc93b1.3	1.72682904531497e-101	-0.545781	MG4
C1qb.1	2.00045893237374e-98	-0.263186	MG4
Tmem119.3	2.14757541244698e-98	-0.630655	MG4
Slfn2.2	1.93167071572348e-97	0.544707231436537	MG4
Siglec5.2	5.20355755287819e-97	-0.60804	MG4
Adgre1.1	6.60790856759654e-95	-0.682726	MG4
Cndp2.1	1.02852625179099e-92	-0.59828	MG4
Ctsa.2	7.4206014707787e-91	-0.53004	MG4
Epsti1.1	1.68487056641604e-90	0.362507720549306	MG4
Cd84	1.53076713629608e-88	-0.540322	MG4
Atad2.2	1.59307105288693e-84	0.548744684824717	MG4
S100a4	3.46014226344187e-77	0.394832680965693	MG4
Pnlip.1	1.41932611858474e-75	-0.271784	MG4
Sh3bgrl3	4.60773161754036e-75	-0.343174	MG4
Csf1r.1	1.85230823106038e-74	-0.270375	MG4
Gamt	5.45301709193136e-74	-0.568132	MG4
Ctsd.3	8.32048113992352e-71	-0.647123	MG4
Alox5ap.2	2.45355097568971e-70	-0.593481	MG4
Aspa.2	6.61053431370141e-68	-0.548147	MG4
C1qc.2	6.91085050988233e-66	-0.302583	MG4
Ywhaq.1	2.34539304117018e-65	0.309898058081421	MG4
Susd3.2	3.67361876875485e-65	-0.552561	MG4
Pld4.2	8.73958762378012e-65	-0.312961	MG4
Zfp36.1	1.09474172126111e-64	-0.406292	MG4
Fdps	6.96263230043999e-61	-0.463495	MG4
Agt.2	3.57198337339339e-59	-0.328623	MG4
Lgmn.3	4.15394952647363e-58	-0.273513	MG4
Eng	3.9904354294361e-57	-0.4086	MG4
Tnfaip8l2.1	5.56245527955724e-57	-0.433534	MG4
P2ry12.3	2.93950758858553e-55	-0.379871	MG4
Ifi30.2	4.01281436773197e-55	-0.480988	MG4
Aebp1.1	7.22536038945899e-55	-0.428673	MG4
Bin2.2	2.88427167334264e-53	-0.373546	MG4
Fcgr1a.1	4.86905084522591e-53	-0.482597	MG4
Slco2b1.2	9.47198685698602e-53	-0.356685	MG4
Atp1b1.2	4.1667815068639e-52	-0.575445	MG4
Cd68.2	9.32524025333347e-52	-0.61355	MG4
Pycard	2.40362741692983e-51	0.272840051251696	MG4
Msr1	8.7608421987974e-50	0.297889587587987	MG4
Dut.1	1.7544334398073e-49	0.515070410337833	MG4
Cfh.2	4.89435519485732e-47	-0.342795	MG4
Vim.2	5.10393773124444e-47	0.29233283799366	MG4
Tubb4a.2	5.34231224968054e-46	-0.329342	MG4
Cyba.1	2.32693174794333e-45	-0.314425	MG4
Hmox1.1	1.07942695537041e-44	-0.443888	MG4
Junb.1	1.30553531163909e-42	-0.289948	MG4
Aqp4.1	1.46360349622376e-42	-0.670681	MG4
Gtse1	4.42835587708293e-41	0.528592799888117	MG4
Cd37	9.14128362671976e-41	-0.389092	MG4
Ucp2	1.48176394503401e-39	-0.298418	MG4
Csrp2	2.19751535821491e-39	0.270973632886307	MG4
Slc29a3.1	1.13401448568515e-38	-0.316646	MG4
Lgals3bp.1	5.41006103302623e-37	-0.405612	MG4
Cstb.3	5.30229631937263e-36	-0.41	MG4
Gpr84.1	1.77363848385232e-35	-0.431638	MG4
Egr1.1	1.97544376284031e-35	-0.287876	MG4
Selenom.1	4.14169402823541e-34	-0.395173	MG4
H1f1	6.8119640202586e-34	0.527982067506869	MG4
Tnnt1	3.5629296266506e-32	-0.333895	MG4
Rasgrp3.2	5.65296952766505e-31	-0.392523	MG4
Arl11.1	1.01738866089343e-30	-0.380274	MG4
Ugt8	2.40134790165801e-30	-0.26162	MG4
Gpr34.3	1.64725237010667e-29	-0.352205	MG4
Cx3cr1.2	1.66548405666629e-29	-0.263506	MG4
Serpinb1a.1	2.31876012861338e-27	-0.366263	MG4
Tagln2	3.59365432907176e-27	0.394413037186686	MG4
Txnip.1	5.96019984895835e-26	-0.407779	MG4
Havcr2.1	7.29239480588696e-25	-0.4378	MG4
Sgk1	1.62559011140531e-24	-0.35402	MG4
Pcna.1	1.71007226990963e-24	0.475714127110917	MG4
Atp1b2.2	1.75959307926167e-24	-0.482204	MG4
P2ry6.2	5.46994373217587e-24	-0.368999	MG4
Mbp.1	5.11484517224877e-23	-0.543203	MG4
Ccl2.1	7.05204944952302e-23	-0.327052	MG4
Apbb1ip.1	3.39228199061066e-20	-0.252285	MG4
Hba-a1.3	1.52462836981547e-19	0.554471514244713	MG4
Pld3.3	5.62310532918948e-19	-0.383872	MG4
Hba-a2.3	3.30139462902796e-18	0.430164556324985	MG4
Sirt2	3.32851620115421e-18	-0.429	MG4
Fyb1	6.67596017601809e-18	-0.295915	MG4
App	3.19092132761529e-17	-0.329474	MG4
Scd2.1	4.15942145124115e-17	-0.348184	MG4
Myrf	4.20838820285537e-17	-0.282014	MG4
Ptpre	3.01283743638797e-16	-0.330784	MG4
Hbb.3	6.69022463131798e-16	0.338328492066748	MG4
Gas6.1	8.92883373558776e-14	-0.340669	MG4
Igf1.2	2.08813649791892e-13	-0.452242	MG4
Scg3.2	2.15650447576818e-13	-0.272688	MG4
Apod	2.69480082957576e-13	-0.262325	MG4
Ncf1.1	1.70258176016688e-12	-0.264026	MG4
Aldoc.2	1.11777148513145e-11	-0.323186	MG4
Edn3.1	1.45723727439612e-11	-0.382348	MG4
Ttyh1.2	3.70416321433826e-11	-0.379774	MG4
Btg2.1	8.53408098904116e-11	-0.286013	MG4
Itih3.2	2.44518821661571e-10	-0.257301	MG4
P2ry13.3	2.92468619504474e-10	-0.276637	MG4
AC134224.1.3	5.26954522397147e-10	-0.276881	MG4
Sparcl1.2	2.96543596370808e-09	-0.838919	MG4
Cd9.2	3.11712749739767e-09	-0.396592	MG4
Scrg1.1	6.83035125999095e-09	-0.250617	MG4
Ptprz1.2	2.11856586074917e-08	-0.650834	MG4
Cnp.1	4.34855702220167e-08	-0.382923	MG4
Slc4a4.1	5.12695126242568e-08	-0.287816	MG4
Gja1.1	7.50063306723394e-08	-0.467317	MG4
Slc11a1.2	1.55859627397578e-07	-0.299102	MG4
Spint2	2.72421947241939e-07	-0.264254	MG4
Dnase2.2	1.21225710426617e-06	-0.251235	MG4
Clec4a1.1	2.26804577825016e-06	-0.377882	MG4
Msmo1	6.23803728888563e-06	-0.26697	MG4
Plpp3.1	8.5736672545431e-06	-0.557143	MG4
Clu.1	8.62696526532967e-06	-0.458294	MG4
Tst.1	2.44238346023506e-05	-0.274261	MG4
Igfbp2.2	3.97398450946369e-05	-0.310345	MG4
Nnat.1	0.000712017463818206	-0.284008	MG4
Mmp2.1	0.000899568468820761	-0.354834	MG4
Cpe.2	0.00242020000417819	-0.488851	MG4
Plp1.2	0.00271270699905091	-0.513692	MG4
Abcb4.1	0.00300703865449392	-0.254202	MG4
Atp1a2.2	0.00422210762785145	-0.358035	MG4
Mcm6	0	1.2164811230418	MG5
Mcm5.1	0	1.19758394085313	MG5
Pcna.2	3.37553334740742e-301	1.25686640940754	MG5
Mcm3.1	1.71120638069765e-286	1.03422886331894	MG5
Gmnn.3	2.58733275367245e-279	1.19993068093935	MG5
Atad2.3	1.41494541088454e-226	0.909578071245743	MG5
Dut.2	5.855304059169e-204	0.817838248428134	MG5
Tk1.3	1.83048906834877e-200	0.834294314185433	MG5
Tuba1b.4	1.16960092160334e-167	0.496767908012682	MG5
Ezh2.2	2.10582749214024e-141	0.705984683229213	MG5
Cenph.3	5.1198505612969e-122	0.717251324617823	MG5
Ccne2	1.04694483788045e-120	0.519644014305529	MG5
Rrm1.2	1.15042009014565e-112	0.558773830212654	MG5
Prps2	3.66981681902152e-102	0.425590221253016	MG5
Dctpp1.2	2.17975633974538e-100	0.611880413192825	MG5
Dnajb14.4	2.43310800609872e-97	0.410766156450668	MG5
Nasp.2	2.18765778629795e-93	0.52217735956364	MG5
Asf1b.3	5.01995673967212e-89	0.408942822882837	MG5
Ccnd1.2	6.59867302764025e-86	0.504070188347427	MG5
Cdca7	1.27191927390138e-82	0.508383774312246	MG5
Smc4.3	1.39713495976876e-75	0.28105192455832	MG5
Pclaf.3	2.8440872510553e-73	0.399615772249156	MG5
Hmgb2.4	1.23567981570843e-69	0.278604009102315	MG5
Smc2.3	8.00614145898432e-65	0.3702943747958	MG5
Hist1h2bq	1.12801886763113e-63	-1.07711	MG5
Tf.2	1.27397757021681e-63	0.383537648527136	MG5
Ncaph.2	2.97057467282092e-62	0.27896117179074	MG5
Fam111a.2	7.31993911227533e-59	0.387909313989348	MG5
Carhsp1	9.75917051664159e-59	0.300096671131954	MG5
Man2a1	2.70218430552447e-55	0.313129325453764	MG5
Csrp1.1	3.6710888311389e-53	0.292277717538881	MG5
Pimreg.3	1.81979922341707e-45	-0.329225	MG5
AABR07000658.2.3	4.55720167959563e-41	-0.253505	MG5
Gltp.1	2.926586713715e-39	0.271151870664902	MG5
Ywhaq.2	6.35941694093919e-38	0.257008353977019	MG5
Slco1c1.2	4.60407278240869e-33	-0.315531	MG5
Capg.1	1.91805523065299e-31	0.265011551483156	MG5
Pttg1.4	1.68128168097528e-29	-0.59141	MG5
AC096473.3.1	2.70846985552731e-25	-0.658031	MG5
Gpnmb.3	1.93690258979048e-24	-0.649162	MG5
Atp1b1.3	3.49602166370084e-24	-0.671366	MG5
Lyve1.2	4.62185763518528e-24	0.266740471303683	MG5
Dusp2	7.3066441529182e-24	0.277915316849879	MG5
Slc1a2.2	3.61355667371615e-21	-0.361969	MG5
Top2a.4	4.1942193169586e-20	-0.448749	MG5
Rgcc.1	8.13037055254511e-20	-0.393134	MG5
Igf1.3	2.33562844273887e-18	-0.638049	MG5
Ctsd.4	3.27527764463099e-18	-0.589238	MG5
LOC100912564.1	1.24732425373676e-15	-0.318427	MG5
Itih3.3	2.38457900303364e-15	-0.292396	MG5
Klf2	5.26885374627964e-15	-0.335096	MG5
Cdkn3.4	1.46928031016442e-14	-0.366282	MG5
Gpx3.1	1.51238606683717e-14	-0.331575	MG5
Timp2.2	1.56050350619718e-13	-0.273934	MG5
RT1-CE10.2	2.04410660217685e-13	-0.33523	MG5
Pltp.2	4.50078740815655e-13	-0.380037	MG5
Agt.3	4.72323773881739e-13	-0.331722	MG5
Ctsa.3	3.042854433792e-12	-0.314464	MG5
Ndrg2.2	8.44109596957217e-12	-0.299173	MG5
Sparcl1.3	3.62291343917421e-10	-1.05151	MG5
RT1-A1.1	6.69754721325031e-10	-0.331864	MG5
S100b.1	6.9318506889993e-10	-0.596031	MG5
Irf8	7.60583063799552e-10	-0.3836	MG5
Atp1b2.3	9.49223574069881e-10	-0.528237	MG5
Ccl3.2	6.68044414181122e-09	-0.430326	MG5
Aqp4.2	9.15768819239356e-09	-0.660085	MG5
Ptprz1.3	1.06543199413511e-08	-0.809369	MG5
Tnfaip8l2.2	2.79047920084287e-08	-0.278916	MG5
Cdc20.4	1.19692744138027e-07	-0.312421	MG5
Dusp1.1	6.76925657182265e-07	-0.299406	MG5
Pdcd4.1	7.22932786736572e-07	-0.358096	MG5
Ntrk2.1	9.34834114917943e-07	-0.278858	MG5
Mt1.2	1.11124995232881e-06	-0.28763	MG5
Dnase2.3	1.64261717631106e-06	-0.363463	MG5
Tubb4b.4	1.79675665071888e-06	-0.585139	MG5
Prc1.4	1.80952352306463e-06	-0.251566	MG5
Pnlip.2	2.00303677275407e-06	-0.292161	MG5
Scg3.3	2.2480608885308e-06	-0.369407	MG5
Slfn4.3	2.55816668174467e-06	-0.266675	MG5
Lmo2	2.91019293097813e-06	-0.253471	MG5
Igfbp2.3	3.61395121210689e-06	-0.358451	MG5
Mafb.2	5.33534546877577e-06	-0.41825	MG5
Tubb4a.3	1.6901414130338e-05	-0.340604	MG5
Scrg1.2	1.83560693162849e-05	-0.312103	MG5
Bsg	1.91632223993557e-05	-0.267415	MG5
Mbp.2	3.28696599416263e-05	-0.56141	MG5
App.1	3.613968989619e-05	-0.296238	MG5
Arl6ip1.3	3.78805376057518e-05	-0.470803	MG5
Ccnb1.4	6.50938848853713e-05	-0.483404	MG5
Fyb1.1	8.05164649263987e-05	-0.322998	MG5
Tst.2	8.1804002456615e-05	-0.314869	MG5
Hbb.4	0.000177618313255512	-0.852774	MG5
Sirt2.1	0.00019715015063914	-0.38539	MG5
Cstb.4	0.000347506890721663	-0.289118	MG5
Gpm6b.1	0.000566656679640075	-0.291969	MG5
Cd68.3	0.000681155211367473	-0.549896	MG5
Hmox1.2	0.000792319902150707	-0.312813	MG5
Cenpf.4	0.00103818784929755	-0.577554	MG5
Knstrn.3	0.00108113020667304	-0.287603	MG5
Clu.2	0.00115791822925509	-0.478987	MG5
Aldoc.3	0.00116993239424155	-0.378449	MG5
AC134224.1.4	0.00135538355219416	-0.468307	MG5
Ttyh1.3	0.00230284630586444	-0.45916	MG5
Hmgcs1.2	0.00277295174835623	-0.275057	MG5
Fos.1	0.00372454254759795	-0.315906	MG5
Nusap1.4	0.00417282697775265	-0.346978	MG5
Nnat.2	0.00438623426551196	-0.441994	MG5
Cited2.1	0.00482117863022077	-0.374369	MG5
Slfn2.3	0.00526359185763329	-0.309289	MG5
Mlc1.2	0.00957380368722723	-0.288642	MG5
Cd74.1	4.04320778317748e-199	2.71710044747018	MG6
RT1-Da.1	1.89797458828273e-141	1.86066977448892	MG6
RT1-Db1.1	8.68681361266491e-112	1.91598188557551	MG6
RT1-Ba	5.92564326540701e-98	1.51776801833736	MG6
Cd68.4	7.721262893464e-85	0.818283528471996	MG6
RT1-A1.2	1.48422061945397e-70	0.563445355288134	MG6
Cxcl9	3.7929586167902e-69	0.400349150164741	MG6
Fcnb	1.27615641065531e-66	0.384833224835997	MG6
RT1-CE10.3	2.75553382680372e-65	0.519358888792643	MG6
Ifitm1.1	4.65189069490715e-56	0.521149533964834	MG6
Ifi30.3	6.97372259694882e-53	0.485967231163521	MG6
Npc2.3	6.60725981177895e-51	0.399386522274083	MG6
Smc2.4	1.76886386258601e-49	-0.510596	MG6
Lgals3bp.2	5.96106645704101e-49	0.693704218507813	MG6
Ctsz.2	2.48522040162559e-47	0.411413321753113	MG6
Rnaset2.3	1.81581371898179e-36	0.314961497496764	MG6
Fcna.1	7.97412164430798e-36	0.406734122899712	MG6
Dnase2.4	9.94207248851199e-36	0.482394783471568	MG6
Grn.2	1.29261277809373e-35	0.33019291865479	MG6
Sat1.2	2.59475571127578e-34	0.405721221353997	MG6
Hexb.2	3.50072209185199e-34	-0.392678	MG6
C1qa.2	4.04430335149048e-33	0.373943191067548	MG6
Cks2.4	2.49089091947311e-32	-0.391133	MG6
Bin1.4	1.57607179386013e-31	-0.504656	MG6
Cstb.5	7.15089073714013e-31	0.443117051915044	MG6
S100a10	3.10607302907501e-28	0.34140420390726	MG6
C3	4.24884058363107e-28	0.643667025890607	MG6
Rsad2	6.77773716820725e-28	0.294190750133441	MG6
Ctsa.4	7.8177190695543e-28	0.356285563537752	MG6
Slfn2.4	8.97367643647446e-27	0.480927149182856	MG6
Crip1	1.27438118427883e-26	0.589220785242969	MG6
Ifit3	1.33942689504387e-26	0.633519502045611	MG6
Cybb	2.31879136095112e-26	0.518241481513311	MG6
Ctsd.5	2.33541458495121e-26	0.488583902339273	MG6
RT1-Bb	4.97308819913133e-26	0.865970709079242	MG6
Cyba.2	4.0096950744855e-25	0.330607895450174	MG6
Pf4.2	1.15563332277782e-24	0.5144752465132	MG6
Ifngr1.3	3.63397682381008e-24	-0.342425	MG6
Hist1h2an.3	4.00759337788013e-24	-0.419263	MG6
Fyb1.2	1.70176046654098e-21	0.38695327814592	MG6
Gpr34.4	3.63791407332674e-21	-0.437197	MG6
Ube2c.4	4.86469838884853e-19	-1.01151	MG6
S100a11	6.63005735621217e-19	0.509332239690412	MG6
Lyve1.3	1.28675163645954e-18	-0.744443	MG6
Gpx1.2	1.28779549492946e-18	0.263835569199447	MG6
Oas1f	1.374245348495e-18	0.264531762977096	MG6
C1qc.3	1.77057651971073e-18	0.303211422323004	MG6
Glul.1	2.9618061459646e-18	-0.315915	MG6
RT1-T24-3	5.98879122184208e-17	0.774688912888311	MG6
Atp1b1.4	6.88527541063066e-17	0.401124048133901	MG6
Tuba1a.4	1.75935482778088e-16	-0.435264	MG6
Knstrn.4	5.91165884843973e-16	-0.381274	MG6
Dnajb14.5	9.1132821478411e-16	-0.614313	MG6
Ccl3.3	1.03930345389206e-15	0.328392070124574	MG6
Pld3.4	2.77696861697618e-15	0.299169012359671	MG6
Pltp.3	3.20874827504972e-15	0.354028275359168	MG6
Cd83.1	5.86655013501886e-15	0.372351317941516	MG6
Tacc3.4	9.70805304716551e-15	-0.326376	MG6
Spp1.3	1.2454517491824e-14	0.618761518597054	MG6
Mef2c.2	2.6005451370322e-14	-0.305657	MG6
Adgre1.2	5.18152177955045e-14	0.302179168178097	MG6
Acsbg1.1	7.70173189845724e-14	-0.457124	MG6
Lyz2.2	9.2304284565475e-14	0.633505185544587	MG6
Cfp.2	1.14078935522131e-13	-0.347059	MG6
Cndp2.2	2.07869336646916e-13	0.274292159028211	MG6
Susd3.3	2.29648042374556e-13	-0.358948	MG6
NEWGENE-2134.2	2.99083762329963e-13	0.290799389478128	MG6
Tuba1b.5	1.34198055164555e-12	-0.509482	MG6
Itgam.3	3.53116314638803e-12	-0.367597	MG6
Ccl4.1	4.15439333099288e-12	0.435941697297796	MG6
Ccnd1.3	5.53008721927013e-12	-0.392096	MG6
Ifi27	1.41279207247698e-11	0.272958249600532	MG6
Smc4.4	1.60311289757786e-11	-0.456862	MG6
Idi1.1	2.0643240347702e-11	-0.317354	MG6
Snrpd1.2	2.78611498109156e-11	-0.288615	MG6
Bin2.3	3.93545668753403e-11	-0.252279	MG6
Slc1a3.1	4.44551705481385e-11	-0.619356	MG6
Incenp.3	8.22595465582937e-11	-0.286554	MG6
Ywhaq.3	1.99240585833415e-10	-0.309758	MG6
Aqp4.3	3.74171410706379e-10	-0.494141	MG6
Rassf4.1	4.19181321779816e-10	0.28055435096318	MG6
P2ry13.4	1.10129322367859e-09	-0.383008	MG6
Hmgb2.5	1.1562886370511e-09	-0.391504	MG6
Clec2g	1.65909320877629e-09	0.555506524020032	MG6
Ccl6.1	1.80872287358616e-09	0.447511147662314	MG6
Aldoc.4	1.97511406064423e-09	-0.445681	MG6
Hba-a1.4	2.3212685736842e-09	-0.374745	MG6
Cdca8.3	2.41393184999432e-09	-0.333696	MG6
Hist3h2ba.3	1.03465819825375e-08	-0.281692	MG6
Rgcc.2	1.57543188835255e-08	-0.254678	MG6
Rgs1.1	1.60365061831569e-08	0.383935209918739	MG6
Nfkbia	7.96216627615562e-08	0.297960182347441	MG6
Gdf15.1	1.15808620114949e-07	0.549455402158455	MG6
Ier3.2	1.70858549380177e-07	-0.278283	MG6
Birc5.4	1.87408813817215e-07	-0.498662	MG6
Gadd45b	2.05174747865247e-07	0.266674118534504	MG6
Slc2a5.2	2.29398198574147e-07	-0.263805	MG6
Atp1a2.3	2.88651804811243e-07	-0.372799	MG6
Plpp3.2	3.01706504811087e-07	-0.618225	MG6
Alox5ap.3	6.87251103599139e-07	-0.341411	MG6
Cenpe.3	7.92980581531228e-07	-0.322031	MG6
Fos.2	1.04569912272436e-06	0.250393805137022	MG6
Hopx	1.17954639791641e-06	0.290582723574065	MG6
Mlc1.3	1.201938618409e-06	-0.350751	MG6
Pla2g7	1.82645165193516e-06	0.294274783489476	MG6
C1r	4.88311317307547e-06	0.255444471669289	MG6
Sqle.1	6.31802664131694e-06	-0.371963	MG6
Cxcl16.2	8.41371355849795e-06	0.359895316691783	MG6
Cnp.2	9.33746178610586e-06	-0.325754	MG6
Ttyh1.4	9.53001872686632e-06	-0.424637	MG6
Kif11.3	1.80071937422134e-05	-0.266155	MG6
Kif22.4	2.5452464248315e-05	-0.34519	MG6
Cited2.2	3.19240944896933e-05	0.408307293735735	MG6
Ccna2.4	7.62592198899476e-05	-0.260368	MG6
Clu.3	8.35645554287785e-05	-0.413782	MG6
Arl6ip1.4	0.000110225692723172	-0.432572	MG6
Gmnn.4	0.000114284465557548	-0.46326	MG6
Ncf1.2	0.000115314831543114	0.263192655734612	MG6
Cdca3.3	0.000126230260496843	-0.345166	MG6
Hmgn2.3	0.000127857156123395	-0.291045	MG6
Top2a.5	0.000141174753180739	-1.0124	MG6
Cxcl10	0.000141631049259358	1.0440894947917	MG6
Dbi.3	0.000150426527855103	-0.344866	MG6
Mafb.3	0.000173557091675565	0.480644841472456	MG6
Gpm6b.2	0.000180440868293712	-0.28684	MG6
Cdc20.5	0.000203368909135374	-0.469299	MG6
Rasgrp3.3	0.000217657633501135	-0.311093	MG6
Slamf9	0.000283323179703546	0.554052430287152	MG6
H1f5.3	0.000356318657918045	-0.598293	MG6
Lgals3.2	0.000365663971312219	0.389609495866743	MG6
Cyp51.1	0.000463884900106184	-0.40966	MG6
Hba-a2.4	0.000539706123926178	-0.310754	MG6
Gja1.2	0.000547171963062597	-0.545108	MG6
Ptprz1.4	0.000601419298072321	-0.660172	MG6
Scd2.2	0.000636906877172432	-0.269337	MG6
Nuf2.2	0.000700812499042417	-0.258025	MG6
Nusap1.5	0.000739576037592714	-0.589468	MG6
Atp1b2.4	0.000821766318610378	-0.392441	MG6
Ccnb1.5	0.000876993129088761	-0.54441	MG6
H1f4.3	0.000883743924748829	-0.46157	MG6
Cxcl2	0.00134074782675935	0.638997391498024	MG6
Bcl2a1	0.00134448739541836	0.312705765847696	MG6
Trim55.2	0.00148558695213035	-0.333278	MG6
Plp1.3	0.00165285860260944	-0.418075	MG6
Bub1.3	0.00179981779961444	-0.38082	MG6
Scg3.4	0.00184466318246375	-0.294794	MG6
Ndc80.4	0.0021779139187941	-0.41683	MG6
Slc1a2.3	0.00218903114243356	-0.253894	MG6
Igfbp2.4	0.00271563526383072	-0.337784	MG6
Serping1.1	0.00320100350382137	0.670574181076864	MG6
Gpnmb.4	0.00324789057225497	0.347608091176031	MG6
Atf3.1	0.00340712131636899	0.721117971184845	MG6
Stmn1.4	0.00530809264643176	-0.634247	MG6
Anxa5	0.00541959521365899	0.285223929044614	MG6
H2ax.4	0.00571105955065331	-0.408371	MG6
Pimreg.4	0.00663977257553998	-0.397608	MG6
Ifitm3	0.0070546827213223	0.265057599227788	MG6
Ctsk	0.00729586692530018	0.302443765730081	MG6
Ifi27l2b.1	0.00835793749322302	1.47252650967014	MG6
Hmgcs1.3	0.00848937044489451	-0.289183	MG6
Sparcl1.4	0	3.85292178119091	MG7
Fabp7.2	0	3.55557794159263	MG7
Ptprz1.5	0	3.43971232718539	MG7
Aqp4.4	0	3.43662658107901	MG7
Plpp3.3	0	3.31489031567481	MG7
Gja1.3	0	3.18666034009826	MG7
Mt3.2	0	3.15875438514185	MG7
S100b.2	0	3.14384959509532	MG7
Cpe.3	0	3.08695887963232	MG7
Clu.4	0	2.98927808582329	MG7
Atp1b2.5	0	2.89193332980091	MG7
Aldoc.5	0	2.86152074838567	MG7
Ttyh1.5	0	2.74239830944074	MG7
Atp1a2.4	0	2.64823983320447	MG7
Rgcc.3	0	2.52287867858785	MG7
Scg3.5	0	2.47931888330536	MG7
Tst.3	0	2.47365376874765	MG7
Mlc1.4	0	2.45056992912071	MG7
Slc1a2.4	0	2.44489484664506	MG7
Slc4a4.2	0	2.39273532574585	MG7
Slc1a3.2	0	2.34979406722921	MG7
Mmd2.1	0	2.32949281748826	MG7
Serpine2.2	0	2.18714585851881	MG7
Ntrk2.2	0	2.15899567699596	MG7
Ndrg2.3	0	2.15451892731612	MG7
Fabp5.1	0	2.10266891221456	MG7
Cyp51.2	0	2.09654207850526	MG7
Dbi.4	0	2.08374728211392	MG7
Gpm6b.3	0	2.08150476364488	MG7
Sfxn5.2	0	2.08098465911086	MG7
Hmgcs1.4	0	2.07967144780214	MG7
Lxn	0	1.98003301687167	MG7
Fjx1.1	0	1.95055193593883	MG7
Scd2.3	0	1.90435583196891	MG7
Acsl6.1	0	1.83003739623736	MG7
Ncan.1	0	1.66173576133547	MG7
Tmem229a	2.78021903295549e-306	1.62895139808635	MG7
Elovl2	4.68866210033758e-300	1.72148041034004	MG7
Msmo1.1	2.77718670933789e-296	2.06216460952984	MG7
Cmtm5.2	3.93928170246346e-295	1.52664383627303	MG7
Cxcl14.1	2.17752528769845e-292	2.06515573465814	MG7
Lix1	1.91592475226535e-291	1.61967565172068	MG7
Igfbp2.5	3.31455800148346e-289	2.4156117694684	MG7
Tmem47	2.31711946845496e-284	1.49329843330695	MG7
Sqle.2	1.85531633918475e-280	1.82172888934173	MG7
Slc25a18	3.82839768897078e-277	1.39160547869407	MG7
Entpd2	3.93488602721601e-277	1.67129590132829	MG7
Nrarp	2.02671136023675e-275	1.54389548196364	MG7
Itih3.4	2.83095154658087e-272	2.12763278413215	MG7
Nnat.3	1.54965236111505e-268	2.31204248553629	MG7
Pdpn	6.15329154451646e-267	1.50707860189367	MG7
Slc7a10	1.14017607520903e-261	1.70106240891532	MG7
Prxl2a	5.16226422169171e-259	1.18185536126667	MG7
Mras.2	1.24666842055473e-257	1.66717515578899	MG7
Cldn10	4.70335448449646e-257	1.45750574855961	MG7
Slco1c1.3	2.54287614568334e-256	2.02452339202639	MG7
Cbs	6.52688157078485e-254	1.32675102789265	MG7
Phyhipl.2	8.11198573128049e-253	1.22521753091773	MG7
Agt.4	1.52228479476957e-252	2.46782939274532	MG7
Grm3	7.1371626354229e-251	1.55781624548545	MG7
Htra1	1.2743165640714e-245	1.5012128864627	MG7
C1qb.2	1.00722631176361e-243	-0.952637	MG7
Scd	1.25066555651519e-237	1.0261918819891	MG7
Sdc4	1.32448515946609e-235	1.28006876487289	MG7
Tmem176b.2	1.50289299201202e-234	-0.872181	MG7
Id4	1.21187501059457e-233	1.52923603640812	MG7
Fam107a	5.66099477728866e-228	1.78739695150094	MG7
Ezr	3.15605318114676e-222	1.4696239530305	MG7
Serpinh1	3.47066051372364e-222	1.2197752187159	MG7
Dbndd2	4.41986540085847e-222	1.32497192787546	MG7
Gstm1	1.73086681965047e-221	1.41288403885603	MG7
Scrg1.3	1.25019830357595e-220	0.985223362624196	MG7
Glul.2	3.36541608157924e-220	1.19615298426244	MG7
Tmem176a.2	4.24735995511681e-218	-0.866289	MG7
Tlcd1	1.0456046391405e-217	1.19317490328614	MG7
Tmem100	5.54703685861703e-217	1.35119087701596	MG7
Acsbg1.2	1.22913749368901e-215	1.19814786970527	MG7
Epas1	1.4505362028334e-215	1.06689372190651	MG7
Tyrobp.1	5.74351297336546e-211	-0.854612	MG7
Fcer1g.2	2.06751557822036e-208	-0.851094	MG7
Wscd1	5.53814286186363e-207	0.887731943122866	MG7
Mdk	1.30970603972367e-203	1.12927311790802	MG7
Gramd2b	3.64838363745769e-203	1.21947805455746	MG7
Alcam	6.63849239835516e-201	0.796105110692302	MG7
Aif1.1	7.42611709664248e-201	-0.890773	MG7
Sc5d	1.01894386711743e-200	1.15009608460245	MG7
Me1	3.85660990791261e-198	1.01186290438431	MG7
Id2	5.98839373321299e-197	1.50445174392207	MG7
C1qa.3	5.52529420100217e-195	-0.973558	MG7
Nrxn1.1	1.82816444375715e-193	1.06773773796259	MG7
Hapln1	5.14089617081012e-192	1.37824808038922	MG7
Csf1r.2	2.33519476435963e-191	-0.907682	MG7
Shisa4	1.89428867046342e-190	0.567592319227343	MG7
Acss2	7.32981918078447e-190	0.752341334184717	MG7
S100a13	3.86150596018398e-185	1.24472319123465	MG7
Tm7sf2	1.31794220806992e-183	1.03184924315889	MG7
Fstl1	1.25674913399935e-180	0.755915471309831	MG7
Tnc	1.4810005216126e-180	1.29741592174565	MG7
Nfix	3.56074177154945e-173	0.724049196259398	MG7
Slc2a1	9.5766009680576e-172	0.806710758662498	MG7
Timp4	8.6361527862882e-170	1.02398930784085	MG7
Insig1	2.10525743964909e-167	0.987383558369593	MG7
Laptm5.2	2.3734885852536e-166	-0.833325	MG7
Hmgcr	7.14823335136595e-165	0.992638521661443	MG7
Sema6a	5.77554200268722e-164	0.705815040817455	MG7
Fbln2	1.44463385682906e-163	1.08533804837224	MG7
Hsd11b1	4.2844111768538e-163	1.21629547000419	MG7
Gabbr2	5.20610298542555e-163	1.1478860682858	MG7
Plaat3	7.07080331765928e-162	1.07391727450102	MG7
Fdps.1	1.01075673593337e-161	1.07219695946442	MG7
Luzp2	1.54155540862594e-161	1.1985139999928	MG7
Fyn.1	7.57140448781457e-161	0.696450889616116	MG7
Fxyd1	1.73169975360415e-159	1.18129749497309	MG7
Slc39a12	7.72782851955963e-159	0.798854062519748	MG7
Olig1.2	2.43855949283302e-158	0.99827860256574	MG7
Ctss.3	8.61250423863164e-158	-0.912508	MG7
Idi1.2	2.36313026254008e-153	1.02670418343853	MG7
Nid1	6.4133449017198e-151	0.674194664943961	MG7
Fgfbp3	1.01792226369586e-148	0.859384991211558	MG7
Nkain4	1.41817097944538e-145	1.09829577519608	MG7
Abhd17b	2.5999480219123e-145	0.715188128839707	MG7
Slc14a1	1.65933985601292e-143	0.820794	MG7
Rgs10.1	5.82152000839561e-143	-0.763668	MG7
C1qc.4	7.40425838679229e-141	-0.839964	MG7
Arx	3.14541030879139e-140	0.384419206695187	MG7
Trem2.2	3.39392938949077e-139	-0.940467	MG7
Gfap.1	6.5018072825609e-139	1.56750072496323	MG7
Pamr1	1.59800132474753e-138	0.766626652091683	MG7
Apbb1	8.38703063886426e-135	0.363003028786074	MG7
Lgmn.4	8.52921752034503e-134	-0.754378	MG7
Cmbl	6.93192694253989e-132	0.337964200946556	MG7
Ccnd2	1.35960321480739e-130	0.468923924522881	MG7
Hes1	1.12420077283806e-129	0.586799243449975	MG7
Angptl4	1.57192837201352e-127	0.746042630982648	MG7
AABR07001382.1	8.86240250987125e-127	0.487311039305465	MG7
Cnr1	1.70897812201241e-126	0.708445496080208	MG7
Pmp22	3.2708511998211e-126	0.888569558963213	MG7
Olig2	2.43520888649448e-124	0.559324351262281	MG7
Slc12a2	2.87124665062787e-124	0.594473172383458	MG7
Ntsr2	2.49691083712275e-123	1.40836960503329	MG7
Aacs	2.40983343087177e-122	0.409548230831106	MG7
F3	2.87737112337252e-121	0.893070471393703	MG7
Chrdl1	2.86801273944074e-120	0.921416228630186	MG7
Gamt.1	2.63089596744766e-119	0.783546675147296	MG7
Pld4.3	1.30794514308087e-118	-0.769836	MG7
Kdelr3	3.57868316164947e-118	0.41217497147715	MG7
Ddr1	1.31247758972993e-117	0.445005490529339	MG7
Ltc4s.4	1.07108709825185e-116	-0.996218	MG7
Igfbp7.2	2.44231140505868e-115	1.0360285324239	MG7
Apln	8.27890805582846e-114	0.591837092326105	MG7
Igsf1	2.42964484338511e-113	1.35829079431823	MG7
Anxa3.2	3.84542416848923e-112	-0.724659	MG7
Sh3bgrl3.1	6.83106046750756e-111	-0.767126	MG7
Emid1	2.77308251596038e-110	0.817111786463011	MG7
Igsf8	3.82154622409915e-110	0.546050343129661	MG7
Olfm1	1.23226741454182e-109	0.9941108203423	MG7
Coro1a	8.40214970311389e-109	-0.843895	MG7
AC134224.1.5	3.1662957106766e-108	1.02724783531253	MG7
Grn.3	7.69668275391019e-107	-0.741912	MG7
Hexb.3	9.00878554635545e-107	-0.752808	MG7
Pebp1.2	9.76192110836512e-107	0.62201754777304	MG7
Tubb4b.5	1.01385036647527e-106	0.526923040713429	MG7
Slc7a3	2.74267780176074e-106	0.321388046258711	MG7
Plekhb1	4.81460978563076e-106	0.559570503073136	MG7
Lcat	4.07133980446957e-104	0.635148585738382	MG7
Sfrp1	4.98187885514463e-104	0.913409952041467	MG7
Limd2.1	7.13368119194605e-104	-0.708366	MG7
Ifngr1.4	1.16680230780557e-101	-0.753853	MG7
Ptprd	1.10991200152065e-100	0.751472907744942	MG7
Plppr5	1.7258252111786e-98	0.569788926046943	MG7
Rarres1	6.98424287222983e-97	0.578394073815724	MG7
Ppp1r1a	2.02858851578989e-96	0.59552728842521	MG7
Sparc.3	2.8478170779586e-95	-0.56707	MG7
Gsta4	5.44896492235516e-95	0.677660198213952	MG7
Gpx1.3	1.20767203558415e-93	-0.679383	MG7
Cavin3	9.84680109825118e-93	0.523308957222542	MG7
Tuba1a.5	1.86109936401142e-92	0.582899571957238	MG7
Rnaset2.4	2.77359064175171e-90	-0.707362	MG7
AC118957.1	1.01091892186842e-89	0.629928450410105	MG7
Dhcr24	5.15330389932511e-89	0.435816886691046	MG7
Lyz2.3	1.52560270976747e-88	-0.687946	MG7
Fmo1	6.705975116632e-88	0.425866946067726	MG7
Ca8	6.84580385108597e-88	0.718920767533918	MG7
Ier3.3	2.38541017858209e-87	-1.00071	MG7
Wasf1	7.23948073417646e-87	0.335668793778115	MG7
Id3.1	9.26815892139441e-87	1.85989511598208	MG7
C1qtnf5	1.81744907800606e-85	0.672124631436862	MG7
Mapk8ip1	1.16332247285426e-84	0.408048519902133	MG7
Ucp2.1	2.41758532347338e-84	-0.726928	MG7
Rlbp1	1.89300604385753e-83	0.510497811493884	MG7
Gstt3	1.25435828335948e-82	0.414244371057078	MG7
Tsc22d1.1	1.53724207764745e-82	0.515951379094354	MG7
Igfbp5	2.27031951909201e-82	0.919010845276923	MG7
Omg	1.19646368603434e-81	0.441358928610418	MG7
Mef2c.3	1.64115359561797e-81	-0.856149	MG7
Apbb1ip.2	7.85915690024225e-81	-0.82515	MG7
Tnfaip8l2.3	5.8029962352736e-80	-0.870012	MG7
Hgf	7.04032791000455e-80	0.430241963191218	MG7
Cdh13	2.10376033278777e-78	0.535508569055039	MG7
Map1a	1.47233093180145e-75	0.374990888087707	MG7
Arhgdib.1	7.86221530817495e-74	-0.624097	MG7
Bin2.4	9.45613599155368e-74	-0.740842	MG7
Tgfb2	1.43313795461465e-73	0.55139575419221	MG7
Thra	7.77583168034442e-73	0.531712954610725	MG7
Alpl	1.96092864108618e-72	0.509581794359997	MG7
Bin1.5	2.41212095392969e-72	-0.909349	MG7
Timp2.3	6.44246679797021e-72	-0.702512	MG7
Ccdc107	4.82409195873624e-71	0.381085601919179	MG7
Pdlim4	4.99021990605182e-71	0.61128840129515	MG7
Maob	4.61761551690411e-70	0.537085434708858	MG7
P2ry12.4	1.37846677371856e-69	-0.759909	MG7
Acsl3.1	1.54976726948696e-69	0.474597355388384	MG7
Arpc1b.1	3.76730135192923e-69	-0.65247	MG7
Cd24	5.31142436962947e-69	0.755456303989184	MG7
Cyba.3	8.5325671876503e-69	-0.645954	MG7
Crip2	1.02980721965728e-68	0.636199113712601	MG7
Nbl1	2.64890825795408e-68	0.533700096484025	MG7
Cd53.2	9.60165265565312e-68	-0.726194	MG7
Npc2.4	1.69008673557428e-67	-0.620587	MG7
Fxyd5.1	1.05897433799344e-65	-0.753954	MG7
Slc29a3.2	6.97177325707058e-64	-0.697441	MG7
Ctsz.3	9.70574678850998e-64	-0.680169	MG7
Pla2g3	1.88703707915682e-63	0.583750038195552	MG7
Grm5	2.93880698339274e-63	0.304604206085724	MG7
Tmem107	3.78411767670588e-63	0.298626034161228	MG7
Slc48a1	9.46173945620376e-63	0.481257532279598	MG7
Cx3cr1.3	1.5356449545756e-62	-0.733317	MG7
Cfh.3	1.55668885194164e-61	-0.709656	MG7
Spi1	5.18224593825958e-61	-0.669246	MG7
Slco2b1.3	7.62188337208632e-60	-0.709571	MG7
Gstm7	3.65618798366584e-58	0.646818787199786	MG7
AABR07006310.1.2	5.69078477319668e-57	-0.790306	MG7
Dusp1.2	1.98872791314356e-56	-0.828019	MG7
Aldh2	9.87850528283041e-56	0.441629749092369	MG7
Rac2.1	1.0775351380467e-54	-0.655549	MG7
Serpinf1	1.46513227933503e-53	1.26797999458573	MG7
Ech1	2.92440638016647e-53	0.44899693057053	MG7
RT1-CE10.4	3.62372061689529e-53	-0.734525	MG7
Junb.2	5.10479338386092e-53	-0.78243	MG7
Slc7a5	1.08865250998608e-52	0.262394356975936	MG7
Apoc4	3.76060978425937e-52	0.34165813945108	MG7
Plat	1.07260838655036e-51	0.588800089837933	MG7
Ehd4.1	3.13544384106565e-51	-0.680324	MG7
Ctsl.3	3.53018584912421e-51	-0.489292	MG7
Ccr5.3	3.6812988428414e-51	-0.789994	MG7
Rnd2	7.76143578458759e-51	0.408089800649895	MG7
Gjb6	3.07067832545722e-50	0.39752162024794	MG7
Vcan	1.09354400151916e-49	0.516070336253185	MG7
Mt2A	3.59398934980836e-49	0.926508257670608	MG7
Cd37.1	6.40782713231723e-49	-0.656919	MG7
Ly86.1	1.65903159061878e-48	-0.693018	MG7
Ywhaq.4	2.36286180819956e-48	0.390375903720468	MG7
Fbxo2	5.24448377932103e-48	0.806882787315572	MG7
Cyth4.1	1.6632861970174e-47	-0.659058	MG7
Rhog.2	2.66376876684316e-47	-0.582655	MG7
Fyb1.3	9.96089679462573e-47	-0.733179	MG7
Dynlt1.1	1.63544333416499e-45	0.281892358725397	MG7
Cmtm7.1	4.39406424621537e-45	-0.609513	MG7
Slc7a11	6.30856437213487e-45	0.537348118897858	MG7
Emb	6.62855900307819e-45	0.475842388066921	MG7
Itgam.4	1.14558547332227e-44	-0.813244	MG7
Evi2a.2	1.22318198067436e-44	-0.622271	MG7
Klf2.1	1.96715604875616e-44	-0.611707	MG7
Gpr37	7.5284761887e-44	0.366524827956566	MG7
Blnk	1.8608220261208e-43	-0.630244	MG7
Zfp36.2	1.94853264326549e-43	-0.806258	MG7
Gmfg	2.54282087601904e-43	-0.666609	MG7
Inpp5d.1	5.59161395584197e-43	-0.689986	MG7
Acot1	9.30878034375707e-43	0.493283548494055	MG7
Tgfb1	2.69022251549717e-41	-0.638967	MG7
Fcrl2.2	3.9580376138355e-41	-0.698139	MG7
Ptpn6.1	4.56642378890854e-41	-0.610215	MG7
Cd48.2	1.08555908448575e-40	-0.567459	MG7
Jam3	1.39712698886006e-40	0.275046646450075	MG7
Cotl1.2	1.46497401880695e-40	-0.567374	MG7
Unc93b1.4	1.69182933761805e-40	-0.634171	MG7
Cd59	5.40348622714061e-40	0.462960250298178	MG7
Ilk	5.78258320027579e-40	0.286145276263163	MG7
Cd320	1.44907001304493e-39	0.273032312640812	MG7
Fli1	8.85592766987628e-39	-0.649357	MG7
Pltp.4	1.84451281457213e-38	-0.617138	MG7
Ndn	6.7717085262649e-38	0.351480922209641	MG7
Pycard.1	3.36391612035981e-37	-0.633132	MG7
AABR07054266.1.3	9.30173848252711e-37	-0.59345	MG7
Rasgrp3.4	1.70135103631731e-36	-0.679136	MG7
Gpr34.5	2.45318895002231e-35	-0.612607	MG7
Ifi30.4	5.05055331613364e-35	-0.615371	MG7
Tifab.1	8.04220353645897e-35	-0.543546	MG7
Tmem119.4	1.13872506609591e-34	-0.675667	MG7
Arl6ip1.5	7.58662221044381e-34	0.338355014186543	MG7
NEWGENE-2134.3	1.49192101848819e-33	0.254418680840637	MG7
Fos.3	2.3097122264411e-33	-0.885304	MG7
Cadm1	3.75456044065947e-33	0.418042324487467	MG7
Fcgr1a.2	9.0823426507344e-33	-0.62339	MG7
Abi3.2	1.24365722407088e-32	-0.603361	MG7
Bsg.1	2.59226580816669e-32	0.288518075679674	MG7
RT1-A1.3	3.38910436955056e-32	-0.597792	MG7
Cd9.3	4.53816478236842e-32	0.316383737117656	MG7
Lcp1	4.64177816669621e-32	-0.606918	MG7
Aspa.3	8.44506142575997e-32	-0.65605	MG7
Fermt3.1	4.7862885414497e-31	-0.568173	MG7
RGD1564664	3.29723499962889e-30	0.474113867749142	MG7
Havcr2.2	4.76339111676418e-30	-0.631578	MG7
Ier2.2	8.2811023785168e-30	-0.81884	MG7
Epsti1.2	1.26864180221236e-29	-0.601359	MG7
Ccl3.4	2.56306346896293e-29	-0.735974	MG7
Msn.1	2.86263797093697e-27	-0.547918	MG7
Chi3l1	3.63565066919857e-27	0.518557310223498	MG7
Egr1.2	3.34373024147585e-26	-0.746767	MG7
Mt1m	2.24718021355953e-25	0.765359050817392	MG7
Adgre1.3	3.6419416896451e-25	-0.586895	MG7
Ccdc80	1.22477942354361e-24	0.301820549462833	MG7
P2ry13.5	1.4959827538519e-24	-0.614812	MG7
Fxyd6	3.14549241977273e-24	0.706565188923785	MG7
Adgrv1	7.55439369375258e-24	0.380546841043847	MG7
Sncg	5.31514195162029e-23	0.252134263337804	MG7
P2ry6.3	7.69354584028806e-23	-0.57321	MG7
Ttk.1	7.87373422305247e-23	-0.277914	MG7
Hopx.1	8.03055999512567e-23	0.665048633446363	MG7
Pnlip.3	1.17642121326101e-22	-0.265044	MG7
Ctsb.3	1.30922319201333e-22	-0.370368	MG7
Slc2a5.3	1.83878114097603e-22	-0.559723	MG7
Fcgr2b.1	3.42556136025229e-22	-0.592203	MG7
G0s2	8.14466330618499e-22	0.587085921638881	MG7
Siglec5.3	1.13329238680586e-21	-0.555429	MG7
Ptprc	2.28993813606799e-21	-0.544517	MG7
Irf8.1	2.47799607361953e-21	-0.568939	MG7
Susd3.4	4.12908334306151e-21	-0.56751	MG7
Skap2.2	5.87001508420628e-21	-0.556948	MG7
Cfp.3	7.06951491674632e-21	-0.593833	MG7
Nsg2	1.00328737239991e-20	0.26458200327192	MG7
Slc11a1.3	1.50387292088745e-20	-0.567339	MG7
Lyve1.4	2.21813916406218e-20	-0.633413	MG7
Chn2.1	6.61363553701845e-20	-0.475898	MG7
Hmox1.3	2.30145090925694e-19	-0.565228	MG7
Sgk1.1	8.49840475939025e-19	-0.621513	MG7
Gpr84.2	8.69892594933487e-19	-0.563382	MG7
Calb1	9.39103099658314e-19	0.27560336183364	MG7
Gmnn.5	1.11228465648455e-18	-0.250247	MG7
Kcnj16	1.16255919075175e-18	0.377802832185041	MG7
Dab2	3.51953422111787e-18	-0.444865	MG7
Scrn1	4.74458863158829e-18	0.312285975305342	MG7
Tpd52	1.53679632993859e-17	-0.371624	MG7
Csrp1.2	4.99291953638947e-17	0.313890227222308	MG7
Cdo1	5.40600238257331e-17	0.290588362255902	MG7
Prelp	7.32838330477629e-17	0.272046218030575	MG7
Gngt2	8.54561044539743e-17	-0.512822	MG7
Cd68.5	8.58398187132913e-17	-0.606173	MG7
Fcgr3a.1	8.82233244694948e-17	-0.483434	MG7
Fcna.2	3.78083599075676e-16	-0.288867	MG7
Cd84.1	8.69944381256745e-16	-0.54074	MG7
Lgals3bp.3	1.235305747601e-14	-0.491228	MG7
Plek.2	1.80399880754604e-14	-0.513533	MG7
Edn3.2	2.25167974689121e-14	-0.398407	MG7
Nfkbia.1	2.67606143255114e-14	-0.640683	MG7
Tpm4	5.26763398352894e-14	-0.449171	MG7
Mt1.3	1.55338000103665e-13	0.255624350920596	MG7
Tf.3	1.62225784815876e-13	-0.437979	MG7
Btg2.2	2.09446582906611e-13	-0.682937	MG7
Eng.1	2.1768562011329e-13	-0.390991	MG7
Selenom.2	2.85521054400395e-13	-0.443767	MG7
Tnnt1.1	2.90751790453115e-13	-0.376874	MG7
Sod3	3.49404401105976e-13	0.355343540872633	MG7
Tmem37	4.77542955416385e-13	-0.485848	MG7
Vim.3	1.33842857225264e-12	0.286132470761027	MG7
Id1.1	1.84779504908848e-12	0.291375106958114	MG7
Rarres2	5.6197161181999e-12	0.359701523802907	MG7
Cd83.2	5.67990300694838e-12	-0.539437	MG7
Abcb4.2	1.03141499818899e-11	-0.445212	MG7
Gltp.2	2.67797341012614e-11	-0.365418	MG7
Ocln	3.27079880346378e-11	-0.269115	MG7
Hpgds	5.26674397439965e-11	-0.427907	MG7
Capg.2	8.87819589170369e-11	-0.298976	MG7
Slfn2.5	9.43667112240327e-11	-0.552924	MG7
Rgs2	1.9037433375643e-10	-0.611385	MG7
Tuba1b.6	3.30588410313562e-10	-0.398868	MG7
Isyna1.1	4.5297798726264e-10	-0.262036	MG7
Txnip.2	5.93134620973569e-10	-0.42089	MG7
H1f4.4	6.47866050770484e-10	-0.637554	MG7
Cxcl2.1	2.52962423219633e-09	-0.381344	MG7
Igf1.4	2.76998340609087e-09	-0.515844	MG7
Arl11.2	3.44714066614851e-09	-0.435978	MG7
Cndp2.3	5.1895537176304e-09	-0.390049	MG7
Alox5ap.4	2.16574201826276e-08	-0.455724	MG7
Bcas1	3.30259849991512e-08	-0.422558	MG7
Tspan8.1	5.43143987909499e-08	-0.298155	MG7
Tie1	1.78148665367335e-07	-0.33275	MG7
Ctsa.5	2.24321154188944e-07	-0.263372	MG7
Aurka.2	4.70792119355629e-07	-0.270284	MG7
Ccl4.2	1.77023319567687e-06	-0.599181	MG7
Ifi27l2b.2	2.88868522322863e-06	-0.327829	MG7
Mmp2.2	2.91980997630098e-06	-0.338651	MG7
Ccnd1.4	4.31398503312984e-06	-0.414205	MG7
Hmgcs2	6.86546718178026e-06	0.311655810317411	MG7
Ccl2.2	9.8076702248664e-06	-0.443754	MG7
Dnase2.5	1.14051545829655e-05	-0.388266	MG7
Mapk3	1.20176049235079e-05	-0.342482	MG7
Hck	1.73390739546987e-05	-0.37978	MG7
Trim55.3	1.75998470510419e-05	-0.433286	MG7
Rassf4.2	1.84287283624829e-05	-0.348379	MG7
Ephx1	1.84989358764471e-05	0.265482317392486	MG7
Serpinb1a.2	2.5525842372525e-05	-0.33809	MG7
Bcl2a1.1	2.72184021721664e-05	-0.385664	MG7
Itgb2	2.77662741042471e-05	-0.359564	MG7
Clec4a1.2	2.99675696626237e-05	-0.387786	MG7
Mbp.3	3.08977935120785e-05	-0.609365	MG7
Cited2.3	3.34965995733612e-05	-0.566486	MG7
LOC100912564.1.1	8.36834626574441e-05	-0.262252	MG7
Pdcd4.2	0.000706277486195818	-0.364536	MG7
Gadd45g.1	0.000791092836798553	-0.298027	MG7
Ch25h.2	0.00208253204405971	-0.418044	MG7
Ncf1.3	0.00239940499109157	-0.347931	MG7
Tubb4a.4	0.00374929877703007	-0.377599	MG7
Klf4.1	0.00387958616990866	-0.264034	MG7
Hba-a2.5	0.00466607680786917	-0.62794	MG7
Cd74.2	0.00507708215045996	-0.352625	MG7
Ptpre.1	0.00591355184830528	-0.340514	MG7
Hbb.5	0.00598158863263566	-0.868946	MG7
Atf3.2	0.00639671932464574	-0.341597	MG7
Naaa.1	0.00664111170139396	-0.3392	MG7
Nsg2.1	2.01184218757643e-64	0.828911289151632	MG8
Stmn2	3.88681123778154e-61	1.28697026981349	MG8
Map1b	3.47180200276423e-53	1.10329459031122	MG8
Stmn3	7.44800706447982e-38	0.750579014186294	MG8
Tuba1a.6	1.70444639091088e-30	0.762639132538859	MG8
Mapt	2.25224838696576e-30	0.564644023914405	MG8
Cd24.1	2.52359744329404e-29	0.663851108554494	MG8
Nnat.4	1.35426920381296e-27	0.744013829145151	MG8
Tubb3	7.20018634576202e-27	1.03201248439182	MG8
Plp1.4	1.60826979898056e-25	0.579363280895801	MG8
Mbp.4	4.98982481075336e-25	0.437735575034892	MG8
Slc4a4.3	9.07713608727484e-25	-0.337344	MG8
Cnp.3	1.48752923916039e-23	0.478505061242671	MG8
Nrgn.2	5.29983489802517e-23	0.731444282725784	MG8
Cldn11	1.58719158585829e-21	0.594586133282987	MG8
Stmn1.5	1.36640118944616e-17	0.655267942403884	MG8
Mag	7.43752080370133e-17	0.772436486524659	MG8
Ugt8.1	1.2519968434786e-16	0.519146788870434	MG8
Tiam2	1.37141578277314e-16	0.252401443581916	MG8
Mobp	2.19438307737392e-16	0.769168763700366	MG8
Uchl1	3.58785471146217e-16	0.711008197626081	MG8
Tubb4a.5	3.59224646628656e-16	0.557421397141881	MG8
Fabp5.2	5.17077384271774e-16	0.369046302548408	MG8
LOC691995	7.94172416563328e-15	0.42747893354039	MG8
Gad2	1.17227902686311e-14	0.369226445848981	MG8
Igfbpl1	1.93345459123725e-14	0.74839518407408	MG8
Ube2c.5	2.65578573573528e-14	-0.583025	MG8
Elavl3	1.37805900391173e-12	0.326151287880451	MG8
Aplp1	7.82603294264177e-12	0.63986351773573	MG8
Slc17a7	4.26432489949105e-11	0.314766191814142	MG8
Aspa.4	9.23705567401044e-11	0.340360656610077	MG8
Nfix.1	1.37770725433771e-10	0.377629242480974	MG8
Arpc1a.1	6.51227633707414e-09	0.272153730078484	MG8
Mog	4.5463898421694e-08	0.461047768836017	MG8
Map1a.1	7.49670937450057e-08	0.446100627609325	MG8
Sparcl1.5	1.14442305473603e-07	-0.353282	MG8
Ywhaq.5	1.43829692303503e-07	0.290134294593941	MG8
Hist3h2ba.4	3.66739398785239e-07	0.284750871869571	MG8
Apod.1	5.0323841780542e-07	0.660073425811404	MG8
Elovl1.1	1.0812090755461e-06	0.273274407644376	MG8
Stmn4	3.14139634491581e-06	0.668727477871461	MG8
Dcx	4.70905152903626e-06	0.433066517412764	MG8
Slc48a1.1	6.66459620496313e-06	0.31061947544606	MG8
Mllt11	7.08215244903773e-06	0.509020694059411	MG8
Slc1a2.5	1.34400896217486e-05	-0.284724	MG8
Scrg1.4	1.88122544984794e-05	0.258204574789967	MG8
Crip2.1	3.15366961313938e-05	0.278652120112569	MG8
Syt1	3.33546418215171e-05	0.511462742365258	MG8
Tmem130	5.32365767776895e-05	0.395427725808606	MG8
Hmgcs1.5	5.72969340349049e-05	0.328310308889814	MG8
Secisbp2l	6.50009569851611e-05	0.263607917042411	MG8
Ptgds.1	7.33519527320234e-05	0.277919207915912	MG8
Olfm1.1	0.000152103742360941	0.468816799678783	MG8
Nfasc	0.000254719824271075	0.369836656542964	MG8
Ly6h	0.000354479511025992	0.356278058945538	MG8
Nsg1	0.000466339857787867	0.492446868735779	MG8
Plpp3.4	0.00174282124578125	-0.441125	MG8
Gja1.4	0.0018257549207545	-0.265582	MG8
Cck	0.00182758620434787	0.281156606041373	MG8
Ttr.1	0.00287304131151021	0.4436437568762	MG8
Slfn4.4	0.00345062984963485	-0.300041	MG8
Birc5.5	0.00447965929445463	-0.264952	MG8
Dlx1	0.00462185581977631	0.685599712495442	MG8
Klf2.2	0.00491892279880506	-0.272238	MG8
Dhcr24.1	0.00495631903983817	0.276043370879394	MG8
Apbb1.1	0.00602077013141464	0.265659833372188	MG8
Pcp4	0.00676524394131323	0.257335413728769	MG8
Ctsd.6	0.00772789331645521	-0.296213	MG8
Hba-a2.6	0.00848478613268825	-0.489644	MG8
Acot7	0.00872558062060592	0.255925090801293	MG8
Ndn.1	0.00892724947921452	0.310672022571708	MG8
Ptprz1.6	0.00912256015131713	-0.345261	MG8
Tspan2	0.0091843237773842	0.40107101944857	MG8
Pllp	0.00972858850661898	0.404747310468918	MG8
Tuba1a.7	7.19076173138594e-162	2.58059628443292	MG9
Olig2.1	3.45843880044882e-159	2.27375582482343	MG9
Olig1.3	7.02123551137528e-147	2.38523188994401	MG9
Ndn.2	3.98470029788336e-142	1.74308570372202	MG9
Scrg1.5	3.01425790250961e-130	2.43464387986409	MG9
Cnp.4	4.9351533517201e-124	2.86307483850305	MG9
Sox10	9.376511330489e-112	1.96231046648292	MG9
Fyn.2	5.32641932603583e-110	2.33684630757488	MG9
Phyhipl.3	1.01227486449407e-108	1.86701196512981	MG9
Vcan.1	4.07614905636146e-108	1.86069324810313	MG9
Thra.1	2.65278263337344e-106	1.57176256439224	MG9
Gpc1	1.45110611269134e-103	1.02112643025943	MG9
Cd9.4	1.23135893789904e-102	2.29028850254829	MG9
Tubb4a.6	1.91854262907323e-102	3.36924859355204	MG9
Mpzl1	1.24252420703476e-100	2.44484570889491	MG9
Wscd1.1	2.02323990288087e-98	1.7141659014257	MG9
Pllp.1	7.92886518326913e-97	2.05250442190551	MG9
Abhd17b.1	1.26945756507876e-96	1.5268200382564	MG9
Bcas1.1	2.07858287911057e-94	1.75808944661597	MG9
Arhgap35	5.02544544732586e-90	1.59799153754009	MG9
Sh3bp4	1.67724313846557e-88	1.35507282605635	MG9
Tmem176b.3	2.48723450770188e-88	-0.787554	MG9
Pebp1.3	3.20955487139358e-88	1.48614671124747	MG9
Ccdc107.1	1.49585070705914e-87	1.59436693987092	MG9
Bmp4	2.54199545960794e-87	2.37536996845602	MG9
Serpine2.3	7.90093197571818e-87	0.991498499006694	MG9
C1qb.3	5.88995075600859e-85	-0.78569	MG9
Slc1a1	2.85801808382853e-84	1.83639863998745	MG9
Ugt8.2	5.73042300483058e-84	2.76869203652419	MG9
Fcer1g.3	7.45001359217979e-84	-0.798974	MG9
Dynlt1.2	2.27523318454411e-83	1.55385225046024	MG9
Tsc22d1.2	3.56526396014728e-82	1.0721460232433	MG9
Sparc.4	2.40600783885421e-80	-0.917089	MG9
Tmem176a.3	1.04369857567398e-79	-0.777292	MG9
Sirt2.2	2.00932671851764e-79	2.78406425898509	MG9
Map1a.2	2.99857823662566e-79	1.44689276946134	MG9
Rassf10	2.52063868182723e-78	0.544825775323622	MG9
Nfasc.1	6.93379173445434e-78	2.54138139051215	MG9
Sh3gl3	4.33757500479817e-77	1.65633993586197	MG9
Rnd2.1	6.72244481587573e-76	2.06266998116125	MG9
Dynll2	1.12036341405847e-74	2.09943492636392	MG9
Ptprz1.7	1.56514424717616e-74	0.835300725153946	MG9
Pnlip.4	2.41501670931166e-74	3.39010954779642	MG9
Gpm6b.4	2.73630329223979e-74	1.00589253488364	MG9
Acot1.1	5.68119622897972e-74	0.953992450560502	MG9
Casr	2.63654447542683e-73	0.556903577620241	MG9
Hdac11	4.08080224393883e-73	0.325271871692311	MG9
Aif1.2	3.08940952856729e-72	-0.764354	MG9
Stmn4.1	6.28334605339399e-72	2.02749240223661	MG9
Slc44a1	2.58222771006348e-71	1.56763608985678	MG9
Caly	3.3534097562816e-71	1.82509813799871	MG9
Gal3st1	3.30834931562427e-70	1.16512044888762	MG9
Glrb	3.13114506799336e-69	1.82404396295744	MG9
Acsl3.2	3.28360633490091e-69	1.44297404125798	MG9
Dbndd2.1	5.51465310587121e-69	1.14276319180607	MG9
Laptm5.3	2.37641378589845e-68	-0.812245	MG9
Rab33a	7.68183697837684e-67	1.29438913236849	MG9
Sqle.3	1.01063268919352e-65	0.963813447075804	MG9
Wasf1.1	2.16354975095481e-65	1.27615652925881	MG9
Fabp7.3	6.74719134885464e-65	0.884640433156043	MG9
Jam3.1	1.02972885810436e-64	0.762433764149378	MG9
Spsb1	2.65850405530976e-64	1.38177143543619	MG9
Fnta	6.75854931785246e-64	1.68616376475971	MG9
Zfp365	4.27637083174499e-63	0.927920500779283	MG9
Myrf.1	4.96323331622478e-63	1.06655079054766	MG9
Shisa4.1	6.14030860525491e-63	0.756353215561048	MG9
Apbb1.2	1.13585022473036e-62	1.17565779681695	MG9
Tmcc2	2.13534561663239e-62	0.874736622648944	MG9
Ptprd.1	8.1798958779759e-62	0.462774934736259	MG9
Lcorl	2.35075171543259e-61	1.32193375182105	MG9
Arl4a	5.8111771793664e-61	0.9491469779118	MG9
Plp1.5	5.24146088428253e-60	4.30297622400279	MG9
Nav2	7.7416513740862e-60	0.633054473758939	MG9
AABR07067076.1.2	1.33571156827396e-59	1.06878618664903	MG9
Serinc5	1.65923405403682e-59	1.02136123058692	MG9
Reep5	9.42007158605772e-59	2.0546037081034	MG9
Tspan2.1	2.13266365654307e-58	2.04210280378294	MG9
Pak3	5.34060078458498e-58	0.603012321647496	MG9
Adamts4	5.40456125293261e-58	1.22463780611611	MG9
Aplp1.1	1.06788823106928e-57	1.73633206643184	MG9
Rgs10.2	1.64543057994538e-57	-0.736797	MG9
Tyrobp.2	2.96811466733784e-57	-0.621634	MG9
Ntrk2.3	6.18703604498672e-57	0.481794494493218	MG9
Snrpd1.3	1.36424390635767e-56	1.35267163665685	MG9
Npdc1	1.68877463509345e-56	0.850711829608405	MG9
Stk39	6.77762873639308e-56	0.624705770159869	MG9
Nsg2.2	6.81694327243522e-56	0.66322039119931	MG9
Marchf8	1.33116358141542e-55	1.14977424099243	MG9
Fhl1	2.35374326787557e-55	0.657253654631034	MG9
Tmem255b	3.12260474573232e-55	1.14698717406016	MG9
Nkx6-2	5.81566323969551e-55	0.772010233141234	MG9
Mapk8ip1.1	5.30594390107185e-54	0.591697217030802	MG9
Atp10b	7.72149803514344e-54	0.287261729002398	MG9
Cmtm5.3	1.06866599630347e-53	0.838850486523336	MG9
Gltp.3	1.48074543382413e-53	0.86029374230402	MG9
Csf1r.3	6.00567973085313e-53	-0.672219	MG9
Ctss.4	6.02552595819955e-53	-0.761474	MG9
Pdgfa	9.46921488846659e-53	1.58069088403134	MG9
Hist3h2ba.5	5.14140563192847e-52	0.647394125980052	MG9
Fa2h	6.87928956249002e-52	1.35445341273514	MG9
Cadm1.1	8.02621908501843e-52	0.851829487629426	MG9
Dpysl4	8.32756653691579e-52	1.19718778225463	MG9
Ttyh1.6	2.6557469654588e-51	0.734780366083011	MG9
Tnr	2.87606839032755e-51	1.49750188676126	MG9
Omg.1	2.9291755331877e-51	0.906495953942573	MG9
Rras2	6.11363059019675e-51	1.23410278142323	MG9
Gramd2b.1	8.14709622378643e-51	0.757713211933023	MG9
Pim3	9.85511770617374e-51	0.988704582299767	MG9
Pcdh17	1.1977130265553e-50	1.26561936656461	MG9
Gap43	1.73313364312139e-50	0.771786133582655	MG9
Nap1l5	1.78492900059495e-50	0.667911888197918	MG9
Lgi3	9.97784126505557e-50	0.901767382835656	MG9
C1qa.4	2.10789242745249e-49	-0.666851	MG9
Aatk	2.72125174806862e-49	1.38511152975365	MG9
Rrad	3.58445708700632e-49	0.283992162533899	MG9
Apod.2	5.09224163792376e-49	2.01966349539415	MG9
Bcar1	5.42463417393138e-49	1.24745640913318	MG9
Sema6a.1	1.68494860256286e-48	0.856158333967717	MG9
C1ql1	2.00883799148248e-48	1.32826300209985	MG9
Dhcr24.2	3.27132026265436e-48	1.10513347443105	MG9
Enpp6	3.88193783315655e-48	1.89550259993462	MG9
Snca	7.44693258241521e-48	1.39221089360116	MG9
Kif19	7.91218349148962e-48	0.404222838629611	MG9
Chn2.2	8.67534115173377e-48	1.4650712495022	MG9
Alcam.1	1.46868067091139e-47	0.641769119448228	MG9
Lrrtm2	2.81150272278625e-47	0.683224996492165	MG9
Slc12a2.1	4.23443341256115e-47	0.964479322760695	MG9
Ptpro	9.319439144196e-47	1.04826705823703	MG9
Gipc1	1.65254639992345e-46	1.01795073384851	MG9
Ywhaq.6	1.59619929057042e-45	0.66434492123038	MG9
Sema4d	2.31639469564714e-45	1.19840132454006	MG9
Tmem163	2.80392958178762e-45	2.07323167381725	MG9
RGD1564664.1	3.93200741911188e-45	1.00917485301235	MG9
Aim2	4.81633265838455e-45	0.673118837201058	MG9
Mycl	6.60282215499537e-45	0.957394738204681	MG9
Mag.1	1.9649009030053e-44	2.41954322748235	MG9
Arhgdib.2	2.65915893231573e-44	-0.76336	MG9
Vxn	4.38713369018011e-44	0.864488201901117	MG9
Kank1	7.02345531497029e-44	0.872768093239743	MG9
Cdk14	1.2958014134394e-43	0.760967935035769	MG9
Carhsp1.1	4.06909281816187e-43	0.982646389146113	MG9
Msmo1.2	6.29931127551977e-43	0.770843199837123	MG9
Plxnb3	1.47836184045706e-42	1.1743413584274	MG9
Stx2	5.33776695074581e-42	0.948883298212515	MG9
Ezh2.3	6.44038006174171e-42	0.538406698585146	MG9
Cdk18	8.31167772519975e-42	0.593611834281314	MG9
Matn4	1.28297526176959e-41	0.964948124791973	MG9
Tcf7l2	1.48320768263373e-41	1.18606457591747	MG9
Dusp15	1.85477192344479e-41	1.13475871427945	MG9
Lpar1	2.47522057663718e-41	0.565706662577911	MG9
Tubb4b.6	2.7629197623693e-41	0.520763202328197	MG9
C1qc.5	4.67961838112529e-41	-0.630873	MG9
Ltc4s.5	8.53766181514291e-41	-0.842616	MG9
Plppr5.1	1.30803055957768e-40	0.942591525529075	MG9
Resp18	2.66020747687226e-40	0.797333757042069	MG9
Tmeff2	3.60541636806711e-40	0.657738396685943	MG9
Hexb.4	6.55113676583616e-40	-0.675181	MG9
Rap2a	8.21595189731153e-40	0.658244497261682	MG9
AABR07026112.1	9.22678911340663e-40	1.29278657273064	MG9
Dbi.5	1.16770887068714e-39	0.53819972941594	MG9
Enpp2	2.26295130100208e-39	0.519884483665134	MG9
Nbl1.1	2.8323276250484e-39	0.338446802333781	MG9
Nasp.3	3.26526413686858e-39	0.46749547955256	MG9
Cldn11.1	4.14896664078327e-39	2.99387401456534	MG9
Cdh13.1	7.17891139236702e-39	0.922765890992111	MG9
Ilk.1	2.7265429506163e-38	0.804580445726042	MG9
Nnat.5	4.90336255227642e-38	1.02122623734314	MG9
Hmgcs1.6	1.48202798660996e-37	0.856285235058412	MG9
Cdkn1c	5.45639325422635e-37	1.02379503054481	MG9
Dpysl3	3.41580275641729e-36	0.555838098487822	MG9
Idi1.3	8.75508472804115e-36	0.865039923993033	MG9
Lrrn1	9.23214030373737e-36	0.9039401659715	MG9
Sema5a	1.7765062833932e-35	1.01761838985558	MG9
Man1a2	1.82007214104202e-35	0.780111384500651	MG9
Tmem108	4.29361141059182e-35	1.55957092460056	MG9
Mbp.5	1.78430430821396e-33	3.67023685207462	MG9
Gng12	1.78718274227044e-33	0.721848858428383	MG9
App.2	1.99715783433619e-33	0.721709025900781	MG9
Olfm1.2	3.01657631723793e-33	0.431677453287521	MG9
Gamt.2	3.13051542986196e-33	0.687014608390933	MG9
Cyp51.3	4.66899787546302e-33	0.768210829372005	MG9
Plekha1	6.12561617065974e-33	1.06388423778166	MG9
Tm7sf3	9.27696699240499e-33	0.885117665023311	MG9
Polr3a	1.32666903460507e-32	0.341378140055839	MG9
Lxn.1	1.55778807757694e-32	0.291875776551523	MG9
Fstl1.1	1.83812895552026e-32	0.597035814941476	MG9
Dcx.1	2.67232682048236e-32	0.437711618708413	MG9
Rab3a	3.58612706606624e-32	0.561305913694161	MG9
Pld4.4	4.33926555848436e-32	-0.581804	MG9
Fdps.2	6.55741207957353e-32	0.736261969791349	MG9
Anxa3.3	2.57709388824739e-31	-0.54225	MG9
Arpc1a.2	3.3396647588963e-31	1.12400366608464	MG9
Cpm	4.09898426842268e-31	0.943354210582922	MG9
Sc5d.1	7.07044595349535e-31	0.535685277177716	MG9
Cpe.4	7.37700318693257e-31	0.460785817403117	MG9
C1qtnf5.1	8.16466315737517e-31	0.403558363696686	MG9
Tmem98	8.37745673145256e-31	0.537974011411702	MG9
Trem2.3	8.45120682260211e-31	-0.603306	MG9
Glul.3	1.25999812426848e-30	-0.643984	MG9
Pmp22.1	1.33507784853466e-30	0.292576171829936	MG9
Emid1.1	1.37143443894067e-30	0.451055345531047	MG9
Cotl1.3	3.31354853323257e-30	-0.742429	MG9
Ramp1	4.12620222202825e-30	0.830230487339743	MG9
Scd2.4	5.3878130024514e-30	0.441933022412539	MG9
Fabp5.3	1.22642135608792e-29	0.745453007893058	MG9
Josd2	8.33128954985065e-29	0.564301233732134	MG9
Dock6	1.27218720883975e-28	0.598925192758923	MG9
Ina	1.65846681991413e-28	0.6839649327127	MG9
Ech1.1	7.46120828672611e-28	0.42331459099951	MG9
Nid1.1	8.37273828309919e-28	1.14416244340391	MG9
Rgs16	1.10095189817686e-27	0.500082649415567	MG9
Ank3	3.81943503017706e-27	0.416870075857964	MG9
Coro1a.1	5.8838190245424e-27	-0.589133	MG9
Gadd45a.1	2.22896520157914e-26	0.512574415780649	MG9
Abca2.1	2.38820186604062e-26	0.434790847265524	MG9
Secisbp2l.1	2.50596452339989e-26	0.739983704405297	MG9
Tmem125	3.45694065388076e-26	0.722170198590228	MG9
Klhl35	3.93359125609135e-26	0.437658885878784	MG9
Sh3bgrl3.2	3.95789358166602e-26	-0.528776	MG9
Myh4	5.95916715647137e-26	0.426499093800379	MG9
Dnajb2	8.14046422076951e-26	0.644563784203053	MG9
Map7	1.17234118914707e-25	0.93852158108325	MG9
Peli1	1.46736425497057e-25	1.03818400863418	MG9
Gpx1.4	1.64125936643849e-25	-0.502914	MG9
Ubl3	3.21167589252076e-25	0.731570621022489	MG9
Lgmn.5	5.7360413404414e-25	-0.454512	MG9
Bin2.5	7.93430803865526e-25	-0.618228	MG9
Ifngr1.5	1.40947688953878e-24	-0.509941	MG9
Enoph1	2.54453673010611e-24	0.571401672147909	MG9
Slain1	3.02467790191007e-24	0.585150562002116	MG9
Mapt.1	3.65960073169589e-24	0.773437669023121	MG9
Fxyd5.2	1.72431809025005e-23	-0.643113	MG9
Cd53.3	2.40048469471708e-23	-0.639034	MG9
Ier3.4	2.8830812978373e-23	-0.76417	MG9
Tpm1	3.43717486121151e-23	0.686401490915667	MG9
Mog.1	7.05538747993634e-23	0.487732075848944	MG9
Grn.4	8.77712281916553e-23	-0.511728	MG9
Nfkbib	1.56432868320138e-22	1.0426098961557	MG9
Hmgcr.1	1.9002065623783e-22	0.586410178505711	MG9
Luzp2.1	1.96630565268803e-22	0.513585335624872	MG9
Crym	2.53254648143388e-22	0.346526984785009	MG9
Map2k5	2.70884364800573e-22	0.332346454807058	MG9
Map1b.1	4.52637801243177e-22	0.670907861175798	MG9
Cyba.4	6.19092571560551e-22	-0.543748	MG9
Cers2.1	7.7483185419542e-22	0.503590119144603	MG9
Mef2c.4	8.13258922655642e-22	-0.641015	MG9
Mllt11.1	1.39125729608758e-21	0.584432824554806	MG9
Limd2.2	1.4663667314388e-21	-0.480942	MG9
Lyz2.4	1.76445940566998e-21	-0.52084	MG9
Gpr34.6	1.98639217291822e-21	-0.69379	MG9
Slco2b1.4	3.43018911109458e-21	-0.614725	MG9
Igfbp7.3	3.46493927434773e-21	0.529087658013317	MG9
Tex9	4.41180608567304e-21	0.27969816348454	MG9
P2ry12.5	1.20755517922756e-20	-0.586344	MG9
Elavl3.1	1.85326690101706e-20	0.848011877075349	MG9
Acot7.1	2.73864941919578e-20	0.328387201451357	MG9
Pdcd4.3	5.4721934419476e-20	0.861367728638185	MG9
Cnksr3	5.66204858991808e-20	0.756966183249049	MG9
Septin4	9.97319169055857e-20	0.535957858874206	MG9
Dusp1.3	1.18796079548954e-19	-0.741313	MG9
Mt3.3	2.5946520159756e-19	0.6603494459912	MG9
Fam89a	2.60242199242724e-19	0.438594267124871	MG9
Col20a1	3.07823341981987e-19	0.317705235871345	MG9
Spi1.1	4.93572559064266e-19	-0.596731	MG9
Rasgef1b	5.0805004347285e-19	0.578432266124429	MG9
Ucp2.2	6.40110286559606e-19	-0.51123	MG9
Inpp5d.2	1.53784753434547e-18	-0.652744	MG9
Arpc1b.2	4.20110329452543e-18	-0.462488	MG9
Ptprn	4.71428123099573e-18	0.331752801761292	MG9
Snx15	4.7706612372776e-18	0.29705626507502	MG9
Selenom.3	6.84124402369292e-18	-0.668203	MG9
Scrn1.1	8.5659210295747e-18	0.534539605710007	MG9
Bsg.2	9.20514730301832e-18	0.327229733891427	MG9
Cd48.3	1.004192089247e-17	-0.547185	MG9
Tifab.2	1.22976755858454e-17	-0.570996	MG9
Ptpn6.2	1.3343603364095e-17	-0.597928	MG9
Tgfb1.1	1.60773949008677e-17	-0.599504	MG9
Epsti1.3	1.63331317487206e-17	-0.63255	MG9
Agpat4	2.58864479058015e-17	0.989776162991878	MG9
Hmgcs2.1	2.9431129503364e-17	1.0129994795683	MG9
Timp2.4	5.31995033786328e-17	-0.480088	MG9
Pltp.5	7.67753273488569e-17	-0.598039	MG9
Klf2.3	8.28982544948717e-17	-0.56377	MG9
Mdk.1	8.39209701710872e-17	0.374770941521632	MG9
Cfap52	1.17937543344118e-16	0.492962036063032	MG9
Elovl1.2	1.8394841339598e-16	0.438443566166842	MG9
Sat1.3	2.83708943135708e-16	-0.560188	MG9
Tmem123	3.36167259568295e-16	0.305755916566679	MG9
Ctsb.4	4.29446760680419e-16	-0.394628	MG9
Tnfaip8l2.4	4.90463417703819e-16	-0.579476	MG9
Insig1.1	5.11759821038254e-16	0.619474873281511	MG9
Cmtm8	5.82987072104504e-16	0.392352551257365	MG9
Tmeff1	6.90740939361568e-16	0.634566767422193	MG9
Tmem119.5	1.01244847033411e-15	-0.617571	MG9
Ctsz.4	1.06038164832069e-15	-0.498396	MG9
Slc6a8	1.7985700151304e-15	0.68506779723536	MG9
Blnk.1	2.04043829913704e-15	-0.553036	MG9
RGD1563349	2.52794266099568e-15	0.523603523063338	MG9
P2ry13.6	3.26101505856872e-15	-0.681741	MG9
Ifitm10	3.48252697160856e-15	0.658638977478728	MG9
Rlbp1.1	5.74414526366931e-15	0.866290685860484	MG9
Hs3st1	1.15980646256389e-14	0.624530763148031	MG9
Fcrl2.3	1.18376720315222e-14	-0.612913	MG9
RT1-CE10.5	1.57026073463221e-14	-0.567079	MG9
Wwc2	1.65698672779573e-14	0.903752573463974	MG9
Gpr62	1.98327855786316e-14	0.366333683668847	MG9
Cfp.4	3.11802635917501e-14	-0.706168	MG9
Hmox1.4	4.04630807786174e-14	-0.686632	MG9
Cx3cr1.4	3.21236755049085e-13	-0.480319	MG9
Cspg4	3.54524227649023e-13	0.411244093074509	MG9
Mfsd2a	3.67276361705904e-13	0.585466502205572	MG9
Ctsl.4	4.02419653337239e-13	-0.367166	MG9
Ly86.2	4.13557594029911e-13	-0.549025	MG9
Car2.2	5.05040484534628e-13	-0.502307	MG9
Gng3	5.33912482760867e-13	0.664765133566797	MG9
Susd3.5	6.07906896464804e-13	-0.597889	MG9
Rac2.2	6.69398828314718e-13	-0.467002	MG9
Tpd52.1	7.80922581260387e-13	0.332616969285655	MG9
Ano4	1.05942947057393e-12	0.403572197675069	MG9
Msn.2	1.18759435738954e-12	-0.559561	MG9
Stmn3.1	1.29559988235183e-12	0.48226852360745	MG9
Cfh.4	1.44259268000971e-12	-0.462424	MG9
Acsbg1.3	2.14214031768109e-12	-0.629482	MG9
Slc7a1	2.55425956860964e-12	0.28838857203506	MG9
Hes6	5.39899933494418e-12	0.564267015105911	MG9
Cav1	5.73288811040155e-12	0.301880672664287	MG9
Il1rap	6.12664716828351e-12	0.626854765381114	MG9
Rnaset2.5	7.87599968558385e-12	-0.329613	MG9
Tnnc2	9.75344826995272e-12	0.446784896408056	MG9
Them6	1.03348840987519e-11	0.483347854350312	MG9
Nfix.2	1.13286722288791e-11	0.409254876623636	MG9
Dusp3.1	1.26878314458605e-11	0.253440571763326	MG9
P2ry6.4	1.40199167826862e-11	-0.567597	MG9
Npc2.5	1.62174837539606e-11	-0.357163	MG9
Fcgr2b.2	1.7093826156787e-11	-0.611739	MG9
Tprn	1.81682066787464e-11	0.341471815399945	MG9
Bin1.6	2.10822520007618e-11	-0.584783	MG9
Evi2a.3	2.64847570752617e-11	-0.453939	MG9
Zfp36.3	3.42642496271922e-11	-0.615429	MG9
Ptprc.1	4.49706949583061e-11	-0.600044	MG9
Rnf128	7.85372223732712e-11	0.442387087549333	MG9
Lcp1.1	8.38562509630216e-11	-0.541901	MG9
Pdlim4.1	1.30658670830381e-10	-0.396565	MG9
Ascl1	1.75738077441026e-10	0.620059109539346	MG9
Rasgrp3.5	1.76979972064948e-10	-0.578004	MG9
Ccr5.4	2.43611658500172e-10	-0.537308	MG9
Rap2c	2.70060125036893e-10	0.311558537735028	MG9
RT1-A1.4	3.43118824082957e-10	-0.512752	MG9
Junb.3	3.77266598310342e-10	-0.517971	MG9
Crlf1	3.98963646382695e-10	0.551535	MG9
Strn	6.09888123601822e-10	0.539328370717862	MG9
Ppp2r1b	7.7278828259426e-10	0.486178403490441	MG9
Havcr2.3	8.55862776111542e-10	-0.578542	MG9
Gjb1	9.83839826120534e-10	0.299504211958594	MG9
Cd37.2	1.26874255074634e-09	-0.434222	MG9
Uchl1.1	1.36996137395313e-09	0.359124567665691	MG9
Mfap2	1.41314584937222e-09	0.478823853218523	MG9
AABR07004428.1	1.628174920066e-09	0.328242831630476	MG9
Irf8.2	2.33975271135057e-09	-0.569702	MG9
Syt1.1	2.63013125469877e-09	0.258668619591558	MG9
Ier2.3	3.06900701313141e-09	-0.686946	MG9
Pbx3	3.27234053579146e-09	0.630633307345284	MG9
Pak7	3.37385987812084e-09	0.282007272642988	MG9
Cmtm7.2	3.45634390631651e-09	0.435986387857267	MG9
Mapk3.1	3.93711528516179e-09	0.251760534174972	MG9
Skap2.3	4.95534861346371e-09	-0.524916	MG9
Nfkbia.2	5.69898695067314e-09	-0.683727	MG9
AABR07006310.1.3	6.49374532501135e-09	-0.49756	MG9
Fos.4	1.17722028081661e-08	-0.669914	MG9
Clu.5	1.3167858066747e-08	-0.296606	MG9
Unc93b1.5	1.33281424255124e-08	-0.446444	MG9
Panx1	2.28802712177779e-08	0.556039278899508	MG9
Itgam.5	2.53908223201654e-08	-0.531605	MG9
Siglec5.4	3.17914737005717e-08	-0.502067	MG9
Fxyd6.1	3.78544862667809e-08	0.428713345761143	MG9
Pcp4.1	4.35738367284586e-08	0.253322589560051	MG9
Abi3.3	5.43942978397947e-08	-0.438479	MG9
H1f4.5	9.20476387980456e-08	-0.735829	MG9
Ocln.1	9.92708346247316e-08	-0.305018	MG9
Tubb3.1	9.97546584576358e-08	0.258694839489111	MG9
Olfm2	1.13585404718189e-07	0.357666728961313	MG9
Cd83.3	1.19290195488374e-07	-0.593815	MG9
Sema3d	1.59769240393059e-07	0.594803666470744	MG9
Fosb.1	1.71288881099346e-07	-0.349634	MG9
Ube2c.6	1.85619998031858e-07	-0.421141	MG9
Slc11a1.4	1.94881422411038e-07	-0.496726	MG9
Bcat1	2.20279068063239e-07	0.329504954716561	MG9
Fcgr3a.2	2.36513534128621e-07	-0.510517	MG9
Larp6	3.27848152269191e-07	0.372204320349865	MG9
Ifi30.5	3.66866746359598e-07	-0.427751	MG9
Hpgds.1	4.94538043491823e-07	-0.501592	MG9
Aurka.3	5.09716325301375e-07	-0.362176	MG9
Tmem37.1	5.44273088615946e-07	-0.543675	MG9
Sema3e	6.90233490828097e-07	0.482875730846508	MG9
Tpm4.1	1.11057704458619e-06	-0.379603	MG9
[truncated: 181 more rows]
