# Supplementary material for: Single‐Cell Transcriptomic Profiling of Brain Cells in Newborn Rats Following Hypoxic Ischemic Encephalopathy
Source: FASEB J. 2025 Aug 13;39(16):e70929. doi: 10.1096/fj.202402891RR (PMC12344624; doi:10.1096/fj.202402891RR)
Supplement: Supplementary file 17 — Table S6: fsb270929‐sup‐0017‐TableS6.xlsx. [file FSB2-39-e70929-s004.xlsx]

## Sheet: NBtromarkers_genes
Table S6 Expressed genes in each sub-cluster of NB
gene	p_val	avg_log2FC	cluster
Dlx1	0	2.3467867789288	NB1
AABR07059679.1	0	2.12234487337203	NB1
Tiam2	0	2.00803054994766	NB1
LOC691995	0	1.82829294896849	NB1
Stmn2	0	1.66369202900879	NB1
Nsg2	0	1.58492598201279	NB1
Tubb3	0	1.57573292751785	NB1
Stmn4	0	1.49453147870898	NB1
Dcx	0	1.44601955252857	NB1
Arx	0	1.44451815356173	NB1
Fos	0	1.44055702853279	NB1
Gad2	0	1.39785561686519	NB1
Hist3h2ba	0	1.33370058455263	NB1
Robo2	0	1.17263268002254	NB1
Map1b	0	1.1494131098465	NB1
Stmn3	0	1.08976568172945	NB1
Igfbpl1	0	1.05066542152488	NB1
Tuba1a	0	0.851147542527319	NB1
Sez6l2	0	0.839636871748667	NB1
Cst6	0	0.76818829130971	NB1
Stmn1	0	0.761269147454709	NB1
Myt1l	0	0.548540601821754	NB1
Lrguk	0	0.255131886164285	NB1
Slc16a1	0	-0.258085	NB1
Pla2g3	0	-0.286741	NB1
Sod3	0	-0.294338	NB1
Mrap	0	-0.311846	NB1
Lpl	0	-0.325673	NB1
Alcam	0	-0.434893	NB1
H4f3	0	-0.437517	NB1
Nr2f2	0	-0.443025	NB1
Nhlh1	0	-0.477179	NB1
AC128848.1	0	-0.58322	NB1
Fxyd1	0	-0.587619	NB1
Mcm5	0	-0.613683	NB1
Hsd11b1	0	-0.634498	NB1
Trim59	0	-0.657208	NB1
Gramd2b	0	-0.704813	NB1
Sc5d	0	-0.708191	NB1
Me1	0	-0.726478	NB1
AABR07000658.2	0	-0.743953	NB1
Cdkn2c	0	-0.749226	NB1
Hmgcr	0	-0.768087	NB1
Mcm6	0	-0.79104	NB1
Pdlim4	0	-0.809088	NB1
Insig1	0	-0.810599	NB1
Dctpp1	0	-0.823331	NB1
Lix1	0	-0.82794	NB1
Pimreg	0	-0.828171	NB1
Serpinh1	0	-0.828375	NB1
Fam111a	0	-0.850928	NB1
Fjx1	0	-0.859305	NB1
Kif4a	0	-0.875584	NB1
Ttk	0	-0.878537	NB1
Nasp	0	-0.889919	NB1
Atad2	0	-0.895322	NB1
Bhlhe22	0	-0.897894	NB1
Olig2	0	-0.903504	NB1
LOC100359539	0	-0.904819	NB1
Cd9	0	-0.909345	NB1
Gpm6b	0	-0.914856	NB1
Igsf8	0	-0.960274	NB1
Kifc1	0	-0.964871	NB1
Sfxn5	0	-0.994303	NB1
Ckap2l	0	-1.00923	NB1
Kif20b	0	-1.05964	NB1
Cenph	0	-1.07964	NB1
Ccna2	0	-1.10706	NB1
Ntrk2	0	-1.14285	NB1
Spc24	0	-1.16594	NB1
Kif11	0	-1.17589	NB1
Sqle	0	-1.20689	NB1
Msmo1	0	-1.23304	NB1
Slc1a2	0	-1.26672	NB1
Smc2	0	-1.26773	NB1
Kif22	0	-1.28774	NB1
Id2	0	-1.28788	NB1
Birc5	0	-1.29874	NB1
Cdca3	0	-1.31628	NB1
Ckap2	0	-1.32953	NB1
Gmnn	0	-1.34154	NB1
H2ax	0	-1.40995	NB1
Atp1b2	0	-1.42229	NB1
Pcna	0	-1.43869	NB1
Dnajb14	0	-1.46275	NB1
Ccnb1	0	-1.4703	NB1
Tk1	0	-1.4838	NB1
Pttg1	0	-1.48448	NB1
Aspm	0	-1.48712	NB1
Lxn	0	-1.51308	NB1
Smc4	0	-1.54491	NB1
Tuba1b	0	-1.57602	NB1
Hmgb2	0	-1.72317	NB1
Plpp3	0	-1.75914	NB1
Ndc80	0	-1.80436	NB1
Gja1	0	-1.8184	NB1
Cenpf	0	-1.84489	NB1
Nusap1	0	-1.9201	NB1
Dbi	0	-1.95385	NB1
Ptprz1	0	-1.97181	NB1
Tubb4b	0	-1.99132	NB1
Cdk1	0	-2.00241	NB1
Ube2c	0	-2.09273	NB1
Mt3	0	-2.11666	NB1
Tpx2	0	-2.27222	NB1
Prc1	0	-2.34648	NB1
Mki67	0	-2.40001	NB1
Top2a	0	-2.63629	NB1
Cks2	6.27818583102936e-308	-1.68702	NB1
Ska1	3.58003298122907e-306	-0.700627	NB1
Nnat	2.16489181052852e-305	0.865011774816678	NB1
Ubl3	2.98393832923266e-304	-0.426284	NB1
Cyp51	9.23738069753195e-304	-1.28834	NB1
AABR07052613.1	3.22761401007382e-302	-1.15857	NB1
Crlf1	2.52773008569382e-300	-0.698068	NB1
Cdkn3	1.24572531768246e-298	-1.62054	NB1
Prxl2a	1.09802893607035e-297	-0.415042	NB1
Aurkb	1.51861571628134e-292	-1.02222	NB1
Cenpw	2.53074486898179e-290	-1.02919	NB1
Itih3	1.61536199265159e-289	-1.10253	NB1
Nuf2	3.03362366218042e-287	-1.13953	NB1
Hmgcs1	4.18528845755808e-285	-1.25986	NB1
Fam107a	8.45108759934903e-283	-0.768946	NB1
Nhlh2	1.20309248662326e-282	-0.77564	NB1
Ccne2	2.09319434209359e-279	-0.54644	NB1
H1f1	7.41226205729991e-277	-0.614296	NB1
Epas1	2.83092918457414e-276	-0.602413	NB1
Nid1	1.34922461473028e-274	-0.614344	NB1
Wasf1	7.32060462183304e-274	-0.508261	NB1
Mlc1	1.6073553884463e-272	-1.39373	NB1
Mllt11	1.54498513264707e-269	0.924032795997112	NB1
Kif20a	5.26701305307264e-269	-0.740172	NB1
Slc7a10	4.57269034700766e-267	-0.728799	NB1
Mcm3	1.01120280528368e-265	-0.7637	NB1
Troap	2.80114374527608e-264	-0.649864	NB1
Kif23	7.32203654958213e-263	-0.885787	NB1
Rlbp1	1.87129517207102e-260	-0.422556	NB1
Tst	1.18358724304651e-258	-1.39572	NB1
Hes1	1.64159136917709e-258	-0.434044	NB1
Arl6ip1	4.50579899970079e-258	-1.38234	NB1
Reln	1.53081208081454e-257	-0.963021	NB1
Slc1a3	3.98734870865584e-254	-2.05975	NB1
Grm3	9.35334431552133e-253	-0.890658	NB1
Gltp	1.76280379088688e-251	-0.412972	NB1
Tmem107	5.63806240252413e-251	-0.428194	NB1
Rab3a	2.52734578055977e-250	0.882087144735542	NB1
Cd24	4.157970301275e-250	0.831928121223874	NB1
Cplx2	2.8392199805985e-247	-0.725942	NB1
Spc25	1.26750787970879e-243	-1.10823	NB1
Psrc1	6.81104421994347e-243	-0.500038	NB1
Rgs13	3.34182813773489e-242	-0.361691	NB1
Tp53i11	5.35633502344927e-241	1.04550550906502	NB1
Pclaf	5.5196465592369e-241	-1.80662	NB1
Mmd2	2.57590453816333e-240	-1.15492	NB1
Acsbg1	1.85899736078682e-236	-1.35481	NB1
Ncan	2.97414532050022e-235	-0.473451	NB1
Cxcr4	3.43812043710226e-235	-0.496736	NB1
Olig1	1.27788572408284e-234	-1.32185	NB1
Ybx3	7.12644590960029e-234	-0.49139	NB1
Dusp1	7.46714353066246e-234	0.983288724703089	NB1
Wscd1	8.93805717040874e-232	-0.513774	NB1
Sema6a	5.21632934256957e-230	-0.383718	NB1
Glul	5.94374527948994e-226	-1.2878	NB1
Arhgap18	8.51562495186596e-226	-0.255779	NB1
Cdc20	1.25490321508363e-225	-1.58689	NB1
Pdpn	3.82055694003142e-225	-0.979342	NB1
Tnc	5.64981063033784e-224	1.57795937122326	NB1
Cpe	2.31062504993168e-221	-1.10187	NB1
Mapt	1.31178264365044e-220	0.8374058100777	NB1
Gpx1	1.14705130460084e-218	-0.525675	NB1
Nrxn1	4.74381251846545e-218	-0.659123	NB1
Elovl2	3.97275748939588e-217	-0.647726	NB1
Ca8	1.49692802082636e-216	-0.528364	NB1
Sparcl1	3.9320557383888e-216	-1.98513	NB1
Pbk	2.63420880542678e-215	-1.33222	NB1
Plk4	1.67418709166433e-214	-0.736925	NB1
Snrpd1	7.3696746700406e-214	-0.404066	NB1
AABR07067076.1	1.61875183257913e-213	-0.353268	NB1
Selenom	3.58972326412116e-213	-0.946986	NB1
Cdh13	4.1829213538965e-212	-0.472553	NB1
LOC100359600	4.45883151835342e-211	-0.793144	NB1
LOC102553190	1.72525470596857e-210	-0.304795	NB1
Rgcc	3.17262834624979e-210	-1.28825	NB1
Hexb	9.38606591406572e-210	-0.391143	NB1
Kpna2	3.40589310428535e-209	-0.605241	NB1
Camk2b	4.20166829985847e-209	-0.354682	NB1
Slc14a1	4.13685117615567e-207	-0.318133	NB1
Tlcd1	7.59250458629931e-207	-0.504562	NB1
Chgb	4.16036131409864e-205	0.828938944923461	NB1
Nxph4	2.84841030730163e-203	-0.52105	NB1
Slc39a12	7.84822726910675e-202	-0.336829	NB1
Fbxo5	2.9106402048282e-201	-0.563603	NB1
Abhd17b	2.3084463100329e-200	-0.4366	NB1
Cbs	6.3296819967491e-197	-0.631047	NB1
Hist1h2an	3.77160141814227e-194	-0.883176	NB1
Sema4d	2.94088346392732e-192	-0.293824	NB1
Tm7sf2	4.79351942980451e-192	-0.395009	NB1
Sparc	2.68037379834891e-191	-1.04766	NB1
Ncaph	2.768637091759e-189	-0.758923	NB1
Htra1	6.07120501155942e-184	-0.700961	NB1
Shisa8	1.63491469172789e-181	-0.444491	NB1
Serping1	2.48411825909135e-181	-0.307738	NB1
Pcp4	7.69361283445577e-180	-0.931778	NB1
Ezr	3.54383901139513e-178	-1.1127	NB1
Knstrn	5.14442602675351e-178	-1.478	NB1
Ttyh1	3.36375764818848e-177	-1.34388	NB1
Serpine2	4.33804411908955e-177	-1.05102	NB1
Clu	1.65739804413712e-176	-1.35162	NB1
Mdk	1.66799534812277e-176	-0.636272	NB1
Zcchc12	1.69173647526265e-173	0.598401790964693	NB1
Myl12a	2.1373914118625e-173	-0.478044	NB1
Id1	4.23907358965082e-171	-0.931651	NB1
Tmem229a	1.56407811437489e-170	-0.761003	NB1
Ptprd	3.4967931860395e-170	-0.459399	NB1
Bub1	6.59435273386522e-169	-0.954825	NB1
Mt2A	7.44170339513476e-168	-0.637647	NB1
Cited2	1.54114192029075e-167	0.932484047294456	NB1
Ppp1r1a	2.91866179963193e-166	-0.519364	NB1
Nkain4	6.99273527200094e-166	-0.270753	NB1
Elovl1	1.18575206830127e-164	-0.340845	NB1
Shisa4	2.94623062754335e-164	-0.26523	NB1
Ezh2	3.7582660666156e-163	-0.539144	NB1
Dbndd2	4.23239242973157e-162	-0.694315	NB1
Hmmr	1.52100837675348e-161	-1.14595	NB1
Cotl1	3.66800618151184e-160	-0.515263	NB1
Cdca8	3.12098296324724e-159	-1.2108	NB1
Rap1a	6.36113413082723e-159	-0.302881	NB1
Glrb	3.47556645580062e-158	-0.328899	NB1
Dlx5	5.32761063019494e-158	0.95520267012781	NB1
Mab21l1	7.84209602034607e-157	-0.362562	NB1
Ccdc34	1.46115693887168e-156	-0.621384	NB1
Ascl1	1.51513069586161e-156	-0.838528	NB1
Igfbp2	3.44050054004698e-156	-1.5559	NB1
Sgk1	3.44547407943748e-155	-0.28044	NB1
Cdkl2	8.68710651784406e-153	-0.287376	NB1
Tmeff1	5.13736865474959e-152	0.728474182039163	NB1
Gadd45a	2.03014954691407e-151	-0.262164	NB1
Ect2	1.58857316727207e-150	-0.901254	NB1
Gap43	4.58622133185196e-150	-1.12914	NB1
Rrm1	5.26563704809101e-150	-0.894724	NB1
Gstt3	8.55399997911697e-150	-0.278733	NB1
Atp1a2	1.59469544460367e-149	-1.45105	NB1
Dut	2.04145106423879e-149	-0.899519	NB1
Nfkbia	2.0759983001085e-149	-0.286621	NB1
Scd	5.16079149208264e-148	-0.515602	NB1
Sgo2	1.74304589350026e-147	-1.0345	NB1
Dhcr24	5.16509798088234e-145	-0.604405	NB1
Aldoc	7.35451279803846e-145	-1.14099	NB1
Fabp7	1.33958179128227e-143	-1.07311	NB1
Tfrc	1.07433052632014e-142	-0.340589	NB1
Ctsb	3.50099193584838e-141	-0.607376	NB1
Ube2t	6.76384168062541e-140	-0.612723	NB1
Mycbp	4.40314083897161e-139	-0.265039	NB1
Ctsd	1.78035667543602e-136	-0.456546	NB1
Cdca2	1.54641826509174e-135	-0.712103	NB1
Kif18a	1.52162779009402e-133	-0.626007	NB1
RGD1564664	2.41022580949436e-131	1.17245379302824	NB1
Cndp2	2.5405269425538e-130	-0.406217	NB1
Dlgap5	2.964567126392e-130	-1.12216	NB1
Cmtm5	1.16559338921867e-129	-0.766976	NB1
Acot7	1.75584353635614e-129	-0.61152	NB1
Slco1c1	2.54152827294495e-128	-1.18543	NB1
Ccnd1	5.98786641913828e-128	-0.714181	NB1
Bcar1	6.8635496666639e-127	-0.820076	NB1
Gng12	2.0881222485727e-126	-0.262481	NB1
Idi1	7.6253738477361e-124	-0.599062	NB1
Ptgds	8.56598953633724e-124	-0.596573	NB1
Slc17a6	3.78632186786971e-123	-0.451842	NB1
Phyhipl	8.36597535892703e-123	-0.510028	NB1
Slc17a7	2.0109888858242e-122	-0.788775	NB1
Scd2	1.09232181208835e-121	-0.676478	NB1
Tacc3	2.09234154291448e-120	-1.29017	NB1
Prelp	7.30385810160022e-120	-0.266802	NB1
F3	1.02123677826904e-119	-0.422968	NB1
Fbxo2	3.67817508735581e-119	-0.41858	NB1
Nrarp	8.55465018535219e-117	-0.934661	NB1
Fdps	3.44445454618182e-116	-0.295536	NB1
Sapcd2	3.08101303580966e-115	-0.559526	NB1
Cldn10	7.92940182071174e-115	-0.488325	NB1
Vim	1.30280940099981e-114	-0.735106	NB1
Aurka	3.51701261992845e-114	-0.842254	NB1
Plekhb1	5.37491827717686e-114	-0.40149	NB1
Depdc1	1.22500898387656e-113	-0.636275	NB1
Incenp	2.48577586963078e-113	-0.728106	NB1
Ndrg2	7.52093620984622e-113	-0.571956	NB1
Luzp2	4.84547428504376e-112	-0.431705	NB1
App	6.01155868444314e-112	-0.453411	NB1
Syt1	6.81431109387608e-112	-0.840474	NB1
Cpne6	7.09914030111579e-112	-0.258227	NB1
S100b	9.15439614136296e-111	-1.73872	NB1
Tmem47	2.05446995065251e-110	-0.455257	NB1
Reep5	2.22012742916609e-110	-0.37284	NB1
Kif18b	2.54633208399662e-110	-0.55896	NB1
Gjc1	5.14814908323217e-110	-0.480712	NB1
Gamt	1.15605555245751e-109	-0.810163	NB1
Tmem176a	1.55951628439621e-108	-0.594513	NB1
Mt1m	1.6277865101459e-108	-0.582027	NB1
Fosb	4.18105500909329e-106	0.442148830545027	NB1
Atp1b1	1.2883381491649e-105	0.745479236067603	NB1
Cd48	3.1963392808063e-104	-0.37482	NB1
Fgfbp3	4.49352221785673e-104	-0.29112	NB1
Mt1	7.02961393051454e-103	-0.801751	NB1
Spint2	6.45816506959771e-102	-0.296589	NB1
Plk1	1.54619470871398e-100	-1.01507	NB1
Pdcd4	1.66133414471268e-98	0.595995369716502	NB1
Lmnb1	2.93695442402177e-98	-0.421791	NB1
Filip1l	9.42063686813460e-98	1.09753725450958	NB1
Cdkn1c	5.39620892656209e-97	-0.260996	NB1
Pltp	1.01718189171285e-94	-0.573893	NB1
Cavin3	3.31657563270908e-94	-0.331023	NB1
Mef2c	6.40912729815761e-94	-0.260537	NB1
S100a13	9.10534234272746e-93	-0.782581	NB1
Cep128	6.36502893294815e-92	-0.304783	NB1
Chrdl1	4.92356403018444e-91	-0.42816	NB1
Nsg1	2.06673193425981e-89	0.724146345508405	NB1
Pbx3	7.93888597014852e-89	1.1464173043649	NB1
Apcdd1	3.50069556784636e-87	-0.268341	NB1
Rhog	4.26101258226931e-87	-0.362222	NB1
Hspb1	1.85747892995131e-86	-0.255313	NB1
Ucp2	3.25401598031152e-84	-0.436288	NB1
Slc4a4	5.90279536090644e-84	-1.09385	NB1
Prps2	1.09277387637961e-83	-0.314886	NB1
Rnaset2	6.34993654056585e-83	-0.376317	NB1
Slc7a5	1.76443233565299e-81	-0.422105	NB1
Tubb4a	1.83935594580904e-81	0.624699506176635	NB1
Uchl1	1.19997554275864e-80	0.459682881602959	NB1
Slc25a18	4.25327391313144e-80	-0.579653	NB1
Csrp1	7.52339659362743e-80	-0.296717	NB1
Ifi30	1.19844516402116e-78	-0.395237	NB1
Scg3	1.95776876087757e-78	-0.449794	NB1
H1f5	4.09147831097587e-78	-1.47641	NB1
Tsc22d1	2.13293130819811e-77	-0.297292	NB1
Slc12a2	2.20449965954048e-74	-0.419451	NB1
Pmp22	3.49441770136102e-74	-0.983695	NB1
Acss2	9.26247512870654e-74	-0.281394	NB1
Pak3	1.28306349482709e-72	0.837753346402443	NB1
Cdc42ep3	4.03692541222788e-72	0.5529995030437	NB1
Apoc4	4.52685687194451e-71	-0.270736	NB1
Sdc4	6.25705367919666e-71	-0.539643	NB1
Gabbr2	1.4539917895251e-69	-0.492306	NB1
Bub1b	2.80773440600014e-69	-0.749279	NB1
Slc2a1	5.32007099304233e-69	-0.442803	NB1
Mis18bp1	4.41345067043036e-66	-0.494743	NB1
Hes6	3.3778337222336e-65	-0.325846	NB1
Id4	3.51772743647118e-65	1.00386856786465	NB1
Scrn1	4.69365506950831e-65	-0.444715	NB1
Maob	1.57573237653839e-64	-0.355055	NB1
Dpysl3	2.70016540549926e-64	0.683044502320961	NB1
Tmem123	3.36508994430882e-64	-0.278245	NB1
Elavl3	3.25392292450087e-62	0.729828838055976	NB1
Ntsr2	1.95679294726128e-61	-0.394886	NB1
Egr1	3.08983650860913e-61	0.762064920263182	NB1
Nav2	1.20307056379869e-60	-0.291012	NB1
Asf1b	7.26153567287324e-60	-0.517358	NB1
Slc44a1	5.87792748752515e-59	-0.303938	NB1
Tyrobp	1.61578082313877e-58	-0.518959	NB1
Kif2c	1.9969973502511e-58	-0.613853	NB1
Myl9	9.17020977067495e-58	-0.280209	NB1
Plppr5	1.2306840307152e-57	-0.300416	NB1
Aqp4	1.00357544633395e-56	-1.67516	NB1
Fbln2	3.56577366570792e-56	-0.680783	NB1
G0s2	3.14608266610405e-55	-0.334145	NB1
Cep55	4.57690837721554e-55	-0.808591	NB1
Plk2	6.70549348301366e-55	-0.2664	NB1
Sfrp1	4.34480956623905e-54	-0.664732	NB1
Aplp1	1.46003307557977e-52	0.504472175682127	NB1
Ctsl	2.22302467140873e-52	-0.373484	NB1
Sgo1	3.70321486507831e-52	-0.650937	NB1
Tspo	2.03238661284627e-51	-0.261953	NB1
Ly6h	6.31148339441892e-51	0.772228206483967	NB1
Epha3	1.26357277456583e-50	-0.293699	NB1
Cenpe	1.27965848875475e-50	-1.00504	NB1
Gng13	8.94271387723032e-50	-0.384933	NB1
Stk32c	7.69521870587135e-49	0.27358555252041	NB1
Acsl3	1.19850176485961e-48	-0.263705	NB1
Dynlt1	2.54488504515645e-48	0.660883076380783	NB1
Bsg	6.02051047367673e-48	-0.2893	NB1
Ccl4	1.15746890304559e-47	-0.305207	NB1
Nrp1	8.10819761626596e-46	-0.301601	NB1
Arhgap11a	1.73098191363146e-45	-0.70251	NB1
Acsl6	1.82481630734484e-45	-0.654006	NB1
Ifitm2	6.1299125661212e-45	-0.269318	NB1
Igfbp7	2.86878912799813e-44	-0.397453	NB1
Arpc1b	6.88593849670733e-43	-0.276415	NB1
Tubb6	8.67243919443918e-41	-0.60292	NB1
Sncb	3.47915515181287e-40	-0.564773	NB1
Pak7	3.84194250880751e-40	0.428731753453219	NB1
Apod	9.36960668703705e-40	-0.494894	NB1
Ier3	1.70004967990947e-39	-0.500963	NB1
Emid1	3.91477572286313e-39	-0.378181	NB1
Tuba4a	6.79517796129432e-39	-0.424598	NB1
Slc7a8	1.22781973621599e-38	0.27280585850803	NB1
Ctps1	1.71170729197326e-37	-0.342558	NB1
Slc7a11	2.6030943152265e-36	-0.462999	NB1
Car2	2.72171911752091e-36	-0.567592	NB1
Emb	7.13678818706738e-36	-0.280929	NB1
Agt	8.30719966560281e-36	-0.831156	NB1
Hbb	8.00076433361569e-35	-0.981248	NB1
Igf1	8.08186102625625e-35	-0.387652	NB1
Dpysl4	1.55919305478477e-34	0.576560952775412	NB1
Nrgn	2.20229859336748e-34	-1.10588	NB1
Crip2	2.29383417775891e-32	0.617198755334844	NB1
Btg2	6.7313673643356e-32	0.301069548368674	NB1
Slain1	7.36142136455969e-32	0.681977138507806	NB1
Serpinf1	1.88517710942983e-31	-0.494715	NB1
Aif1	2.08597382314e-31	-0.471063	NB1
Plaat3	5.40557765691509e-31	-0.445868	NB1
Rgs4	1.17858501398122e-30	-0.288612	NB1
Nrip3	1.36936894234283e-30	0.639331922766866	NB1
Hapln1	3.73993883139757e-30	-0.423351	NB1
Fcer1g	3.14018691368347e-29	-0.416939	NB1
Lgmn	3.36022292505179e-27	-0.301894	NB1
Fstl1	4.39619439408424e-27	-0.330781	NB1
Gtse1	4.63778231061107e-27	-0.471922	NB1
Rgs10	2.45919955787436e-26	-0.294821	NB1
Igfbp4	1.32874629040582e-25	-0.337642	NB1
Rarres1	1.8727948746185e-25	-0.334048	NB1
Slc4a10	2.27490309964301e-24	-0.29355	NB1
Pou3f1	8.83479088394641e-24	-0.277562	NB1
Lmo1	1.58404352302947e-22	-0.377833	NB1
Hba-a2	1.39997106570279e-21	-0.788847	NB1
Ier2	4.02345536724257e-21	0.530107709092021	NB1
Cxcl14	5.36394225247201e-21	-1.00234	NB1
Aldh2	1.01883920358426e-20	-0.272986	NB1
Cacna2d1	3.28097661736358e-19	-0.351806	NB1
Ywhaq	6.70922301515092e-19	0.299594243933748	NB1
Adgrv1	8.2492266708654e-19	-0.254231	NB1
Acot1	1.04019470336384e-18	-0.545252	NB1
Timp4	1.97260777985414e-18	-0.279612	NB1
Plekha1	2.20913697014843e-18	0.254851517018664	NB1
Fxyd6	2.41460081797197e-18	0.637330019151761	NB1
Caly	7.29858181623922e-18	-0.482932	NB1
Neurod6	3.67579892641584e-16	-0.347262	NB1
Igfbp5	6.12619621207234e-16	0.771805668575165	NB1
Lef1	7.22775514520314e-16	-0.299103	NB1
Kif19	5.48050510965068e-15	-0.262071	NB1
Vcan	1.76580835200656e-14	0.98729352305563	NB1
Sst	4.71488488506199e-14	-0.339914	NB1
Tagln2	9.62389971367908e-14	-0.380032	NB1
C1qb	6.07982236818985e-12	-0.453198	NB1
Tmem100	1.72868747204543e-11	-0.412508	NB1
Hopx	2.25584761168449e-11	-0.353846	NB1
Lgals1	6.23583765821836e-11	-0.434484	NB1
Sat1	7.64901485618635e-11	-0.416096	NB1
Snca	1.16084521621746e-10	-0.334623	NB1
Cnr1	1.7547671099514e-10	0.438323643508539	NB1
Txnip	4.77032656489273e-10	0.498069466495361	NB1
Ifitm10	1.30903954935681e-09	-0.377991	NB1
Csf1r	5.63694038630817e-09	-0.268973	NB1
AABR07060487.1	8.06632179137835e-09	-0.316236	NB1
Tmem176b	1.40166446388681e-08	-0.38355	NB1
Mfap2	9.13640361478987e-08	0.414889883118479	NB1
Ccdc80	1.12817591090201e-07	-0.296248	NB1
Thra	2.56989745601149e-07	0.387404253721423	NB1
Gfap	5.43208727882166e-07	-0.794034	NB1
Sema3c	5.1034722675142e-06	-1.45389	NB1
Gpc1	5.7252559358537e-06	0.70902715867703	NB1
Mbp	7.13207540790062e-06	0.29817171616139	NB1
H1f4	1.19103208996063e-05	-0.291566	NB1
C1qa	1.22888145669594e-05	-0.25637	NB1
Nfasc	0.000110743357377561	-0.329224	NB1
Entpd2	0.000405660913404375	-0.530408	NB1
Rbfox1	0.000427088372094921	-0.35786	NB1
Cd59	0.00141357015872079	0.578432996919802	NB1
Alpl	0.00209909963832321	-0.267865	NB1
Dync1i1	0.00242118852585913	0.296764435199954	NB1
Igsf1	0.00277305913545658	-0.389586	NB1
Cck	0.00301457435015331	0.551782959459376	NB1
Fxyd5	0.00862101132726257	-0.252168	NB1
Top2a.1	0	2.75923332184611	NB2
H1f5.1	0	2.42299149365947	NB2
Ube2c.1	0	2.32419489196181	NB2
Mki67.1	0	2.31750397557154	NB2
Cenpf.1	0	2.31072567814923	NB2
Pclaf.1	0	2.23195239528472	NB2
Hmgb2.1	0	2.17624548903406	NB2
Ndc80.1	0	2.04949637118071	NB2
Tpx2.1	0	1.95329788009472	NB2
Tuba1b.1	0	1.89865817919245	NB2
Nusap1.1	0	1.88627906273203	NB2
Hist1h2an.1	0	1.87379872759082	NB2
Dnajb14.1	0	1.86564291435591	NB2
Aspm.1	0	1.86308617273819	NB2
H2ax.1	0	1.80087824405425	NB2
Tacc3.1	0	1.69674429145858	NB2
Prc1.1	0	1.68626931499615	NB2
Cdk1.1	0	1.60053250209885	NB2
Tk1.1	0	1.57489607396293	NB2
Birc5.1	0	1.57119246623779	NB2
Cks2.1	0	1.53524393612555	NB2
Pcna.1	0	1.52957857015186	NB2
Tubb4b.1	0	1.52244022679066	NB2
Cenpe.1	0	1.51982212846634	NB2
Dut.1	0	1.50908097385287	NB2
Smc4.1	0	1.50095736952189	NB2
Gmnn.1	0	1.49675974958462	NB2
Cdkn3.1	0	1.47589178941973	NB2
Nasp.1	0	1.46472496411422	NB2
Cdca8.1	0	1.45915463054264	NB2
Smc2.1	0	1.45144669645106	NB2
Ascl1.1	0	1.43739576067884	NB2
Knstrn.1	0	1.42793580529997	NB2
Pttg1.1	0	1.42722270802676	NB2
Cenph.1	0	1.4055626500128	NB2
Ccnb1.1	0	1.40137801731066	NB2
Rrm1.1	0	1.39104691764812	NB2
Aurkb.1	0	1.38844196923447	NB2
Dlgap5.1	0	1.38422707162394	NB2
Spc25.1	0	1.36880576472843	NB2
Kif22.1	0	1.35919187286535	NB2
Bub1.1	0	1.34162378497838	NB2
Dctpp1.1	0	1.33136846715483	NB2
Spc24.1	0	1.32595117077681	NB2
Kif11.1	0	1.3198228688232	NB2
Ezh2.1	0	1.30353991452637	NB2
Kif20b.1	0	1.28742465699681	NB2
Kif23.1	0	1.28617822730755	NB2
Plk1.1	0	1.28127211994277	NB2
Hmgn2	0	1.25569695924677	NB2
Nuf2.1	0	1.22975520876018	NB2
Ccna2.1	0	1.21982983764189	NB2
Fam111a.1	0	1.21718349799174	NB2
Arhgap11a.1	0	1.20658482707915	NB2
Kifc1.1	0	1.19825566302318	NB2
Pbk.1	0	1.19221296210676	NB2
H1f1.1	0	1.18729146763821	NB2
Ccnd2	0	1.18151422520095	NB2
Kif4a.1	0	1.17225718425506	NB2
Ect2.1	0	1.16914848665641	NB2
Incenp.1	0	1.1666693026056	NB2
Ckap2l.1	0	1.05857353502681	NB2
Ttk.1	0	1.02759037203464	NB2
Ska1.1	0	1.02215340185378	NB2
Lmnb1.1	0	1.01328504225498	NB2
Bub1b.1	0	0.972517566722539	NB2
Sgo1.1	0	0.943758365947812	NB2
Psrc1.1	0	0.943571866512772	NB2
LOC100359539.1	0	0.940707706128076	NB2
Mcm3.1	0	0.90798903826113	NB2
H4f3.1	1.50202298063495e-306	0.805634302496666	NB2
Cdca3.1	7.97576731559543e-290	1.14893487152259	NB2
H1f4.1	1.39026171950083e-276	1.66736158757176	NB2
Cdc20.1	7.20959670375229e-274	1.47915398616871	NB2
Ccdc34.1	4.9593159449905e-271	0.832572064717071	NB2
AABR07000658.2.1	1.39754216479337e-256	0.693151776689763	NB2
Cdca2.1	1.33025592407633e-253	1.0025592228949	NB2
Atad2.1	9.7565570713702e-251	1.16473632814506	NB2
Mis18bp1.1	2.42764592424461e-248	0.897306910814867	NB2
Hopx.1	5.26936343597242e-244	0.356010469144381	NB2
Cdca7	8.55052208810725e-243	0.877515196234114	NB2
Aurka.1	3.16809157253104e-242	1.00852295896204	NB2
Sgo2.1	4.23559767867533e-242	1.23257485997987	NB2
Ckap2.1	3.7284232876589e-239	0.849623173690742	NB2
Mapt.1	3.07882308600357e-234	-1.90282	NB2
Kif20a.1	1.86931255354572e-231	0.868190618056063	NB2
Cenpw.1	3.35259884460998e-231	0.900169640070175	NB2
Cep55.1	5.71938819506916e-224	1.19550842673099	NB2
Plk4.1	1.12218973858032e-223	0.86534558149207	NB2
Vim.1	2.64209636013373e-222	0.82588092542263	NB2
Ncaph.1	2.67721660306364e-221	0.927991047707027	NB2
Tmem98	1.37853018970307e-220	0.345659488409072	NB2
Mcm6.1	2.59842860941601e-220	1.10198485940338	NB2
Stmn2.1	1.47420524238212e-210	-1.54556	NB2
Kif2c.1	1.2307951436832e-203	0.833822179709105	NB2
Sapcd2.1	2.9052477410073e-203	0.803149434916948	NB2
Cdkn2c.1	6.73084042955913e-201	0.57000817688816	NB2
Tubb3.1	1.33002966670041e-200	-1.42636	NB2
Csrp2	1.38042326818015e-198	0.653170952073572	NB2
Ybx3.1	8.57390717234745e-188	0.529715283201432	NB2
Olig2.1	3.81026057876978e-187	0.711882672565864	NB2
Kif18b.1	6.82379736225627e-185	0.744819314040684	NB2
Snrpd1.1	1.00782651772038e-179	0.622333392370745	NB2
AABR07067076.1.1	8.53204226685692e-178	0.552886386891861	NB2
Trim59.1	3.2824971270375e-176	0.752829665575199	NB2
LOC100359600.1	4.49450572181432e-174	0.695823469604488	NB2
Hes6.1	3.3571758393496e-168	0.932433108666193	NB2
Asf1b.1	1.27651741378797e-165	0.731939850707051	NB2
Carhsp1	2.1109161346136e-158	0.504259758528435	NB2
Pdlim4.1	2.36236631873273e-157	0.702087805171501	NB2
Troap.1	1.05830173951288e-154	0.896924315854904	NB2
Ccne2.1	5.9715844911396e-150	0.867384811255274	NB2
Ctps1.1	2.37033993812216e-146	0.431211640402064	NB2
Pimreg.1	3.21176299130257e-146	0.698129697595177	NB2
Cst6.1	8.37177725450443e-146	-0.843582	NB2
Mdk.1	5.04117403327162e-143	0.700414330069935	NB2
Sez6l2.1	2.01681700558835e-139	-0.997507	NB2
Cep128.1	1.53669160145361e-138	0.471204459663925	NB2
Map1b.1	2.5658578009299e-137	-1.10127	NB2
Hmmr.1	2.37925307948861e-135	0.957652727284987	NB2
Kif18a.1	1.41544850974862e-134	0.850933747169045	NB2
Tnc.1	9.64333729936416e-132	-1.4885	NB2
Id1.1	3.55383284218011e-129	0.509367634558611	NB2
Kpna2.1	1.19710154258585e-128	0.553895034891055	NB2
Vsnl1	2.63578824577347e-128	-0.598482	NB2
Ccp110	2.37980285157984e-127	0.322090164627336	NB2
Crlf1.1	9.21866901381588e-126	0.843688880209774	NB2
Tpm4	4.50722134152648e-120	0.50820228310239	NB2
Tmem107.1	2.05337434337189e-119	0.522909562214358	NB2
Fsip1	3.94181599373641e-118	0.368220365485541	NB2
Crip2.1	6.80248385143502e-117	0.441934295042123	NB2
Pak7.1	2.52271265667223e-116	-0.625615	NB2
Mllt11.1	2.95162473884507e-114	-1.33859	NB2
Limd2	1.23435857385192e-108	0.344178972683176	NB2
Gabbr2.1	4.82310628192861e-105	-0.661949	NB2
Acot7.1	1.67294662672085e-104	0.266454679869114	NB2
Fbxo5.1	3.21307576975821e-101	0.935297335513341	NB2
Mcm5.1	7.81496236818208e-101	0.720759135589794	NB2
Msn	1.01025804345578e-100	0.558713903148491	NB2
Gltp.1	4.58953177634028e-97	0.254500271970755	NB2
Stmn3.1	9.15385968033232e-97	-1.17763	NB2
Ube2t.1	5.08553859932873e-96	0.492918300217453	NB2
Cfh	2.47266832751021e-94	-0.324076	NB2
Ifitm10.1	8.27204024874338e-92	0.393748857789445	NB2
Chgb.1	1.32640498360637e-91	-1.07451	NB2
Tmem123.1	3.08053432939255e-89	0.423136079004852	NB2
Ccnd1.1	1.18012931072223e-87	0.538734052448059	NB2
Nsg2.1	3.92164817960204e-86	-1.2414	NB2
Bok	2.75066731275669e-85	0.476888477993724	NB2
Bhlhe22.1	4.67941179916398e-85	-0.517053	NB2
Rab3a.1	1.50405045573654e-84	-1.34588	NB2
Gadd45g	2.31338365558713e-83	0.872688117557838	NB2
Depdc1.1	1.16642887826886e-82	0.917001308709589	NB2
AC096473.3	5.45699796200222e-82	0.519827171475873	NB2
LOC691995.1	9.10855902998688e-82	-1.44339	NB2
Zcchc12.1	1.07202210532644e-81	-0.794085	NB2
Arl6ip1.1	1.10896408027137e-81	0.502768503112243	NB2
Tubb6.1	2.15011620665987e-78	0.576060578201802	NB2
Mfap2.1	4.13570405759595e-77	0.34861297783484	NB2
Septin4	8.5650141340954e-77	-0.262054	NB2
Rgs2	1.08174149262666e-74	0.391289741154143	NB2
Myt1l.1	1.95689573674893e-74	-0.994873	NB2
Pebp1	3.6849356841669e-74	0.309881780372412	NB2
Sema7a	4.00665082423212e-73	-0.257556	NB2
Stmn4.1	1.5827282478511e-72	-1.46159	NB2
Atp1b1.1	2.2806693799656e-72	-1.19611	NB2
Jam3	5.53325340204539e-69	0.363334440130259	NB2
Olfm1	1.9562524326943e-62	-1.22909	NB2
Nnat.1	3.26667594827848e-62	-0.696563	NB2
Slc4a4.1	2.81720280832949e-60	-0.930798	NB2
AABR07052613.1.1	3.65712780318579e-60	-0.625165	NB2
Calb2	1.05244810144074e-59	-0.467909	NB2
Id2.1	7.70415723680503e-59	-1.26051	NB2
Cnr1.1	4.4919160643171e-58	-0.764877	NB2
Ly6h.1	3.81333386524133e-57	-1.19035	NB2
Aplp1.1	6.17499507296286e-57	-1.16575	NB2
Car2.1	6.75710234444203e-57	-0.697846	NB2
Mns1	9.49597997817261e-55	0.276555871486822	NB2
Neurod2	3.56220670644758e-52	-0.362183	NB2
Hexb.1	1.03651915679294e-51	-0.282542	NB2
Plppr5.1	1.3102418773876e-51	-0.373388	NB2
Ndrg4	3.20346911269527e-51	-0.775617	NB2
Myl12a.1	1.08790648585658e-50	0.256093697150537	NB2
Gstm7	2.29850909089525e-50	-0.322748	NB2
Dcx.1	1.68403151053183e-47	-1.04798	NB2
Ank3	2.16438660751966e-47	-0.835348	NB2
Slc17a6.1	6.07849744298433e-45	-0.268597	NB2
Plekha1.1	1.02798002446395e-44	-0.319092	NB2
Tuba1a.1	3.4747401515148e-44	-0.338441	NB2
Pbx3.1	5.24889455112632e-43	-0.88929	NB2
Tmeff1.1	1.64557254102088e-42	-0.77542	NB2
Cd24.1	5.65013193301824e-41	-0.597191	NB2
Acot1.1	4.10045290109901e-40	0.604539566453067	NB2
Igfbpl1.1	2.08805775205586e-39	-0.817481	NB2
Tubb4a.1	6.335217882101e-39	-0.974109	NB2
Laptm5	1.27020591996475e-37	-0.295172	NB2
Btg2.1	5.87889646055738e-36	0.278163679709344	NB2
Gjc1.1	3.14388929882952e-34	0.287955146276774	NB2
Cd200	5.15217557640907e-34	-0.676224	NB2
Pnlip	1.48977101748512e-33	-0.272275	NB2
Akap12	1.84473450889817e-33	-0.275074	NB2
Agt.1	1.90490995753742e-33	-0.751072	NB2
Ptgds.1	2.2330452805099e-32	-0.46023	NB2
Nbl1	5.50347837547881e-32	0.419743000863143	NB2
Nrxn1.1	6.89592560364299e-32	-1.03874	NB2
Cd59.1	2.92007945259708e-31	-0.77149	NB2
Slco1c1.1	1.38368512153692e-29	-0.77731	NB2
Rnd2	2.83033045671706e-29	-0.662321	NB2
Sfrp1.1	3.50112513300062e-29	0.331863836808868	NB2
Plpp3.1	2.79680247611162e-28	-0.830758	NB2
Mras	4.182615675028e-27	-0.709234	NB2
Ier3.1	5.31207626812456e-27	-0.449838	NB2
Dbndd2.1	1.08860514989156e-26	-0.592321	NB2
Gtse1.1	1.63116476396126e-26	0.509973397240517	NB2
Entpd2.1	3.32001887293526e-25	-0.482425	NB2
AC134224.1	7.48111023694026e-25	-0.821503	NB2
Fcer1g.1	3.06617671327418e-24	-0.582819	NB2
Calm1	3.32664127369871e-24	-0.471282	NB2
Olfm2	6.70420390574986e-24	-0.369747	NB2
Aqp4.1	7.31552513807215e-24	-1.44597	NB2
Gfap.1	1.70728802084484e-23	-0.681002	NB2
Rlbp1.1	2.95942854033813e-23	0.267160923488364	NB2
Slc17a7.1	3.32814183222137e-23	-0.582371	NB2
Luzp2.1	3.51197695205327e-23	-0.743052	NB2
Cacna2d1.1	4.19999734516369e-23	-0.37333	NB2
Scrg1	6.11008159404685e-23	-0.488993	NB2
Thra.1	9.12810068536453e-23	-0.808002	NB2
Plaat3.1	2.25914975115361e-22	-0.335792	NB2
Ppp1r1a.1	5.69407716894043e-22	-0.457073	NB2
Olig1.1	9.23347457188966e-22	0.691331704950825	NB2
Hsd11b1.1	1.40291547285847e-21	-0.403268	NB2
Gramd2b.1	2.12365747461573e-21	-0.383492	NB2
Clu.1	1.45597100583975e-20	-1.12646	NB2
Itih3.1	2.04379776956134e-20	-0.490558	NB2
Snap25	2.49083281491991e-20	-0.86971	NB2
Prkcz	6.30642552548031e-20	-0.277357	NB2
Nsg1.1	7.43296803706662e-20	-0.752016	NB2
Bcat1	1.74601409542276e-19	-0.314277	NB2
Sema3c.1	2.60454911341314e-19	-0.774693	NB2
Pdlim1	5.82745043804247e-18	0.329727305022548	NB2
Mt3.1	1.55674734574297e-17	0.409973019506291	NB2
Cldn10.1	1.8580835398963e-17	-0.323166	NB2
Aif1.1	2.59824033642452e-17	-0.58484	NB2
Timp2	1.78137695876763e-16	-0.372115	NB2
Pcp4.1	1.8718464859481e-16	-0.718467	NB2
Dpysl3.1	1.94699704210086e-16	-0.772013	NB2
Pcdh17	3.05298182765779e-16	-0.267438	NB2
Ntrk2.1	3.95853142584461e-16	-0.455438	NB2
Nhlh2.1	6.87595163890178e-16	-0.463215	NB2
Serpine2.1	1.19280621959757e-15	-0.764577	NB2
RT1-CE10	2.47022807858929e-15	-0.261248	NB2
Cpe.1	2.83776019555161e-15	-0.588164	NB2
Ubl3.1	1.0786703168964e-14	-0.26794	NB2
Sparc.1	1.14774718522451e-14	-0.893636	NB2
Dpysl4.1	1.40021619560438e-14	-0.458533	NB2
Cpne6.1	2.68152641003701e-14	-0.278058	NB2
Wasf1.1	4.20033310129422e-14	-0.28915	NB2
Tiam2.1	5.53944424752197e-14	-0.741507	NB2
Gngt2	7.78364345452679e-14	-0.288539	NB2
Hist3h2ba.1	8.25528542427483e-14	-0.763158	NB2
Lmo1.1	1.15035137254386e-13	0.378259975236201	NB2
F3.1	1.21296349775741e-13	-0.254557	NB2
Ca8.1	3.74464168856679e-13	-0.269082	NB2
Ina	4.71319693979133e-13	-0.87291	NB2
C1qc	4.87788768211387e-13	-0.37253	NB2
Ifi27	6.16762361960553e-13	-0.357393	NB2
Me1.1	2.76274107298549e-12	-0.256268	NB2
Tyrobp.1	2.96742041529036e-12	-0.500618	NB2
Robo2.1	2.98995544795071e-12	-0.777368	NB2
Tmem229a.1	4.14841328931251e-12	-0.423014	NB2
Igf1.1	1.31391991697832e-11	-0.354802	NB2
Sqle.1	1.37090082598091e-11	-0.269292	NB2
Chga	1.65663498795081e-11	-0.462714	NB2
Lxn.1	1.94622685962269e-11	-0.377514	NB2
Tmem130	2.09738928778376e-11	-0.708441	NB2
Tmem176a.1	2.79041345762892e-11	-0.593135	NB2
St8sia3	4.60212377782181e-11	-0.259921	NB2
Fbln2.1	5.68615440418087e-11	-0.448581	NB2
Gja1.1	6.20198478896292e-11	-1.09541	NB2
Lyz2	1.45929433201786e-10	-0.388376	NB2
Edil3	1.64944486454931e-10	-0.461438	NB2
Acsl6.1	1.93230000026458e-10	-0.588839	NB2
Msmo1.1	3.1249927011872e-10	-0.605185	NB2
Sfxn5.1	3.21622322637023e-10	-0.417714	NB2
Sparcl1.1	5.43786419228822e-10	-1.37069	NB2
Sncb.1	6.01840632451859e-10	-0.481573	NB2
Nectin1	7.85189053984822e-10	-0.334159	NB2
Vcan.1	8.47881081375533e-10	-0.488479	NB2
Gpm6b.1	9.53224946046942e-10	-0.313116	NB2
Tm7sf2.1	1.23884204343099e-09	-0.380351	NB2
Selenom.1	1.52243635997791e-09	-0.60627	NB2
Serpinh1.1	2.24478833301684e-09	-0.35883	NB2
Epas1.1	4.68882012235603e-09	-0.37348	NB2
Id3	5.05625592262857e-09	-0.464107	NB2
Ptprz1.1	8.03000579599482e-09	-0.69892	NB2
Ifngr1	1.01226179781557e-08	-0.344735	NB2
Grm3.1	1.06377866145553e-08	-0.760908	NB2
Hspb1.1	1.20212793121935e-08	-0.264241	NB2
Pltp.1	2.86001168780314e-08	-0.400117	NB2
Aldoc.1	3.73061587330233e-08	-0.97664	NB2
Ptpro	4.79820047825777e-08	-0.312372	NB2
Junb	5.43847951907356e-08	-0.435789	NB2
Secisbp2l	6.29849026289858e-08	-0.26024	NB2
Itm2a	7.15011116546917e-08	-0.482198	NB2
Igfbp2.1	7.46183355206965e-08	-1.15941	NB2
Pld3	8.1066423676395e-08	-0.577112	NB2
Anxa3	2.3801877549574e-07	-0.344288	NB2
Dlx1.1	2.94623966016196e-07	-0.557203	NB2
Crym	2.96130365212344e-07	-0.480493	NB2
Fabp7.1	3.32382264866819e-07	-0.413374	NB2
Cbs.1	3.75410446753261e-07	-0.455006	NB2
Scd.1	3.78634551953197e-07	-0.304803	NB2
Sc5d.1	4.3073509496182e-07	-0.372226	NB2
Slc7a10.1	4.40062883103879e-07	-0.518708	NB2
Scg5	4.79141841949255e-07	-0.562483	NB2
Cdc42ep3.1	1.41619673717126e-06	-0.490194	NB2
Gsta4	3.52263129148153e-06	-0.266182	NB2
Tst.1	3.84772831367567e-06	-0.752015	NB2
Lix1.1	3.85690549954507e-06	-0.505324	NB2
Gpcpd1	4.40492892894834e-06	-0.269104	NB2
Hba-a1	4.77039190233525e-06	-1.21512	NB2
Rbfox1.1	5.77641980617744e-06	-0.458096	NB2
Cck.1	7.65341321019062e-06	-0.761897	NB2
Atp1b2.1	8.20090287048492e-06	-1.10104	NB2
Ptprn	8.91786864891755e-06	-0.32602	NB2
Rgcc.1	9.96348407751032e-06	-0.829618	NB2
Reln.1	1.00482018089423e-05	-0.663613	NB2
Id4.1	1.27161463290612e-05	-0.318308	NB2
Cxcl14.1	1.78061929649852e-05	-0.837875	NB2
Acsbg1.1	3.69227543338481e-05	-0.857161	NB2
Mag	4.18105165886106e-05	-0.318393	NB2
LOC100912564.1	4.18844599760525e-05	0.267048340262892	NB2
AABR07060487.1.1	4.7284738416757e-05	-0.267492	NB2
Pdcd4.1	4.93172242480711e-05	-0.31767	NB2
Ttyh1.1	5.80448678385889e-05	-0.942283	NB2
Atp1a2.1	7.77923682780143e-05	-0.931331	NB2
Ctsl.1	0.000117849311340866	-0.641994	NB2
Hmgcr.1	0.00015317107994874	-0.364845	NB2
Ctsb.1	0.000160608519645725	-0.5818	NB2
Filip1l.1	0.000169557673788664	-0.542467	NB2
Slc1a3.1	0.000233502649529275	-1.16478	NB2
AABR07059679.1.1	0.000312438967103865	-0.520731	NB2
Pmp22.1	0.000351088819092003	-0.362061	NB2
Alcam.1	0.000374069146646177	-0.335536	NB2
Cldn5	0.000433535825900175	-0.401359	NB2
Csf1r.1	0.000463845125162135	-0.423007	NB2
Nxph4.1	0.000568893493847752	-0.31043	NB2
Prxl2a.1	0.00057941272393214	-0.439215	NB2
Elavl3.1	0.000593496917078842	-0.374953	NB2
Ugt8	0.000707249618821972	-0.273595	NB2
Tpm1	0.000804468422139375	-0.403644	NB2
Ltc4s	0.000899007742676734	-0.431851	NB2
Tgfb2	0.000968564067285261	-0.268322	NB2
Scg3.1	0.0011297203904175	-0.641319	NB2
Grn	0.0013533965485024	-0.405965	NB2
Fxyd1.1	0.00161700921549593	-0.355205	NB2
Dync1i1.1	0.00176279349069301	-0.468332	NB2
Tmem47.1	0.0017695132922441	-0.332783	NB2
Npdc1	0.00186197696132382	-0.417023	NB2
Igfbp7.1	0.00202656765217772	-0.610115	NB2
Nap1l5	0.00238230733662093	-0.282328	NB2
Scg2	0.0032190806264559	-0.326239	NB2
Map1a	0.00400927921584205	-0.359746	NB2
Htra1.1	0.00427809708347868	-0.496642	NB2
Shroom2	0.00566897171050241	-0.337378	NB2
C1qa.1	0.00569684413239583	-0.415111	NB2
Ccl4.1	0.00593618099887877	-0.414802	NB2
Rgs10.1	0.00618759646119028	-0.445485	NB2
Sat1.1	0.00769314627574506	-0.569882	NB2
Tmem59l	0.00785073012361086	-0.270677	NB2
Tuba4a.1	0.00832594413678815	-0.279556	NB2
Slc1a3.2	0	3.07881176704763	NB3
Igfbp2.2	0	2.93374949711718	NB3
Ptprz1.2	0	2.91379967619599	NB3
Aqp4.2	0	2.82580930738044	NB3
Mt3.2	0	2.82204585261224	NB3
S100b.1	0	2.76707588247289	NB3
Lxn.2	0	2.6738103939707	NB3
Plpp3.2	0	2.64734817828261	NB3
Acsbg1.2	0	2.6222262632135	NB3
Tst.2	0	2.48253853989576	NB3
Rgcc.2	0	2.47832261176091	NB3
Mlc1.1	0	2.44189653582834	NB3
Dbi.1	0	2.43411026533525	NB3
Gja1.2	0	2.40150201619264	NB3
Sparcl1.2	0	2.39046570047421	NB3
Glul.1	0	2.34087546461861	NB3
Ttyh1.2	0	2.32853640278539	NB3
Cyp51.1	0	2.30582096778465	NB3
Slc1a2.1	0	2.30298392285872	NB3
Slco1c1.2	0	2.2974023444618	NB3
Fabp7.2	0	2.28841355075067	NB3
Cxcl14.2	0	2.26506979595919	NB3
Atp1a2.2	0	2.26431790993991	NB3
Clu.2	0	2.24101197096678	NB3
Slc4a4.2	0	2.13940084837599	NB3
Atp1b2.2	0	2.11810125929095	NB3
Pmp22.2	0	2.10522701780956	NB3
Arl6ip1.2	0	2.08491179770307	NB3
Itih3.2	0	2.06648966180906	NB3
Msmo1.2	0	2.04518979471375	NB3
Nrarp.1	0	2.02959451014663	NB3
Prc1.2	0	1.99824787020491	NB3
Pdpn.1	0	1.95244707170415	NB3
Hmgcs1.1	0	1.92406137396732	NB3
Cpe.2	0	1.91056693979145	NB3
Serpine2.2	0	1.90394232098126	NB3
Mmd2.1	0	1.87159603515665	NB3
Aldoc.2	0	1.8551432401424	NB3
Sfxn5.2	0	1.84445940177779	NB3
Ezr.1	0	1.74877180908672	NB3
Cdk1.2	0	1.73890618388959	NB3
Fbln2.2	0	1.70280436819287	NB3
Agt.2	0	1.6932781456124	NB3
Ckap2.2	0	1.67429258921923	NB3
Tpx2.2	0	1.6735491415326	NB3
Tmem229a.2	0	1.67000602412135	NB3
Sqle.2	0	1.63172212250728	NB3
Cbs.2	0	1.61413324555149	NB3
Fam107a.1	0	1.61220539310521	NB3
Olig1.2	0	1.60593130853942	NB3
Grm3.2	0	1.59911230580927	NB3
Slc7a10.2	0	1.59230293475383	NB3
Dbndd2.2	0	1.58468288056627	NB3
Htra1.2	0	1.56956434147435	NB3
Cks2.2	0	1.54291743158019	NB3
Fjx1.1	0	1.54108225816067	NB3
Cdkn3.2	0	1.52276154642738	NB3
Hsd11b1.2	0	1.52180789521941	NB3
S100a13.1	0	1.50844861695134	NB3
Tubb4b.2	0	1.50487229723334	NB3
Ntrk2.2	0	1.45731393558034	NB3
Pbk.2	0	1.45692638139253	NB3
Entpd2.2	0	1.43013335808127	NB3
Gramd2b.2	0	1.4219231113954	NB3
Ca8.2	0	1.41512836777636	NB3
Sc5d.2	0	1.40882036564578	NB3
Id2.2	0	1.40540941243917	NB3
Scd2.1	0	1.39446119073482	NB3
Ccnb1.2	0	1.39357973331904	NB3
Tlcd1.1	0	1.38469801804299	NB3
Cmtm5.1	0	1.35456495085442	NB3
Lix1.2	0	1.35258456226089	NB3
Mras.1	0	1.33542399722123	NB3
Gamt.1	0	1.33535364339714	NB3
Ncan.1	0	1.32643585336671	NB3
Acsl6.2	0	1.31616	NB3
Scg3.2	0	1.30193031398368	NB3
Gpm6b.2	0	1.29838909981404	NB3
Insig1.1	0	1.2980489781888	NB3
Elovl2.1	0	1.28417550045129	NB3
Cldn10.2	0	1.27907205875205	NB3
Me1.2	0	1.26885557579927	NB3
Ndrg2.1	0	1.25747347003251	NB3
Hmgcr.2	0	1.24853937581121	NB3
Idi1.1	0	1.2437227605822	NB3
Scd.2	0	1.24159658354185	NB3
Serpinh1.2	0	1.19144123424569	NB3
Ckap2l.2	0	1.16196852518271	NB3
F3.2	0	1.16098594426315	NB3
Kif22.2	0	1.15650195512074	NB3
Mki67.2	0	1.13750772317312	NB3
Nkain4.1	0	1.12950367443249	NB3
Sdc4.1	0	1.12881216644989	NB3
Hapln1.1	0	1.12423056798193	NB3
Nid1.1	0	1.12204001656496	NB3
Car2.2	0	1.11993547675936	NB3
Epas1.2	0	1.05366791026145	NB3
Rarres1.1	0	1.05113649103395	NB3
LOC100359539.2	0	1.04639757219485	NB3
Hes1.1	0	1.03796010401657	NB3
Ccna2.2	0	1.03722712240609	NB3
Spc24.2	0	1.03217982238546	NB3
Kif11.2	0	1.02324237892787	NB3
Prxl2a.2	0	1.01087832124683	NB3
Fstl1.1	0	0.997756486169064	NB3
Olig2.2	0	0.996521106502414	NB3
Tm7sf2.2	0	0.987130564889314	NB3
Slc25a18.1	0	0.962108444887005	NB3
Plaat3.2	0	0.947201597988171	NB3
Ctsb.2	0	0.945944249594836	NB3
Tk1.2	0	0.924104169297553	NB3
Kpna2.2	0	0.914935907469601	NB3
Sparc.2	0	0.862577820458217	NB3
Pla2g3.1	0	0.857906943019243	NB3
Phyhipl.1	0	0.841841037884839	NB3
Slc39a12.1	0	0.838428849940401	NB3
Sema6a.1	0	0.797621618531061	NB3
Ncaph.2	0	0.795970503119943	NB3
Cdh13.1	0	0.792300537671942	NB3
Dhcr24.1	0	0.783914631888029	NB3
Alpl.1	0	0.729822457059301	NB3
Wscd1.1	0	0.725625984185186	NB3
Scarb1	0	0.460342016282033	NB3
Sod3.1	0	0.459633843216245	NB3
Sez6l2.2	0	-1.4578	NB3
Tuba1a.2	0	-1.83864	NB3
Stmn1.1	0	-2.06524	NB3
Mllt11.2	0	-2.37845	NB3
Uchl1.1	0	-2.4322	NB3
Hist3h2ba.2	0	-2.51552	NB3
Dcx.2	0	-2.62691	NB3
Stmn3.2	0	-2.75635	NB3
Nsg2.2	0	-2.88943	NB3
Igfbpl1.2	0	-3.14334	NB3
Map1b.2	0	-3.5699	NB3
Tubb3.2	0	-3.85212	NB3
Stmn2.2	0	-4.10923	NB3
Cdca3.2	1.13797485975485e-307	1.39732617893132	NB3
Id1.2	1.19437919096312e-307	1.33293449301327	NB3
Tmem47.2	1.59288569205008e-302	0.76446622583216	NB3
Gabbr2.2	2.88181391570657e-301	0.96358607821399	NB3
Chrdl1.1	7.81736012098536e-301	1.11171599338902	NB3
Nuf2.2	1.26914242294016e-296	1.17972099562675	NB3
Pamr1	1.82559981847448e-293	0.615607070105772	NB3
Hmmr.2	1.9975408130949e-293	1.51171585680896	NB3
Smc2.2	3.26283376487178e-292	0.914243797190156	NB3
Ndc80.2	5.21849733779413e-292	0.916799389563619	NB3
Tiam2.2	5.15137260466668e-291	-2.0854	NB3
Dpysl3.2	2.88514354496294e-289	-1.94054	NB3
Smc4.2	1.00621277731823e-286	1.06337668494949	NB3
Gfral	7.1770012996505e-285	0.284835129311311	NB3
Cenpw.2	8.16289078173188e-285	1.2585935992609	NB3
Scrg1.1	1.45131114869431e-284	0.768254051658549	NB3
Selenop	3.56182146321836e-284	0.279270793953797	NB3
Sgo2.2	1.14389311120101e-283	0.973849004856784	NB3
Alcam.2	4.29735127356365e-282	0.543534082441973	NB3
Ube2c.2	1.04534538975829e-280	0.949362969231961	NB3
Nusap1.2	4.10610480608813e-280	1.37446572493323	NB3
Ube2t.2	6.03856333369266e-280	1.04406689391347	NB3
Slc2a1.1	3.16593099647852e-279	0.608444587148775	NB3
Abhd17b.1	1.10679470009516e-278	0.651751886263567	NB3
Cdca8.2	1.96530424591447e-278	1.02245070300887	NB3
Pttg1.2	2.49458074835275e-278	1.27891820153435	NB3
Dlx1.2	4.78476637305747e-278	-3.22628	NB3
Spc25.2	1.70964940001755e-275	0.814653711750149	NB3
Pimreg.2	9.04302784634396e-272	1.12526862399939	NB3
Fxyd1.2	1.07223993928166e-271	0.761563621943911	NB3
Knstrn.2	3.54156436877796e-270	1.42552730825546	NB3
Fgfbp3.1	1.38873996446462e-267	0.757850594694969	NB3
Apln	2.36537741053726e-266	0.558471380231444	NB3
Plac9	3.23589820975739e-264	0.342813971324554	NB3
Tmem100.1	4.59646096742172e-264	1.08718	NB3
Pltp.2	4.96493418859177e-262	0.519984298688253	NB3
LOC100359600.2	2.39713229226329e-260	1.15140623153156	NB3
Fnta	6.69645164897908e-260	0.47221188196569	NB3
Rlbp1.2	1.39006164985379e-259	0.565481287542297	NB3
AABR07059679.1.2	2.99100347997941e-259	-3.56048	NB3
Cdc20.2	9.71045091620047e-259	1.49864563412358	NB3
Ubl3.2	1.23239384976955e-258	0.406265092074252	NB3
Gjb6	6.77630106858671e-258	0.267021775152943	NB3
Pdlim4.2	2.49892923362961e-254	0.87955943717013	NB3
Kdelr3	1.03161084058568e-248	0.545705296951448	NB3
Neurod2.1	2.75398637456513e-247	-0.398921	NB3
Cdkn2c.2	1.51100224431238e-246	0.767401428239522	NB3
Tmeff1.2	5.55830341713403e-246	-1.57569	NB3
Chgb.2	2.75227655024448e-241	-1.99685	NB3
AABR07000658.2.2	4.26804845053059e-241	1.04981268914178	NB3
Aacs	1.57199012632375e-240	0.286213305642117	NB3
Nhlh2.2	4.26696520580906e-239	-0.590019	NB3
Mapt.2	3.28891652412511e-237	-2.08804	NB3
Aspm.2	1.56743885751022e-235	0.825198778535524	NB3
Sfrp1.2	4.18041014260408e-232	0.966932822641028	NB3
Adpgk	3.97794631791304e-231	0.358710913834845	NB3
Mt1.1	1.9925046469985e-228	0.94789930709811	NB3
Acsl3.1	6.7318864392396e-228	0.543469042682762	NB3
Fdps.1	2.00399342539779e-227	0.759031081966866	NB3
Luzp2.2	3.23777316893346e-227	0.692380062073581	NB3
Timp4.1	3.32147921598304e-226	0.893984450085445	NB3
Gmnn.2	5.14686149240594e-225	0.7604184616581	NB3
Arhgap18.1	8.43264004590563e-225	0.284639967016214	NB3
Cenph.2	1.10589059039548e-224	0.64598998642458	NB3
Myl12a.2	4.67258735896862e-224	0.574041093452339	NB3
Pcna.2	5.2019194578483e-223	0.688169379934512	NB3
H2ax.2	1.26329032056149e-219	0.631296223817023	NB3
Slc17a7.2	2.65851280972205e-218	-0.565822	NB3
Top2a.2	3.59216371911263e-217	0.820591417736362	NB3
Mt2A.1	4.45267490038266e-216	0.952679586993937	NB3
Tacc3.2	5.09108276198797e-216	0.776305273623922	NB3
Kifc1.2	1.88546874880469e-215	0.795617281792272	NB3
Stmn4.2	4.40919758794334e-215	-2.28934	NB3
Sgo1.2	9.36227461107841e-214	0.626530114250515	NB3
Elovl1.1	3.97493094426826e-213	0.41673528302554	NB3
Hmgb2.2	9.28719458341549e-213	0.421165529111618	NB3
Aurka.2	2.1786221296619e-212	0.846123608191005	NB3
Igfbp7.2	1.13385784077147e-211	0.454347506632346	NB3
Shisa4.1	2.16265949433688e-211	0.386942630960081	NB3
Robo2.2	6.91246885219232e-210	-1.43778	NB3
Tuba4a.2	7.64648422605095e-210	0.474250401997788	NB3
Elavl4	1.67902729694518e-209	-1.66739	NB3
Cited2.1	1.81375728157563e-208	-1.98977	NB3
Emp1	8.8612422200387e-208	0.723791143376616	NB3
Rap1a.1	1.52301663420427e-207	0.383334741339016	NB3
Ect2.2	4.71064814874143e-207	0.773239384342154	NB3
Pak3.1	1.13376387491089e-205	-1.54202	NB3
Cst6.2	2.05588663198234e-205	-0.970897	NB3
Tp53i11.1	5.83060473391627e-205	-1.43233	NB3
Kif20b.2	1.91420169901428e-204	0.949373064738267	NB3
Ctsd.1	1.11469534133853e-203	0.448232392472317	NB3
Bub1b.2	6.58952220585488e-202	0.799351174355077	NB3
Fos.1	1.04415784480312e-201	-2.19406	NB3
Acss2.1	4.09118961972835e-200	0.504447324131353	NB3
Slc12a2.1	1.54468485153841e-198	0.463038017130053	NB3
Gng12.1	1.62563629346782e-198	0.616758411967289	NB3
Atad2.2	4.78431381128758e-198	0.540369740818071	NB3
Thsd1	1.25166336055634e-195	0.343726546358345	NB3
Plk4.2	4.03506303229395e-194	0.772141273848589	NB3
G0s2.1	9.41267906229287e-194	0.508887792582877	NB3
Ccdc80.1	7.04851989763362e-193	0.492893091985384	NB3
Rrm1.2	7.92258276920936e-193	0.483471712335624	NB3
Rhog.1	8.8104693291755e-193	0.252637428527508	NB3
Elavl3.2	2.2470763518963e-192	-1.4942	NB3
Trim59.2	2.28452391426174e-192	0.701622055826139	NB3
Troap.2	1.04667950231561e-189	0.659058284762581	NB3
Dlgap5.2	4.85333979098121e-186	0.893811164115904	NB3
Mrap.1	7.09111672035841e-186	0.290552473985409	NB3
AC118957.1	4.93503179190428e-185	0.538956081023634	NB3
Birc5.2	2.67632520192517e-182	0.768356878640729	NB3
LOC691995.2	8.19048049974753e-182	-2.15135	NB3
Bub1.2	8.57458019559257e-180	0.660402279692369	NB3
Ttk.2	2.01980191764262e-179	0.753939115952625	NB3
Prelp.1	1.37775346857555e-178	0.65697154855992	NB3
Slc7a5.1	8.77399783229024e-178	0.38284372347602	NB3
Kif20a.2	2.73488958578166e-177	0.874245705352945	NB3
Tubb6.2	1.22316304706115e-171	0.924885119541046	NB3
Ntsr2.1	3.35918541493324e-171	0.801405207285294	NB3
Cenpf.2	9.02207206298139e-171	0.502375061660486	NB3
Rab3a.2	1.68468251791249e-170	-1.74368	NB3
Mt1m.1	8.64122250247847e-170	1.02069810768949	NB3
Cers2	8.43670992089605e-168	0.31784269337798	NB3
Cavin3.1	5.62288902350707e-167	0.518995369592572	NB3
Plk1.2	4.9541287179186e-166	0.897031931445982	NB3
Kcnj16	2.89660469891145e-164	0.274372706917316	NB3
Syt1.1	8.93847103930732e-163	-1.18351	NB3
Dnajb14.2	5.35927294933024e-161	0.52074498453714	NB3
Kif23.2	1.61461591625705e-155	0.535468523389601	NB3
Gtse1.2	4.68425913337352e-155	0.668920641073279	NB3
Aurkb.2	6.55502508631807e-155	0.67167832527587	NB3
Aldh2.1	7.7081838933759e-155	0.619579835082115	NB3
Ly6h.2	6.09052508072355e-153	-1.52543	NB3
Cdca2.2	2.43549834087343e-151	0.587296363661473	NB3
Nsg1.2	3.67426822160123e-149	-1.60769	NB3
Aplp1.2	4.57091211664927e-149	-1.87271	NB3
AABR07067076.1.2	5.7563521135376e-149	0.271388252816254	NB3
AABR07052613.1.2	8.29396153591181e-149	-0.845335	NB3
Ramp1	1.58290609967982e-147	0.346212105304712	NB3
Plat	1.72573271036922e-146	0.371839199943497	NB3
Sat1.2	4.66072539590859e-146	0.563721136352287	NB3
Kif18b.2	1.81775059687303e-145	0.57677481521726	NB3
Ccdc34.2	2.61376998604391e-145	0.605678020402103	NB3
Myt1l.2	1.15722220120762e-144	-1.08857	NB3
Gmfg	2.49850693456947e-142	-0.274815	NB3
Slc14a1.1	3.52011209113697e-140	0.59490290548742	NB3
Col12a1	5.95052575613086e-140	0.255985944624642	NB3
Nkd1	5.93634680088183e-138	0.327136136704613	NB3
Chi3l1	1.58491010250056e-136	0.37496489180611	NB3
Egr1.1	3.1377136941621e-135	-1.58613	NB3
Gstt3.1	2.79952784735629e-134	0.705621387622234	NB3
Id3.1	3.01260420728568e-134	1.71714342297659	NB3
St8sia3.1	7.48193738447419e-132	-0.338284	NB3
Gsta4.1	1.20566731527521e-131	0.424820964826011	NB3
Kif2c.2	1.3924198243409e-131	0.634707694380299	NB3
Npc2	6.29270311568128e-131	0.284404020382082	NB3
Rgs2.1	2.93186931467673e-130	-0.61154	NB3
Gad2.1	5.39236719983144e-130	-1.85985	NB3
Gpx3	1.68024290224439e-129	0.487699492492639	NB3
Plppr5.2	2.44237215259297e-129	0.328735852965005	NB3
Gstm1	3.02083742346253e-128	0.326117594395214	NB3
Wwc2	4.11787326350649e-128	0.307209765913293	NB3
AC128848.1.1	1.00637636630674e-127	0.622344481088032	NB3
Cd9.1	1.30221309683429e-126	0.348735416479165	NB3
Tuba1b.2	2.98792216529348e-126	0.347506320068809	NB3
Calm1.1	2.98885623094357e-126	-0.87563	NB3
Lef1.1	1.58829775111406e-124	0.277112508395665	NB3
Snrpd1.2	4.09727819589263e-124	0.310779631683946	NB3
Kif18a.2	1.91940557910146e-123	0.598928926253982	NB3
Kif4a.2	8.80632358092445e-123	0.637766832426012	NB3
Scg2.1	8.47205567888824e-122	-0.272547	NB3
Mis18bp1.2	4.87184466483259e-121	0.334496201366558	NB3
Timp1	5.72704258475127e-121	0.612446837891598	NB3
Pclaf.2	4.21956838083932e-119	0.282533398122419	NB3
Lama4	5.19606277958492e-119	0.262585098974785	NB3
Cd24.2	5.56617278730066e-119	-1.29922	NB3
Csrp1.1	8.63407564839179e-119	0.274708609549361	NB3
Dusp1.1	7.15216422612374e-117	-1.50807	NB3
Myl9.1	1.39946397999804e-116	0.63045563262719	NB3
Cep55.2	1.87475588315891e-116	0.541290750521378	NB3
Cdo1	2.75690260149423e-115	0.289635233814642	NB3
Gjc1.2	1.64442358294324e-113	0.411148292720388	NB3
Cndp2.1	3.58484803801001e-111	0.354317272613814	NB3
Chga.1	5.61388043540479e-111	-0.938026	NB3
Cenpe.2	6.55077107953284e-110	0.449024553053098	NB3
Plekhb1.1	8.46127451058242e-110	0.515566566614925	NB3
Asf1b.2	1.78818042022463e-109	0.500150304847706	NB3
Cd320	2.60361712258464e-109	0.302242977840389	NB3
Prps2.1	1.62455405842546e-108	0.425187333357507	NB3
Nhlh1.1	3.53214105655124e-108	-0.35055	NB3
Rcan1	1.53367973307447e-107	0.407223856899782	NB3
Tspan2	7.47089189328653e-105	-0.281962	NB3
Lcat	8.2508363981102e-103	0.547050519160155	NB3
Igsf1.1	2.68568967062876e-102	0.836890390350126	NB3
Fam111a.2	3.67938417544464e-101	0.408323650273356	NB3
Ccnd1.2	2.44463362618516e-99	0.63087151218926	NB3
Apoc4.1	8.25072928058134e-99	0.578561377098075	NB3
Nnat.2	1.90911176295378e-97	-0.930778	NB3
Fabp5	3.94291265575246e-97	0.37266803409012	NB3
Maob.1	1.41129287192754e-95	0.523619324463184	NB3
Vsnl1.1	1.05069026357308e-94	-0.572412	NB3
Incenp.2	1.23265186376471e-90	0.316117630929761	NB3
Cmbl	3.61934199735168e-90	0.312872832985875	NB3
Sapcd2.2	4.1058075285287e-90	0.497289528795473	NB3
Rarres2	7.74698702927675e-90	0.357085915940762	NB3
Gng3	8.546433583607e-89	-1.62704	NB3
Adgrv1.1	5.65029687763753e-88	0.35198632665784	NB3
Reln.2	4.40967593228934e-86	-0.741258	NB3
Filip1l.2	3.94684771437026e-84	-0.851181	NB3
Bcat1.1	4.85702005889296e-82	-1.29068	NB3
Emid1.1	4.89364236437516e-81	0.429889922870615	NB3
Lpl.1	2.30048471237796e-80	0.484064163619185	NB3
Tmeff2	4.46023713924962e-78	-0.366545	NB3
Ska1.2	2.63552996587833e-77	0.49773019909782	NB3
Depdc1.2	2.65176473838134e-75	0.509981829999271	NB3
Cd200.1	1.09877606064224e-74	-0.722339	NB3
Nrsn1	2.3916522323705e-74	-0.459042	NB3
Snap25.1	3.94964604020178e-70	-1.17363	NB3
Angptl4	4.68886827543463e-70	0.451694490862939	NB3
Ina.1	1.29116532174209e-68	-1.0977	NB3
AABR07060487.1.2	2.26798189765461e-68	-0.306687	NB3
Rab33a	3.147648355695e-68	-0.351514	NB3
Tagln2.1	1.81507344598785e-67	0.486325226284584	NB3
Nfix	2.80474977928396e-67	-1.40157	NB3
Pak7.2	3.52046213328781e-67	-0.758361	NB3
Cacna2d1.2	8.75952917152646e-67	-0.436434	NB3
Fmo1	1.94012240045361e-65	0.376813749238629	NB3
Mfap2.2	3.54227566745242e-64	-0.919412	NB3
Aatk	9.69364487491103e-64	-0.281505	NB3
Slc7a11.1	5.45223156707391e-63	0.254584825472452	NB3
Rbfox1.2	4.67845114512225e-62	-0.454455	NB3
Lgmn.1	2.38593517104474e-61	-0.313957	NB3
Cnr1.2	3.29651205763807e-61	-0.281427	NB3
Zcchc12.2	1.20931226981262e-60	-0.779152	NB3
Mcm3.2	1.53641117641083e-60	0.334908125042911	NB3
Serpinf1.1	2.11187156844048e-60	0.99548829635951	NB3
Fbxo2.1	5.7163205150115e-60	0.602903067972148	NB3
Wasf1.2	1.2558131741208e-59	-0.264265	NB3
Dlx5.1	5.99918714991468e-57	-1.32561	NB3
Ank3.1	5.55734801846536e-56	-0.937078	NB3
Fxyd5.1	6.56539504879197e-56	-0.359872	NB3
Gadd45g.1	5.6077440966457e-54	-0.857568	NB3
Vcan.2	2.30603179109881e-53	-1.13308	NB3
Psrc1.2	6.22959411841613e-53	0.287136508507118	NB3
Slc38a2	1.15910643337876e-52	-0.25593	NB3
Myo1b	2.94276035339031e-50	-0.372648	NB3
Gstm7.1	2.51006935846075e-49	0.256679675164111	NB3
Pbx3.2	5.30859447841887e-49	-0.611783	NB3
C1qtnf5	1.07332184515176e-48	0.457168822193877	NB3
Sh3bgrl3	3.15601529901399e-48	-1.04316	NB3
Nap1l5.1	2.73270000370107e-47	-0.258065	NB3
Sema3c.2	2.83986905835891e-47	-1.09407	NB3
Ier2.1	3.69034246135486e-47	-1.0432	NB3
Dnase2	1.40135676186958e-46	0.297522878133131	NB3
Tmem178a	6.06843999416765e-44	-0.449917	NB3
Cck.2	3.24887337613191e-43	-1.28546	NB3
LOC102556347	5.05221310834189e-43	-0.254335	NB3
Fosb.1	1.01770983109799e-42	-0.641111	NB3
Ccr5	3.3692215863013e-42	-0.273773	NB3
Nrip3.1	8.92400425903063e-42	-0.652528	NB3
Nxph4.2	1.40026475851449e-40	-0.386713	NB3
Dut.2	4.47926406589293e-39	-0.264161	NB3
Ugt8.1	4.83249117734574e-39	-0.433877	NB3
Slc17a6.2	1.10073854936589e-38	-0.296249	NB3
Crlf1.2	1.65010139127693e-38	0.432999979586737	NB3
Tmem176b.1	1.55366396952768e-37	-0.436487	NB3
Apod.1	1.98912694004479e-36	-0.92489	NB3
Isyna1	5.25090663976576e-36	-0.352244	NB3
Agpat4	5.6198066797797e-36	-0.370514	NB3
Elmod1	8.23871755094647e-36	-0.486308	NB3
Elavl2	1.57254526353419e-35	-0.86014	NB3
Btg2.2	3.71386336641145e-35	-0.904113	NB3
Arhgdib	6.92949164036331e-34	-0.371204	NB3
Arhgap11a.2	7.88045886850032e-34	0.308349976319018	NB3
Gap43.1	1.23126391458278e-33	-1.17349	NB3
Mdk.2	3.20729207295732e-33	-0.32923	NB3
Apbb1ip	1.23082512124022e-32	-0.26032	NB3
Gpc1.1	4.19515247547576e-32	-0.938843	NB3
Tubb4a.2	5.15976675585351e-32	-1.28022	NB3
Hmgn2.1	3.86688918450985e-31	-0.985808	NB3
Ywhaq.1	1.14384502219806e-30	-0.556944	NB3
Tmem130.1	1.17998985321458e-30	-0.711165	NB3
Akap12.1	2.63835041139177e-30	-0.407272	NB3
Cd83	4.86374253143868e-30	-0.271088	NB3
Epha3.1	5.8724897821948e-30	-0.556452	NB3
Cdk14	2.12066822989781e-27	-0.418542	NB3
Mpzl1	3.57550132668075e-27	-0.371083	NB3
Cldn11	4.97974252935989e-27	-0.453244	NB3
Ctss	1.00618033948281e-26	-0.617815	NB3
Eef1a2	2.75346548184523e-26	-0.33297	NB3
Pdcd4.2	4.7281882947386e-26	-0.854562	NB3
Ptgds.2	5.56549065102678e-25	-0.701355	NB3
Dynlt1.1	9.07324274707758e-25	-0.878762	NB3
Igfbp5.1	9.49901000029781e-25	-0.91906	NB3
Igfbp4.1	2.58944523941708e-24	0.836274404666401	NB3
Arx.1	1.81952586696966e-23	-1.53827	NB3
Slain1.1	3.96609778666338e-23	-0.764317	NB3
Cdc42ep3.2	8.80137101781897e-23	-0.663634	NB3
H1f4.2	9.93895567785082e-22	-0.824817	NB3
Rab7b	2.9048166342288e-21	0.348695359844219	NB3
Lgals1.1	1.16846587150195e-20	-0.292231	NB3
Sh3gl3	1.79216406436945e-20	-0.525512	NB3
Mgst1	9.41966959761551e-20	0.302286982345936	NB3
Coro1a	5.99716026862715e-19	-0.602125	NB3
Cplx2.1	8.39758346701152e-19	-0.471135	NB3
Slc38a1	1.19713889620832e-18	-0.574764	NB3
Tmcc2	1.24936166085833e-18	-0.361547	NB3
Atp1a3	1.47078725225064e-18	-0.728763	NB3
Mapk3	3.16615278919636e-18	-0.386365	NB3
Hbb.1	2.00840021891842e-17	-0.60104	NB3
Ccnd2.1	2.36539168457496e-17	-1.30986	NB3
Ech1	2.94896147747435e-17	-0.301219	NB3
Col1a1	3.0177520227516e-17	-0.368963	NB3
Fcer1g.2	1.59776916985989e-16	-0.659504	NB3
RGD1564664.1	1.73520271563485e-16	-0.475416	NB3
Selenom.2	1.78600230767698e-16	-0.533704	NB3
Cfh.1	1.94528270248896e-16	-0.340273	NB3
Calb2.1	2.56964391838257e-16	-0.555317	NB3
Ifngr1.1	2.87671386341175e-16	-0.280423	NB3
Ucp2.1	3.7459914233307e-16	-0.458861	NB3
Igf1.2	4.38719752975735e-16	-0.394029	NB3
Cstb	1.72403059051382e-15	-0.388691	NB3
Plekha1.2	1.12307394569311e-14	-0.482936	NB3
Nectin1.1	1.48542617554635e-13	-0.368351	NB3
Ccl4.2	2.95050570613476e-13	-0.435616	NB3
Bcar1.1	3.41099719148066e-13	-0.431651	NB3
Shisa8.1	3.67066913424376e-13	-0.272164	NB3
Trem2	4.57151172663167e-13	-0.382028	NB3
Txnip.1	5.12737240538591e-13	-0.810363	NB3
Rgs10.2	1.06524087126901e-12	-0.572402	NB3
Itm2a.1	9.01971573566251e-12	-0.488544	NB3
Hes6.2	4.33039510416946e-11	-0.636723	NB3
Hopx.2	6.2398920608445e-11	0.270863944260518	NB3
Csf1r.2	8.52427612946285e-11	-0.581851	NB3
Nrp2	9.05836453683221e-11	-0.486295	NB3
Edil3.1	2.36687718398889e-10	-0.483614	NB3
Anxa3.1	2.53837225527224e-10	-0.416654	NB3
Chn2	1.80386797112262e-09	-0.429058	NB3
Stk32c.1	4.63353837818129e-09	-0.621082	NB3
AABR07026112.1	5.04206120239601e-09	-0.655505	NB3
Hba-a2.1	7.11034584582984e-09	-0.634457	NB3
Plp1	1.01651631078801e-08	-0.699644	NB3
Prkcz.1	1.26509183536894e-08	-0.350543	NB3
Ndn	1.48317920538423e-08	-0.850048	NB3
Ndrg4.1	6.02476386231716e-08	-0.795417	NB3
Cryab	8.48862979831342e-08	0.293566857744739	NB3
Pllp	9.09908158879707e-08	-0.334251	NB3
Sgk1.1	1.08860540822302e-07	-0.28739	NB3
Igf2	1.2091081092563e-07	-0.261075	NB3
Ptprn.1	1.53046149618192e-07	-0.379183	NB3
Flna	1.61372555819805e-07	-0.290547	NB3
Apbb1	1.61624667330797e-07	-0.71809	NB3
Sncb.2	1.82486776227442e-07	-0.533603	NB3
Tmem176a.2	1.93292141696324e-07	-0.688871	NB3
Snca.1	2.78945349230107e-07	-0.475889	NB3
Acot1.2	2.91532545794359e-07	0.326685371862487	NB3
Arpc1a	3.43335712802668e-07	-0.470763	NB3
Csrp2.1	4.4488067441321e-07	-1.02058	NB3
Nfasc.1	4.93778912040045e-07	-0.367253	NB3
Thra.2	1.07631633834223e-06	-0.857015	NB3
Crip2.2	1.92757871976639e-06	-0.9833	NB3
Lyz2.1	2.01347702798494e-06	-0.389353	NB3
Camk2b.1	2.50146218835518e-06	-0.86838	NB3
Tmem59l.1	9.35598795084258e-06	-0.260257	NB3
Gsn	9.86399670846624e-06	-0.258428	NB3
Ttr	1.00743575074568e-05	-0.678079	NB3
Ccl3	1.73888243852462e-05	-0.383469	NB3
Hgf	1.94835970356e-05	0.329985557806336	NB3
Ephx1	3.13597523967664e-05	0.292938493276388	NB3
Acot7.2	9.20817133957815e-05	-0.397675	NB3
Cotl1.1	0.000388795162096871	-0.467057	NB3
P2ry12	0.000555626806144998	-0.268006	NB3
Ptpro.1	0.000852237259481584	-0.338386	NB3
C1qb.1	0.000998414674680806	-0.768231	NB3
Pnlip.1	0.00103310499680008	-0.39926	NB3
Aif1.2	0.00103311119106122	-0.652449	NB3
H1f5.2	0.00189949535305908	-0.338392	NB3
Hba-a1.1	0.00200637748900194	-0.609369	NB3
Fxyd6.1	0.00225763837880321	-0.597376	NB3
Bin2	0.00266689176870322	-0.26808	NB3
Tagln	0.00309640726768277	0.513844278778673	NB3
Mef2c.1	0.00378861226862912	-0.861082	NB3
Tyrobp.2	0.00480459769284247	-0.753268	NB3
Slc7a8.1	0.00653452122890067	-0.274835	NB3
Laptm5.1	0.00672196490307101	-0.443985	NB3
Sema3c.3	0	3.12169875292364	NB4
AABR07052613.1.3	0	2.40599524394028	NB4
Nhlh2.3	0	1.95316386472147	NB4
Nhlh1.2	0	1.4397880705435	NB4
Cotl1.2	0	1.27505396469925	NB4
Klhl35	0	0.711799131178024	NB4
Nfix.1	6.44924565443427e-305	1.61416593364238	NB4
Dlx1.3	4.92500255254146e-280	-3.33519	NB4
Pcp4.2	9.26077050475175e-266	1.2449370700861	NB4
Cxcr4.1	2.92628776492694e-250	0.982556526081479	NB4
Knstrn.3	6.28868008912894e-231	-1.18193	NB4
RGD1564664.2	6.42561409933537e-215	-2.06407	NB4
Plaat3.3	3.76313658344704e-213	-0.478127	NB4
AABR07059679.1.3	3.55018295613137e-209	-3.66192	NB4
Igsf8.1	5.9702915786018e-206	1.36586294372812	NB4
Rnd2.1	1.62670249777574e-204	1.49450099892058	NB4
Syt1.2	4.21512271567245e-203	0.454277876436003	NB4
Arx.2	4.33727561280462e-193	-2.02041	NB4
Tnc.2	2.87906493586009e-189	-1.82762	NB4
Bhlhe22.2	7.15823747164316e-183	2.13441417324934	NB4
Tsc22d1.1	8.25467827618902e-182	1.20770991576053	NB4
Bcar1.2	8.79958763564322e-182	1.48888449104309	NB4
Pak7.3	1.52294199747041e-178	0.551943436568014	NB4
Igfbpl1.3	1.08757937921052e-175	1.07407652309392	NB4
Cenpw.3	1.0322993114711e-173	-0.727234	NB4
Cdkn2c.3	5.61674501404588e-168	0.543324295270105	NB4
Sema4d.1	5.10908466150651e-167	0.288208760586604	NB4
Nxph4.3	4.60244027990935e-162	1.31833659124567	NB4
Mllt11.3	1.70437726133837e-161	0.896128359052596	NB4
Elavl2.1	9.83630951254599e-159	0.830595397598407	NB4
Mcm3.3	2.77261634067997e-157	-0.529112	NB4
Slc4a4.3	6.13957188746076e-157	-1.07992	NB4
Dpysl3.3	1.32751440072402e-155	1.02481	NB4
Sln	7.75904070911159e-155	0.53674130189154	NB4
Tiam2.3	1.22107913198761e-153	-1.97295	NB4
Neurod2.2	3.75556270420235e-151	1.57683511230235	NB4
Id4.2	4.78377756426559e-151	-1.57223	NB4
Cd24.3	1.79585023665501e-150	0.767594988414151	NB4
Id2.3	3.77858547643734e-150	1.23878076968335	NB4
Clmp	1.67498549518712e-149	0.409432778136463	NB4
Cdca8.3	2.4614957588585e-143	-1.00924	NB4
Pmp22.3	1.25370733543156e-138	-0.901577	NB4
Cenpf.3	1.03299219092806e-136	-1.46573	NB4
Slc25a18.2	2.19217383791389e-136	-0.488742	NB4
Cplx2.2	2.27423019901321e-131	1.28686521628427	NB4
Serping1.1	4.1247403577471e-130	0.384445576289291	NB4
Tnfrsf21	1.06133336305866e-128	0.55466346743642	NB4
Tuba1a.3	4.05481597480823e-124	0.504595249576461	NB4
Ndc80.3	1.21729964055411e-123	-1.41296	NB4
Aplp1.3	1.64286805557026e-123	0.808335203508037	NB4
Ubl3.3	2.32074663082324e-121	0.489023248222989	NB4
Chrdl1.2	7.7436438108172e-119	-0.324362	NB4
Tmem47.3	5.38655123866345e-118	-0.675176	NB4
Cxcl14.3	8.02078979810288e-118	-0.853245	NB4
Aspm.3	8.12439668337513e-118	-1.10739	NB4
Elavl4.1	6.14481758998563e-116	0.817596951095666	NB4
Ccnd1.3	8.07571368297535e-116	-0.446161	NB4
Rarres1.2	2.49332417156123e-115	-0.264529	NB4
Grm3.3	3.3159694407142e-111	-0.669986	NB4
Ccnb1.3	3.40206023611887e-110	-1.10346	NB4
Reln.3	1.3392422816404e-109	-0.264077	NB4
S100b.2	1.23301083254772e-107	-1.64036	NB4
Slc7a11.2	2.06560063980788e-107	-0.266045	NB4
Pclaf.3	4.86359591231948e-106	-1.40143	NB4
Pbx3.3	9.39143005089082e-106	-0.725929	NB4
Neurod6.1	1.52817607435177e-104	1.05789189320425	NB4
Hmgn2.2	3.24513686709468e-104	-1.33508	NB4
Aqp4.3	8.92174247076385e-99	-1.62096	NB4
Apcdd1.1	1.81971150481849e-98	0.550523379256039	NB4
Igfbp5.2	1.14387567769096e-97	-1.48069	NB4
Bub1.3	1.84864151720174e-96	-0.744533	NB4
Dlgap5.3	6.87257628042312e-96	-0.869828	NB4
Atp1b1.2	1.44116698741077e-95	-1.4701	NB4
Tlcd1.2	3.99221571996499e-94	-0.41022	NB4
Tmem229a.3	2.61563295630561e-93	-0.543251	NB4
Kif22.3	2.55836117733257e-92	-0.943322	NB4
Gmnn.3	2.37669924459796e-91	-1.01703	NB4
Rgs13.1	4.09869630829856e-91	0.936516307229509	NB4
Fstl1.2	9.71542158214392e-91	-0.50331	NB4
Tubb3.3	1.29170433544706e-90	0.52287819476751	NB4
Ca8.3	6.07381549191792e-88	-0.371824	NB4
Ube2t.3	2.99599681687478e-87	-0.427071	NB4
Cpne6.2	4.04597944856422e-87	0.984666557856397	NB4
Tmem100.2	8.00652393432749e-87	-0.321891	NB4
Spc24.3	1.2056597296242e-85	-0.910695	NB4
Rab3a.3	1.13016091533176e-84	0.567125617153251	NB4
Kif20b.3	2.94454290564715e-84	-0.786018	NB4
Slc48a1	4.29603709742193e-84	0.402271448898539	NB4
Hist3h2ba.3	1.68648792348036e-83	0.516871457187345	NB4
Jcad	2.42751657603955e-82	0.338969359484666	NB4
Wasf1.3	2.46973295639805e-82	0.732615630335152	NB4
Cdkn3.3	2.48656187379663e-82	-1.23975	NB4
Acsl6.3	4.69349227647925e-81	-0.589411	NB4
Cep55.3	3.49620002495376e-80	-0.512584	NB4
Spc25.3	7.04455120633266e-79	-0.728533	NB4
Tmeff1.3	1.82181674401999e-78	0.710736859483737	NB4
Lef1.2	2.17460633345866e-78	0.309388198246197	NB4
Cks2.3	7.76012763567893e-77	-1.29572	NB4
Cdca7.1	2.55339065016939e-76	-1.35822	NB4
Uchl1.2	1.07543072809825e-75	0.563309396830264	NB4
Shisa8.2	1.74281277309213e-75	1.28328448621529	NB4
Rrm1.3	1.86248601188919e-75	-0.855363	NB4
Gap43.2	2.89291604019125e-75	0.267908542679873	NB4
Gad2.2	4.74056887181056e-74	-1.69166	NB4
Cdc20.3	1.82895188644054e-73	-1.23104	NB4
Fabp5.1	2.7739199549454e-73	0.629268255660463	NB4
Ect2.3	5.29662866378063e-73	-0.626912	NB4
Chga.2	6.60335237459885e-73	0.820111324400095	NB4
Crip2.3	1.28985103997209e-72	-0.911832	NB4
Nr2f2.1	2.38519580852291e-72	0.810428317364564	NB4
Resp18	2.6705367616647e-72	-0.434746	NB4
St8sia3.2	1.00525923566718e-71	0.460734636375382	NB4
Tpx2.3	7.23609472243768e-71	-1.75196	NB4
Dcx.3	5.0869516885106e-70	0.463396822397091	NB4
Fam227a	6.20997078541205e-70	0.268229234667127	NB4
Htra1.3	2.68666094407802e-69	-0.391817	NB4
Fam111a.3	1.52051363582439e-67	-0.599803	NB4
Slc2a1.2	6.36290349459486e-66	-0.405303	NB4
Tmem163	1.76482680798925e-65	0.497841145096224	NB4
H1f5.3	4.26750584598682e-64	-1.46699	NB4
Apbb1.1	5.19342910455483e-63	0.425170631410256	NB4
Tacc3.3	5.79556591294216e-63	-0.901241	NB4
Cavin3.2	2.95846271946463e-62	-0.416727	NB4
Hmmr.3	1.27851818253227e-61	-0.880108	NB4
Mpzl1.1	2.52057629158986e-61	0.328897728694843	NB4
Nrp2.1	3.06557860132617e-61	0.804446793953922	NB4
Entpd2.3	7.13368564528477e-61	-0.526566	NB4
Sh3gl3.1	1.52204833522477e-60	0.394258640400072	NB4
Slc38a1.1	1.89190453491314e-60	0.560991572200214	NB4
Gng13.1	2.12412139477705e-60	-0.25286	NB4
Tst.3	2.70149640028678e-60	-0.974648	NB4
Nectin1.2	8.4161203343165e-60	0.467316223120925	NB4
Kif18b.3	3.4463254185236e-59	-0.398829	NB4
Cdk1.3	3.46278710122741e-59	-1.53673	NB4
Arhgap11a.3	7.35280643968149e-59	-0.524805	NB4
Tuba1b.3	1.99656352149179e-58	-1.16711	NB4
Nap1l5.2	7.19514406162925e-58	-0.305983	NB4
Cnr1.3	2.91360796313062e-57	0.401247307808334	NB4
Nsg1.3	4.98293815741387e-57	0.421434941060148	NB4
Plk4.3	7.68496991614673e-57	-0.558352	NB4
Ptprd.1	1.23091236592956e-56	0.52758846484801	NB4
Mapk8ip1	3.87144631319528e-56	0.424371542187715	NB4
Dlx5.2	7.52556369404237e-56	-1.30664	NB4
Myt1l.3	1.72258481232733e-54	0.857249911067295	NB4
Cfh.2	6.92719833382723e-54	-0.292542	NB4
Prdx5	2.79014339587852e-53	0.429052166792806	NB4
Glul.2	4.5666975407007e-53	-1.19358	NB4
Gja1.3	1.33779052133846e-52	-1.41121	NB4
Acot7.3	6.57807390321438e-52	0.557882170110442	NB4
Hes1.2	1.80355937862853e-51	-0.315687	NB4
Stmn1.2	7.54529546107361e-51	0.351202319321987	NB4
Ier2.2	9.76397152676412e-51	0.364399591483179	NB4
Ube2c.3	1.73905711291768e-50	-1.69438	NB4
Ppp1r1a.2	3.94194075714674e-50	0.486329742036351	NB4
Aif1.3	8.53098640855578e-50	-0.290148	NB4
Id3.2	3.3736257437728e-49	-0.728174	NB4
Cd9.2	3.18800770080489e-48	0.286810791798673	NB4
Grn.1	3.40811512120274e-48	-0.388108	NB4
Ntsr2.2	5.26862185318248e-48	-0.315104	NB4
Nbl1.1	1.71428193459832e-47	-0.68584	NB4
Lyz2.2	2.27452053255054e-46	-0.478865	NB4
Ptprz1.3	2.76997534436035e-46	-1.56412	NB4
Bcas1	3.03952969428859e-46	0.369195201484976	NB4
Tagln2.2	7.68131389180281e-46	-0.322448	NB4
Scrn1.1	1.447883266266e-45	0.42499533474116	NB4
Nid1.2	3.11916396138257e-45	-0.431494	NB4
Vim.2	3.33163480365722e-45	-1.1498	NB4
Sgo1.3	4.76564072329777e-45	-0.495787	NB4
Fam107a.2	6.09622880732185e-45	-0.653117	NB4
Ccnd2.2	1.70748323388491e-44	-0.910314	NB4
Fam216b	1.09299233460338e-43	0.328314531205445	NB4
Npdc1.1	1.35791024763862e-43	0.497669287173543	NB4
Gamt.2	4.48569869385558e-43	-0.65784	NB4
Edil3.2	5.06504963720383e-43	0.601123369141351	NB4
Acsbg1.3	1.66640060366555e-42	-1.06583	NB4
Tubb6.3	2.14351246126402e-42	-0.467803	NB4
Nuf2.3	1.44920379487593e-41	-0.857995	NB4
AABR07026112.1.1	1.66047058984793e-41	0.334459799696878	NB4
Cstb.1	3.0997224598789e-41	0.361576625552001	NB4
Akap12.2	5.53792804249121e-41	0.37750126313852	NB4
Fosb.2	6.01482034401103e-41	-0.304245	NB4
Nnat.3	8.59561860895303e-41	0.33811009650007	NB4
Mlc1.2	1.73203620494265e-40	-1.06524	NB4
Mapt.3	1.92424219970384e-40	0.334374988410351	NB4
Rbfox1.3	2.25756510243865e-40	0.741788939157408	NB4
Panx1	4.16864236979326e-40	0.436102011699316	NB4
Nkain4.2	4.03531953658086e-39	-0.342598	NB4
Gadd45a.1	5.62763555654349e-39	0.300841495268171	NB4
Flna.1	6.54072012075028e-39	-0.371933	NB4
Thra.3	1.92739499761805e-38	0.360823859670892	NB4
Elavl3.3	2.874687572233e-38	0.329145700481862	NB4
Dhcr24.2	5.42043243873166e-38	-0.36857	NB4
Id1.3	8.63367890606832e-38	-0.715249	NB4
Chgb.3	1.29035621125226e-37	0.51938196670132	NB4
Dnajb14.3	1.94101991630926e-36	-0.990644	NB4
Pltp.3	2.23264929699647e-36	-0.543253	NB4
Calb2.2	3.37430473421307e-36	-0.558429	NB4
Mdk.3	1.19104106173386e-35	0.725267593948641	NB4
Hist1h2an.2	1.44346271837848e-35	-0.948927	NB4
Bub1b.3	1.46181517989917e-35	-0.538942	NB4
Atp1a2.3	3.35272440300258e-35	-1.16997	NB4
Olig1.3	3.64430666521349e-35	-0.919036	NB4
Sstr2	4.01075129619562e-35	0.877048194043047	NB4
Cbs.3	8.58092747098721e-35	-0.457966	NB4
Rhog.2	1.25609204466308e-34	-0.292957	NB4
Olfm1.1	1.4947755115727e-34	0.532445678497056	NB4
Bcat1.2	2.53421935055076e-34	0.380378308245296	NB4
Atad2.3	3.94376549683909e-34	-0.540305	NB4
Rlbp1.3	7.30013165972475e-34	-0.320417	NB4
Birc5.3	1.47373192533458e-33	-0.767838	NB4
Pcna.3	2.01684020071047e-33	-1.06743	NB4
Gpc1.2	3.71761682808023e-33	-0.670041	NB4
Mapk3.1	7.75954749634489e-33	0.265720250630368	NB4
Sulf1	8.61892117387125e-33	0.266999564156926	NB4
Cldn10.3	2.74292957735588e-32	-0.339634	NB4
Mis18bp1.3	3.82209706436344e-32	-0.413576	NB4
Plk1.3	5.7197410138223e-32	-0.693519	NB4
Epha3.2	1.19260247246809e-31	0.809386683564604	NB4
Plpp3.3	4.57784784891615e-31	-1.24877	NB4
Slc17a7.3	7.06367492601795e-31	-0.34293	NB4
Robo2.3	1.84211188492369e-30	-0.672683	NB4
Ndn.1	2.35616692373255e-30	0.290089090614067	NB4
Mki67.3	2.67950646112711e-30	-1.74866	NB4
Cd200.2	2.56412503772359e-29	0.48178308980733	NB4
Kif18a.3	4.32162807453209e-29	-0.405946	NB4
Smc2.3	9.07738841118338e-29	-0.902644	NB4
Ndrg2.2	1.26329276511569e-28	-0.750664	NB4
Tmem123.2	2.91636278545656e-28	-0.276538	NB4
Stk32c.2	4.85106718378009e-28	-0.563918	NB4
Msn.1	5.03878064763082e-28	-0.448385	NB4
Ifitm10.2	5.10495702124169e-28	0.615120033760363	NB4
Slc1a3.3	6.79823078428919e-28	-1.54749	NB4
Lrrn1	1.51133898379939e-27	0.328830859632677	NB4
Mag.1	2.34278686964374e-27	-0.360479	NB4
Prc1.3	3.85045482417652e-27	-1.74569	NB4
Sat1.3	4.39500521302248e-27	-0.434522	NB4
H2ax.3	1.13445959546615e-26	-0.947323	NB4
Ifi30.1	2.31972791642974e-26	0.308386565835112	NB4
Kpna2.3	1.51850838819623e-25	-0.417919	NB4
H1f4.3	5.68422719047782e-25	-1.178	NB4
Nrgn.1	5.69833277432918e-25	-0.872678	NB4
Nrarp.2	7.50687140906029e-25	-0.719626	NB4
Atp1b2.3	8.29712880617102e-25	-1.00822	NB4
Ccl4.3	2.01013724221818e-24	-0.35882	NB4
Slc17a6.3	2.95654014856585e-24	0.9100383786185	NB4
Timp2.1	1.66907858248129e-23	-0.29303	NB4
Cenph.3	2.7303914031542e-23	-0.785069	NB4
Hes6.3	3.06281628745188e-23	0.433610977031297	NB4
Cep128.2	9.76170786224269e-23	-0.261167	NB4
Ska1.3	2.30629273602915e-22	-0.513794	NB4
Dbi.2	3.32837421995099e-22	-1.114	NB4
Acsl3.2	5.24419838478227e-22	-0.364117	NB4
Ctsl.2	8.456613909335e-22	-0.608672	NB4
Elmod1.1	1.00223338875528e-21	0.633278105563611	NB4
Plp1.1	1.03325255140713e-21	-0.447196	NB4
Itm2a.2	1.22869955909338e-21	-0.336226	NB4
AABR07060487.1.3	1.52377197436782e-21	0.754510805238365	NB4
Ttyh1.3	2.09531857191745e-21	-0.986938	NB4
Fam174b	3.11038129578376e-21	0.376613422535465	NB4
Troap.3	3.29703061861295e-21	-0.467521	NB4
Ech1.1	4.5988824856422e-21	0.39274455555412	NB4
Gsn.1	7.3056721700519e-21	-0.252988	NB4
C1qa.2	1.19467393738319e-20	-0.358585	NB4
Gfap.2	1.21784102013824e-20	-0.608385	NB4
Tpm1.1	1.2588863152001e-20	0.319201512011601	NB4
Fbln2.3	1.36025127203376e-20	-0.516194	NB4
Serpine2.3	1.48814786736113e-20	-1.06827	NB4
Slc12a2.2	2.01072881769176e-20	0.269681223292605	NB4
C1qc.1	1.11702683877519e-19	-0.30749	NB4
Hs3st1	1.40243853940584e-19	0.372136734959829	NB4
Aurkb.3	2.16509102339476e-19	-0.714119	NB4
Cd48.1	3.71211743519784e-19	-0.259937	NB4
AC134224.1.1	1.20478251764256e-18	-0.63969	NB4
Bok.1	1.30462835177696e-18	-0.403766	NB4
Sdc4.2	2.50061594452754e-18	-0.416992	NB4
Filip1l.3	4.21731589463931e-18	-0.793134	NB4
Scg5.1	9.73227358684489e-18	0.408540903121201	NB4
Fyn	9.9426120850492e-18	0.250147287571242	NB4
Pdpn.2	3.07554286088193e-17	-0.657864	NB4
Cenpe.3	3.29771949091973e-17	-0.690158	NB4
Svil	3.58577256067049e-17	0.334815797929962	NB4
Igf1.3	6.79309061440005e-17	-0.339501	NB4
Kif19.1	1.54410620516852e-16	0.467992998031598	NB4
Dbndd2.3	2.31184295171195e-16	-0.44393	NB4
Cmtm5.2	6.0406083142765e-16	-0.626936	NB4
LOC100359600.3	9.70123839297431e-16	-0.547958	NB4
Epas1.3	1.93460745647538e-15	-0.395569	NB4
Reep5.1	2.90308063070647e-15	-0.54197	NB4
Ntrk2.3	3.19176909720823e-15	-0.774389	NB4
Rasgef1b	4.10310772479821e-15	0.273861874778281	NB4
Olig2.3	4.65611581301679e-15	-0.569198	NB4
Mras.2	4.66872837082648e-15	-0.399034	NB4
Hpcal1	1.37552870783413e-14	0.280470615100409	NB4
Arhgdib.1	1.4488190915641e-14	-0.255851	NB4
Gabbr2.3	1.76540729213804e-14	-0.286596	NB4
Ctsz	3.3726661424403e-14	-0.262295	NB4
Txnip.2	3.58210005772417e-14	-0.294675	NB4
Igfbp4.2	3.67721638466009e-14	-0.370693	NB4
H4f3.2	5.33857464597247e-14	-0.350713	NB4
Mt3.3	6.07830374475018e-14	-1.37752	NB4
Spint2.1	1.07854334174511e-13	0.446784337152963	NB4
Gng12.2	3.08656908234571e-13	-0.289639	NB4
Ttk.3	4.40905478248719e-13	-0.610622	NB4
H1f1.2	4.56615418600435e-13	-0.446821	NB4
Tf	6.20401763484095e-13	-0.297997	NB4
Ccna2.3	6.61927430945207e-13	-0.792125	NB4
G0s2.2	8.01968700003986e-13	-0.272248	NB4
Tmem176a.3	1.04526069541117e-12	-0.493809	NB4
Me1.3	1.20174681915574e-12	-0.415548	NB4
Hsd11b1.3	1.73654455141187e-12	-0.414847	NB4
Lgals1.2	2.4280035293448e-12	-0.370275	NB4
Dusp1.2	2.49460971091788e-12	-0.79201	NB4
Sparc.3	2.5065916109104e-12	-0.894403	NB4
Trem2.1	4.75845798811672e-12	-0.284082	NB4
Pou3f1.1	7.33779951471393e-12	0.920774837428837	NB4
Dync1i1.2	7.93458057509455e-12	-0.358422	NB4
Pbk.3	1.64506495747382e-11	-0.933406	NB4
Nrip3.2	5.43710658866076e-11	-0.36716	NB4
Myo1b.1	6.87570506203944e-11	0.528844257674633	NB4
Igfbp7.3	6.92533208898468e-11	-0.499913	NB4
Ckap2.3	7.87099776549005e-11	-0.854734	NB4
Zfp36	1.18185018310259e-10	-0.372374	NB4
Csf1r.3	2.04410258176974e-10	-0.437769	NB4
Slc1a2.2	3.10477790325601e-10	-0.401439	NB4
Lgmn.2	4.23347954105972e-10	-0.395359	NB4
Car2.3	4.6843016890412e-10	-0.797331	NB4
Hapln1.2	5.09172612328929e-10	-0.371865	NB4
Tmeff2.1	6.61881315312312e-10	0.263662936187325	NB4
Mcm6.2	1.10228444260571e-09	-0.52934	NB4
Aldoc.3	1.10319947231222e-09	-0.67183	NB4
Kif11.3	1.22283315973157e-09	-0.836274	NB4
Tubb4b.3	1.37104718165085e-09	-1.11202	NB4
Ltc4s.1	1.5300821620021e-09	-0.412936	NB4
Dut.3	1.74987562264726e-09	-0.575227	NB4
Mmd2.2	1.8998888605995e-09	-0.547609	NB4
Top2a.3	2.01594936201722e-09	-2.03611	NB4
Ier3.2	2.04742327871387e-09	-0.487587	NB4
Kif20a.3	2.73054869354793e-09	-0.476652	NB4
Incenp.3	4.74191471709927e-09	-0.459425	NB4
Tmem59l.2	7.12131714674786e-09	0.304187961624919	NB4
Igfbp2.3	7.66383966477756e-09	-1.18612	NB4
Fos.2	1.44596727704975e-08	-1.08561	NB4
Cacna2d1.3	1.71320580988559e-08	0.3586806982291	NB4
LOC100359539.3	3.50108322070971e-08	-0.665675	NB4
Kifc1.3	3.92489827232549e-08	-0.611858	NB4
Asf1b.3	4.30009248796416e-08	-0.381377	NB4
Arl4a	4.47463522148029e-08	-0.309596	NB4
Hba-a1.2	9.88449291460753e-08	-0.578533	NB4
Kif23.3	1.31235462268963e-07	-0.561	NB4
Kif2c.3	1.48565135958541e-07	-0.412292	NB4
Hmgcr.3	2.81440758372727e-07	-0.266131	NB4
Nusap1.3	3.07327424887522e-07	-1.48902	NB4
Agt.3	3.3833859949199e-07	-0.6969	NB4
Cdc42ep3.3	3.61689594578731e-07	0.254052391921047	NB4
Cldn11.1	4.02744457280216e-07	-0.32148	NB4
Mef2c.2	5.99282207320511e-07	-0.579562	NB4
Slco1c1.3	6.04218657534417e-07	-0.926099	NB4
Stmn2.3	6.32853251536663e-07	-0.437939	NB4
Ctsb.3	8.24618447622475e-07	-0.427169	NB4
AABR07000658.2.3	9.58224213748202e-07	-0.509476	NB4
Scrg1.2	1.31200332253524e-06	-0.64576	NB4
S100a13.2	1.53411604723569e-06	-0.608467	NB4
Tuba4a.3	2.41529358355675e-06	-0.305081	NB4
Rgs2.2	2.76058558119617e-06	-0.337666	NB4
Ccdc34.3	8.38501783083052e-06	-0.408225	NB4
Apod.2	1.55027782760976e-05	-0.65734	NB4
Rgs10.3	1.56502073517161e-05	-0.426338	NB4
Tk1.3	1.65705803166689e-05	-0.968126	NB4
Idi1.2	1.85099272831573e-05	-0.365168	NB4
Hmgb2.3	2.21071539577477e-05	-1.17993	NB4
Depdc1.3	2.27089743218305e-05	-0.40851	NB4
Elovl1.2	2.51962632837428e-05	-0.252478	NB4
Gltp.2	2.58956381346102e-05	-0.371103	NB4
Bgn	3.30217027307519e-05	-0.267557	NB4
Vsnl1.2	5.58347084011753e-05	-0.301504	NB4
Hbb.2	0.000106936108571216	-0.496629	NB4
Map1a.1	0.000107415423086755	-0.340177	NB4
Sgo2.3	0.000113986840615201	-0.744196	NB4
Tmem176b.2	0.00013584765015554	-0.508202	NB4
Fcer1g.3	0.000137743075120059	-0.517505	NB4
Plk2.1	0.000154117706880511	0.392049164599095	NB4
Itih3.3	0.000197581105721762	-0.772209	NB4
Smc4.3	0.000209962912602373	-0.815712	NB4
Tmem108	0.00021749390615112	0.325493391775251	NB4
Tctex1d2	0.000235427428684646	0.291661400374206	NB4
Lix1.3	0.000298747848685686	-0.26129	NB4
Mobp	0.000338978503271512	-0.27225	NB4
Ncaph.3	0.00048720449090011	-0.552668	NB4
Crym.1	0.000561650687282002	0.707280017249591	NB4
Timp1.1	0.00102313881353134	-0.270686	NB4
Ttr.1	0.00148763965919291	-0.356208	NB4
Kif4a.3	0.00248217467943274	-0.584849	NB4
Pimreg.3	0.00273554667291386	-0.486462	NB4
Gramd2b.3	0.00277715195328631	-0.383203	NB4
Msmo1.3	0.00321002364462276	-0.507832	NB4
Ccne2.2	0.00346320520834217	-0.319285	NB4
Mt1m.2	0.00438129026694865	-0.320693	NB4
Gngt2.1	0.0047023962034939	-0.281681	NB4
Arl6ip1.3	0.00711705945280014	-0.788233	NB4
Rgcc.3	0.00808505960358169	-0.811439	NB4
Ifi27.1	0.0081729736349518	-0.282793	NB4
Cyp51.2	0.00874286542071177	-0.763402	NB4
Sapcd2.3	0.00923225831554031	-0.334771	NB4
Dcn	0	1.21780671541137	NB5
Scg2.2	0	1.18943892759222	NB5
Il1rapl1	0	1.16196499065787	NB5
C1r	0	0.905890926298722	NB5
Lama2	0	0.819758100761919	NB5
Mal2	0	0.548650409512496	NB5
Gpc3	0	0.439885953343094	NB5
Col6a1	0	0.322360120098181	NB5
Trim55	0	0.315871685529802	NB5
Rspo2	0	0.262094094245636	NB5
Map3k7cl	0	0.261035221382367	NB5
Cfap74	0	0.258543640981348	NB5
Sgo1.4	0	-0.631435	NB5
Col5a2	3.49230946585987e-302	0.320656344407314	NB5
Thy1	2.84250349098098e-299	0.768686465904038	NB5
Thsd7a	3.34562423584239e-299	0.432442459791496	NB5
AABR07059679.1.4	7.99344271034293e-299	-3.76758	NB5
Slc22a6	4.03611876903507e-297	0.501979260100218	NB5
Slc17a6.4	7.6384403251465e-295	0.530543705819594	NB5
Cd84	5.4526484818668e-294	0.522246463715953	NB5
Ccl19	1.1530757776423e-291	0.370886825113227	NB5
Reln.4	1.61510543656708e-289	0.576217032774903	NB5
Lrrc55	2.1133150653476e-287	0.717974956584113	NB5
AABR07030823.1	2.55729372488271e-285	0.3876234371338	NB5
Wnt4	8.1103995042942e-284	0.318035128327954	NB5
Slc7a11.3	8.6883958479014e-283	1.15570323695097	NB5
Arhgap29	3.14591653855291e-282	0.651178541751785	NB5
Tm4sf1	1.19368137803524e-280	0.415124348678037	NB5
AABR07060833.1	3.20906565836922e-278	0.311262934083545	NB5
Nefh	2.41735294499578e-276	0.543342749808259	NB5
Selenop.1	7.23564168868162e-276	0.542586517714872	NB5
Atp2b3	1.77800061955461e-275	0.396421150462773	NB5
Aldh1a2	3.7563708389505e-273	0.302926629658204	NB5
Foxc1	6.56933225431408e-271	0.461515650829103	NB5
Mustn1	4.67201798334087e-269	0.319577817663241	NB5
Fbxo2.2	1.49783001680019e-268	1.02646581410514	NB5
Ephx1.1	1.83988949801905e-268	0.568231043938507	NB5
Dkk3	6.50726669730913e-266	0.61542166075222	NB5
Gucy1a1	1.49219999089052e-265	0.41134359281513	NB5
F11r	1.78230602858469e-263	0.317573166583954	NB5
Fam183a	4.60826255152214e-260	0.33010152922506	NB5
Pcp4l1	1.29022218140649e-259	0.388729824731252	NB5
Slco1a4	1.29293066220041e-256	0.400053796969498	NB5
Ighm	7.94862481525924e-255	0.522844162108382	NB5
Igfbp6	7.17303545999361e-253	0.252610563826128	NB5
Fmo1.1	3.49144736026226e-252	0.281152341636274	NB5
Nxph3	6.61916594009645e-247	0.306823767085167	NB5
Snhg11	6.11927773801525e-245	0.429056096333645	NB5
Rgs4.1	6.59202245502296e-245	0.990488174897744	NB5
Sema3d	5.98485779369787e-242	0.3688875500502	NB5
AABR07007032.1	1.90248974210273e-238	0.853530892332855	NB5
Chi3l1.1	8.63188286767781e-238	0.531637581055143	NB5
Tacc3.4	2.09608492253536e-229	-1.07515	NB5
Hopx.3	2.91168699570441e-229	0.454689904012768	NB5
Cacna2d1.4	1.02586838593965e-228	0.685841945649107	NB5
Tnfrsf11b	1.67808801121793e-228	0.373255555465457	NB5
Msx1	3.22199278196456e-227	0.511543730706593	NB5
Sema3c.4	9.60153639605615e-226	-0.631788	NB5
Cthrc1	1.23099892363904e-225	0.587139145158936	NB5
LOC100910996	2.2674261899933e-225	0.494329762663957	NB5
Stmn1.3	2.49198278459145e-225	-2.05226	NB5
Sncg	5.5089832221593e-225	0.300239643049419	NB5
AABR07068316.1	9.46403013702827e-224	0.559706869113156	NB5
Tie1	1.5220615028161e-222	0.528285798478177	NB5
C3	2.62963866419692e-221	0.334416517398809	NB5
Fam110d	2.34026266843127e-220	0.340644381165084	NB5
Cfap69	7.96213466143508e-220	0.401094521232245	NB5
Islr	1.04214078085111e-219	0.546405189138451	NB5
Bglap	7.43477058340424e-219	0.520739182254524	NB5
Clmp.1	2.38485060737205e-215	0.324949501158901	NB5
Tuba1a.4	7.365638055614e-215	-1.71459	NB5
Trpm3	1.34994268084142e-214	0.612262934328917	NB5
Anxa1	3.97158673117278e-214	0.556591126367604	NB5
RT1-Db1	1.48643188114937e-213	0.584766872219659	NB5
AABR07034739.1	3.35706266604598e-213	0.258950049654715	NB5
Syt1.3	3.59820785278329e-211	1.46829670102728	NB5
Clic6	3.77685686546767e-211	0.553691632299947	NB5
LOC100911486	4.76147722752521e-211	0.259329999349617	NB5
Sulf1.1	6.28507561191025e-211	0.568552330538062	NB5
Gmfg.1	1.99844582612558e-209	0.573868089189891	NB5
RT1-Da	2.09874001763204e-208	0.616569504395145	NB5
Maob.2	1.69053411016436e-207	0.810027862259619	NB5
Larp6	1.03156521617516e-206	0.31795535799289	NB5
Cdkn1c.1	1.41588026976894e-204	1.14997630960727	NB5
Nav2.1	2.53639871507979e-204	0.714029632741453	NB5
Sod3.2	5.57013624845967e-204	0.489868086134535	NB5
Ecrg4	1.09178725979845e-203	0.668947801678698	NB5
S100a9	1.82684252445777e-203	0.445661707889576	NB5
Enkur	1.09770668501859e-202	0.450708231435119	NB5
Slc39a8	6.7746177053799e-202	0.490068685955363	NB5
Htra3	4.31832293841671e-201	0.557223430157288	NB5
Higd1b	6.91610593956959e-201	0.277976097083396	NB5
Hs3st1.1	1.33791633292988e-200	0.361388901196044	NB5
Svil.1	1.31069419232602e-198	0.300871721219501	NB5
Tcf7l2	2.36241881859284e-196	0.827757647681109	NB5
Isg15	2.05412344328012e-194	0.282576360611223	NB5
Slc17a7.4	4.81886350885342e-194	1.61597183105045	NB5
Atp6ap1l	2.55192348729747e-193	0.274005139085796	NB5
Rac2	1.31152528772684e-192	0.328038110521543	NB5
Efemp1	1.26680935609377e-191	0.419640663045639	NB5
Cdkl2.1	3.34442047290946e-191	0.729225067764152	NB5
Tek	1.47838214406266e-190	0.545948494061086	NB5
Dusp2	2.0608560865896e-190	0.396804073484413	NB5
Lcat.1	7.4573852971356e-190	0.540420948469262	NB5
Me1.4	1.22832617029966e-189	0.855380058936266	NB5
Lgi3	4.22117421723132e-189	0.578692163014889	NB5
Cpa3	2.55442435698332e-188	0.378476818517646	NB5
Ch25h	8.59024825132956e-188	0.423812748024717	NB5
Grm3.4	1.90675304015609e-187	1.28495641412077	NB5
S100a8	4.48146174807544e-187	0.453194328390428	NB5
Zfp365	7.98813390774794e-187	0.387735899255369	NB5
Aurka.3	1.08042119568098e-186	-0.39284	NB5
S100a4	5.07179415475379e-186	0.63544029798086	NB5
Dnase2.1	8.37920920791246e-186	0.533556504725364	NB5
Plppr5.3	4.39173674801443e-185	0.844967192667406	NB5
Serping1.2	5.03218368484791e-184	0.775052059940747	NB5
Anxa2	1.24631528971615e-183	0.81502398844373	NB5
Plxnb3	2.67761868212792e-183	0.804883532940542	NB5
Adamts4	1.21074431944737e-182	0.695419380784033	NB5
Fam107a.3	1.57786732683414e-180	1.02845836919337	NB5
Col8a1	7.18365745536438e-180	0.393885501007098	NB5
Ccn2	1.7406325403081e-179	0.260872383277871	NB5
Ptpn6	2.44159146798243e-179	0.398597532838307	NB5
Cd83.1	3.17443105513556e-179	1.12279207553493	NB5
Cgnl1	5.11383769035991e-179	0.432260468083633	NB5
Sox10	5.71652943956498e-179	0.486633294099355	NB5
Rarres2.1	1.71069917289077e-178	0.318132742739757	NB5
Enoph1	1.57518372110773e-177	0.257219257074895	NB5
Dipk1a	3.73025064622974e-176	0.837358870319209	NB5
Zic3	1.00786982669188e-175	0.267198612552487	NB5
Man2a1	4.71899065471286e-175	0.662445768460641	NB5
Slc2a5	5.48112380416034e-174	0.74641582938456	NB5
Enpp6	5.62833049621509e-174	0.649287447908499	NB5
Sgo2.4	8.3506141128764e-174	-0.738321	NB5
Pbk.4	2.22083406161855e-173	-0.708205	NB5
Itm2a.3	1.59326435473408e-172	2.42404511160324	NB5
Lgals1.3	2.59472736631856e-172	0.98538466851326	NB5
Tmeff2.2	4.82693463324484e-171	0.606188425732033	NB5
Sphkap	1.8459637537112e-170	0.634362497563287	NB5
Nrxn1.2	2.18189547039886e-169	2.02790223821689	NB5
Hmgn2.3	6.5159994964283e-169	-2.1161	NB5
Pex5l	7.68529194776689e-168	0.540704067782103	NB5
Sox17	7.37958626107803e-166	0.480927973826994	NB5
Abi3	1.53719373531419e-164	0.414504677212134	NB5
Adgrl4	4.81040929070819e-163	1.19151200880159	NB5
Nefm	2.22170250077142e-162	0.873094351192397	NB5
Mis18bp1.4	3.86048981397153e-162	-0.380063	NB5
Ramp1.1	1.63974752741215e-161	0.34241118990846	NB5
Edn3	2.23048955101353e-161	0.356664521476724	NB5
Htr2c	9.66867917234952e-161	0.602721312210148	NB5
Cd24.4	6.11755523172232e-160	-1.76186	NB5
Fcgr2b	8.5618589301951e-160	0.385248910357615	NB5
Kif2c.4	9.17936565005995e-160	-0.314773	NB5
Slc39a10	1.22451256521627e-159	0.344302331866141	NB5
Cdk18	6.10624947287055e-159	0.521937168673735	NB5
Slc9a3r2	9.32608315523201e-158	0.679819466669211	NB5
H1f4.4	1.91930068271431e-157	-1.59733	NB5
Sbspon	2.7837100597578e-157	0.381351654430742	NB5
Flt1	1.50075466676738e-155	0.949288705062209	NB5
Serpinb6b	2.23602512924072e-154	0.31240282545696	NB5
Hspb1.2	9.19055580785258e-154	0.706081403498931	NB5
Ccp110.1	2.07792942650283e-153	-0.330134	NB5
Mog	2.88564956921333e-153	0.921706838384962	NB5
Olr1	1.32941734668138e-152	0.562276889704555	NB5
Fcgr1a	2.34674975039747e-152	0.464748672422108	NB5
Tmem163.1	3.13202364880138e-150	0.338221212862784	NB5
Tmem229a.4	4.54447719669052e-149	0.503740978049613	NB5
Rnd2.2	5.60139548532724e-149	-0.25123	NB5
S100a11	1.99680800448696e-148	0.567006183368268	NB5
Marchf8	4.27985588036344e-148	0.431147551350971	NB5
Cntn1	4.72735623198115e-147	0.643925173436174	NB5
Hdhd3	5.66179332191293e-147	0.267898997259129	NB5
Gtsf1	5.75930012822089e-146	0.305439976448209	NB5
Akap12.3	1.90972574297081e-145	0.294573563678738	NB5
LOC691995.3	5.46152688611371e-145	-1.75414	NB5
Ppp1r1a.3	1.3894778617207e-144	1.08071153719504	NB5
Itgb2	3.4960966455699e-144	0.292012133085449	NB5
Bmp4	4.91928689044729e-144	0.900910437530804	NB5
Havcr2	7.62070539893419e-144	0.336488026866708	NB5
Hdac11	1.37078021781529e-143	0.387002516487756	NB5
Dusp15	4.35968397024989e-143	0.640813546009337	NB5
Cfh.3	1.65874881408809e-142	1.20664721255518	NB5
Emid1.2	1.6821481060489e-141	1.02682269880262	NB5
Atp13a5	6.35533529892071e-141	0.338054866393994	NB5
Ptprb	2.18553200454545e-140	0.577957405364166	NB5
Sparcl1.3	2.57551467301352e-140	2.26792016573474	NB5
Il1rap	6.17966893041144e-140	0.487772179921047	NB5
Cenpe.4	7.78529460994095e-140	-0.6355	NB5
Trem2.2	6.00114361818201e-139	0.336801554542301	NB5
Crym.2	8.78626615694651e-139	0.290713333881151	NB5
Ier2.3	7.65593379342197e-138	-0.771806	NB5
Man1a2	1.2565821580871e-137	0.647118468226654	NB5
Gabbr2.4	4.00699388659025e-137	0.855579731119579	NB5
Tubb3.4	1.44516566532763e-136	-2.07705	NB5
Cbs.4	9.80173105755366e-136	0.36955228427751	NB5
Colec12	1.23280097363105e-135	0.798310516085571	NB5
Aatk.1	2.15002863668805e-135	0.911997342108712	NB5
Aebp1	7.19468660193717e-135	1.06134699044537	NB5
Bcl2a1	9.54223789176303e-135	0.276887842853187	NB5
Ldb2	1.50711272559033e-134	0.724970298888927	NB5
Ccl3.1	1.93283462302426e-133	0.671261765684185	NB5
Egr1.2	8.88106969571551e-133	-0.883863	NB5
Igfbpl1.4	3.03888614377782e-132	-2.86386	NB5
Fbln5	5.0880475215062e-132	0.291808342296008	NB5
Cplx2.3	8.32158811239671e-132	0.283774608390845	NB5
Slco2b1	1.24379699219914e-130	0.251486766370913	NB5
Fos.3	1.32151719038558e-130	-1.81877	NB5
Cd68	2.42557213826413e-130	0.51863582408622	NB5
Fxyd1.3	3.37076121619359e-130	1.1245461060245	NB5
Dusp1.3	6.27572497108019e-130	-0.322691	NB5
C1qc.2	1.61380341291647e-129	0.390338611361493	NB5
Ptpro.2	2.43973046723776e-129	0.53038313821615	NB5
Prxl2a.3	1.40114661667774e-128	0.439200184128598	NB5
Cers2.1	1.45405263636893e-128	0.680380178195734	NB5
Ckap2l.3	3.30936704363428e-128	-0.660151	NB5
Ccdc190	5.61340326571743e-128	0.281036608738765	NB5
Ak7	9.01992813521946e-128	0.266152352359751	NB5
Bub1b.4	9.94679177592528e-128	-0.431512	NB5
Cdo1.1	3.28035264689336e-127	0.362624989328275	NB5
Hist3h2ba.4	8.71559778106746e-127	-1.9086	NB5
Chn2.1	1.02528919619933e-126	0.80606266771971	NB5
Matn4	2.46202103542974e-126	0.499072877757148	NB5
Rab3b	2.76957715810653e-126	0.283663564230373	NB5
Eln	3.90554779444753e-126	0.284143228274291	NB5
Camk2b.2	7.92012174022166e-126	1.22105278104611	NB5
Lgals3	1.05465499989241e-125	0.715349650275322	NB5
Irf8	2.65110081590751e-125	0.250254258122194	NB5
Plekha1.3	3.7560690861944e-125	0.496614530503586	NB5
Aurkb.4	6.58328788236708e-125	-0.41406	NB5
Cd74	1.29462748248456e-124	1.05512499292701	NB5
Aplnr	2.44083058818119e-124	0.573258134699358	NB5
Rgs5	2.55758426597517e-124	0.706322218594923	NB5
Prickle1	4.73750336433251e-124	0.415367656521701	NB5
Ppp2r1b	7.6127113533769e-124	0.41889317476772	NB5
[truncated: 3,011 more rows]
