# Supplementary material for: Single‐Cell Transcriptomic Profiling of Brain Cells in Newborn Rats Following Hypoxic Ischemic Encephalopathy
Source: FASEB J. 2025 Aug 13;39(16):e70929. doi: 10.1096/fj.202402891RR (PMC12344624; doi:10.1096/fj.202402891RR)
Supplement: Supplementary file 18 — Table S7: fsb270929‐sup‐0018‐TableS7.xlsx. [file FSB2-39-e70929-s016.xlsx]

## Sheet: Table S7 Expressed genes in eac
Table S7 Expressed genes in each sub-cluster of OCs and OPCs
gene	p_val	avg_log2FC	cluster
Col5a3	0	2.3048	OPC1
Pdgfra	0	2.28233	OPC1
Cspg4	0	2.01814	OPC1
Olfm2	0	1.96886	OPC1
Tpm1	0	1.9488	OPC1
Calcrl	0	1.80126	OPC1
Rlbp1	0	1.58391	OPC1
Ptprz1	0	1.58186	OPC1
Nnat	0	1.55641	OPC1
Serpine2	0	1.55319	OPC1
Pmel	0	1.47871	OPC1
Tacc2	0	1.46226	OPC1
Tsc22d1	0	1.458	OPC1
Resp18	0	1.45643	OPC1
Cacng4	0	1.43769	OPC1
Tmem255b	0	1.43342	OPC1
Nxph1	0	1.42715	OPC1
Cspg5	0	1.39858	OPC1
Gap43	0	1.38698	OPC1
Plppr1	0	1.37047	OPC1
Ly6h	0	1.34727	OPC1
Emid1	0	1.34341	OPC1
Fam89a	0	1.3108	OPC1
Mmp15	0	1.30665	OPC1
Ccnd1	0	1.27711	OPC1
Gpm6a	0	1.25887	OPC1
Nell2	0	1.25309	OPC1
Nrxn1	0	1.24188	OPC1
Ppic	0	1.22775	OPC1
Stmn3	0	1.21205	OPC1
Lrp1	0	1.20624	OPC1
Spon1	0	1.19169	OPC1
Tspan7	0	1.1377	OPC1
Sulf2	0	1.07229	OPC1
C1ql1	0	1.07178	OPC1
Ppp1r14b	0	0.983672	OPC1
Cpe	0	0.965823	OPC1
Ptn	0	0.891996	OPC1
Olig1	0	0.769689	OPC1
Tuba1a	0	-0.941211	OPC1
Bcar1	0	-1.19016	OPC1
Tmcc2	0	-1.20782	OPC1
Psat1	0	-1.23825	OPC1
Cpm	0	-1.27647	OPC1
Gramd2b	0	-1.37665	OPC1
Map7	0	-1.37857	OPC1
Dusp15	0	-1.39297	OPC1
Mapk3	0	-1.45204	OPC1
Plxnb3	0	-1.50393	OPC1
Myrf	0	-1.53643	OPC1
Nkx6-2	0	-1.55571	OPC1
Cers2	0	-1.55897	OPC1
Fa2h	0	-1.58536	OPC1
Aatk	0	-1.60101	OPC1
Fnta	0	-1.62034	OPC1
Rhog	0	-1.62309	OPC1
Map1a	0	-1.68974	OPC1
Plekha1	0	-1.86823	OPC1
Tspan2	0	-1.90646	OPC1
Dbndd2	0	-1.94462	OPC1
Adamts4	0	-1.95841	OPC1
Aplp1	0	-2.10831	OPC1
Gamt	0	-2.14644	OPC1
Chn2	0	-2.33823	OPC1
Enpp6	0	-2.39054	OPC1
Cnp	0	-2.47007	OPC1
Ugt8	0	-2.56265	OPC1
Nfasc	0	-2.70864	OPC1
Sirt2	0	-2.84727	OPC1
Tubb4a	0	-3.32623	OPC1
Pnlip	0	-3.51227	OPC1
Mag	0	-4.14478	OPC1
Cldn11	0	-4.36828	OPC1
Mbp	0	-4.99845	OPC1
Plp1	0	-5.41055	OPC1
Phyhipl	1.37E-307	-1.49844	OPC1
Cmtm7	9.74E-302	-1.93528	OPC1
Igsf21	2.09E-300	1.10034	OPC1
Megf11	5.33E-300	1.10508	OPC1
Nfkbib	1.73E-297	-1.3924	OPC1
Coro1b	3.42E-297	-1.0995	OPC1
Nap1l5	5.53E-297	1.26464	OPC1
Dynll2	2.10E-296	-1.94251	OPC1
Mog	4.45E-296	-2.74167	OPC1
Ndn	1.26E-295	1.02901	OPC1
Apod	2.51E-295	-3.16719	OPC1
Sema4d	1.91E-294	-1.98762	OPC1
Serinc5	1.27E-293	-1.096	OPC1
Bin1	5.94E-293	-1.38545	OPC1
Elovl1	8.25E-292	-1.70242	OPC1
Ntrk2	1.88E-291	1.09165	OPC1
Sdc3	4.22E-290	1.17471	OPC1
Tmem108	7.28E-285	-1.65591	OPC1
Dner	6.90E-283	1.05514	OPC1
Gng12	6.74E-278	-1.29919	OPC1
Map1b	6.64E-277	-1.1094	OPC1
Slc15a4	3.47E-276	-1.07467	OPC1
Cntn1	8.23E-275	1.09244	OPC1
Lgi3	2.70E-274	-1.19043	OPC1
Acsl3	3.03E-274	-1.30292	OPC1
Carhsp1	1.05E-269	-1.00025	OPC1
Slc29a3	2.18E-269	-1.18669	OPC1
Spsb1	1.03E-268	-1.20395	OPC1
Zfp36l1	9.33E-268	1.01594	OPC1
Cfap20	2.34E-267	1.19934	OPC1
Ina	3.26E-264	1.09835	OPC1
Gipc1	8.15E-263	-1.23113	OPC1
Marchf8	2.92E-262	-1.58246	OPC1
Mfge8	5.58E-262	0.711214	OPC1
Peg3	2.22E-259	1.01616	OPC1
Cmtm5	8.34E-259	-1.57713	OPC1
Zfp365	1.78E-257	-0.984678	OPC1
Reep5	1.82E-256	-1.63821	OPC1
Wwc2	3.83E-256	-1.2672	OPC1
Lpar1	3.41E-255	-1.09838	OPC1
Dynll1	2.03E-254	-0.928324	OPC1
Agpat4	2.88E-254	-1.23465	OPC1
Rab33a	6.03E-254	-1.11312	OPC1
Sh3gl3	1.06E-253	-1.39239	OPC1
Basp1	1.07E-253	0.949482	OPC1
Tprn	5.00E-252	-0.823898	OPC1
Pebp1	2.06E-251	-0.970537	OPC1
Dpp6	9.31E-249	1.02803	OPC1
Ctxn1	8.01E-248	1.11177	OPC1
Mtch1	5.21E-247	-0.861525	OPC1
Vxn	5.86E-247	1.0247	OPC1
Slc22a23	5.57E-246	-1.00821	OPC1
Nsg2	1.29E-242	0.909988	OPC1
Rtn1	2.18E-241	0.736468	OPC1
Slc44a1	9.07E-239	-1.18147	OPC1
Tcf7l2	1.13E-238	-1.17507	OPC1
Olfm1	2.25E-238	0.968289	OPC1
Hs3st1	4.57E-233	-1.0185	OPC1
Ntrk3	1.74E-232	0.962725	OPC1
Bmp4	2.50E-231	-1.39126	OPC1
Strn	1.34E-230	-0.901612	OPC1
Ndfip1	2.09E-230	0.784939	OPC1
C1qtnf4	5.22E-227	1.03954	OPC1
Tf	6.70E-227	-2.36703	OPC1
Abca2	1.28E-225	-0.92689	OPC1
Ubl3	1.18E-224	-1.29376	OPC1
Gadd45a	1.70E-224	-1.02697	OPC1
Rps6ka5	1.20E-223	-0.856588	OPC1
Pxdc1	2.20E-223	0.924326	OPC1
Lgmn	3.05E-223	-1.15281	OPC1
Mpzl1	1.26E-222	-1.5014	OPC1
Qpct	4.28E-220	0.889639	OPC1
Josd2	8.18E-220	-1.22641	OPC1
Masp1	3.53E-219	1.00273	OPC1
Brinp1	3.86E-219	0.999621	OPC1
Enc1	1.11E-217	1.0506	OPC1
Etv1	1.36E-217	0.923565	OPC1
Hist1h2bq	8.31E-217	-1.14604	OPC1
Mobp	1.24E-213	-3.95935	OPC1
Pim3	2.49E-213	-0.902722	OPC1
Lcorl	1.32E-212	-1.12298	OPC1
Tmem125	4.92E-212	-1.67093	OPC1
Rtn4	6.89E-211	-0.762554	OPC1
Tubb4b	9.65E-211	-0.946167	OPC1
Aspa	1.80E-210	-1.5393	OPC1
Epn2	3.07E-210	1.048	OPC1
Cdkn1c	7.47E-210	-1.14991	OPC1
Rras2	1.25E-209	-1.73738	OPC1
Igsf11	1.72E-209	-1.00911	OPC1
Mmp16	1.72E-208	0.998618	OPC1
Tmem100	6.51E-206	1.03886	OPC1
Tmem189	6.68E-204	-0.688462	OPC1
Snrpd1	2.69E-203	-1.00777	OPC1
Gria2	3.76E-203	0.846159	OPC1
Evi2a	1.05E-201	-1.15798	OPC1
Chl1	2.07E-200	1.02279	OPC1
Lnx1	3.63E-200	0.902366	OPC1
Dock6	1.67E-199	-0.880601	OPC1
Rasgef1b	2.47E-199	-0.738071	OPC1
Secisbp2l	6.87E-199	-1.73024	OPC1
Fgfr2	8.41E-198	-0.976583	OPC1
Dnajb2	9.14E-198	-0.818847	OPC1
Sfrp2	4.27E-194	0.895911	OPC1
Fabp7	4.66E-194	0.662881	OPC1
Tpd52	2.05E-192	-1.30722	OPC1
Rffl	2.08E-192	-0.834806	OPC1
Sapcd2	1.08E-191	0.816012	OPC1
AABR07026112.1	3.96E-191	-1.15438	OPC1
Dhcr24	5.01E-190	-1.52359	OPC1
Atp6v0a2	6.96E-190	-0.842986	OPC1
Pacs2	2.71E-189	-0.692641	OPC1
Rnd2	1.53E-187	-1.22224	OPC1
Rev3l	4.38E-187	1.0052	OPC1
Tex9	1.29E-186	-0.783041	OPC1
Scg3	5.30E-186	0.890019	OPC1
Arhgef2	2.87E-184	-0.637475	OPC1
Septin4	3.83E-184	-1.50374	OPC1
Ccnjl	4.22E-183	-0.648984	OPC1
Crym	7.13E-183	1.07924	OPC1
Pdgfa	1.14E-181	-0.889984	OPC1
Usp24	2.26E-181	0.961547	OPC1
Dpysl4	6.29E-181	-0.873969	OPC1
Zdhhc14	1.45E-180	-0.703581	OPC1
Asrgl1	5.35E-180	0.874252	OPC1
Rpl13	1.38E-179	0.771267	OPC1
Stmn4	1.52E-179	-1.42688	OPC1
Pbx3	3.48E-179	-0.9517	OPC1
Epb41l2	6.44E-179	-0.84657	OPC1
Trappc13	3.65E-177	-0.770693	OPC1
Arpc1a	1.60E-176	-1.39389	OPC1
Lrrc42	5.37E-176	-0.81763	OPC1
Arhgap5	8.01E-176	-0.714406	OPC1
Chgb	1.24E-175	0.891679	OPC1
Atrn	1.05E-174	-0.783179	OPC1
Stx2	3.36E-174	-0.81739	OPC1
Flrt3	5.80E-173	0.796016	OPC1
Fmnl2	9.62E-173	-0.734484	OPC1
AABR07028615.1	1.13E-172	-0.9192	OPC1
Cnksr3	8.39E-172	-1.09917	OPC1
Alcam	1.50E-171	0.898111	OPC1
Arl2bp	6.22E-170	0.872933	OPC1
Lhfpl2	8.13E-170	-0.738552	OPC1
LOC691995	1.10E-169	0.861417	OPC1
Rap1a	9.46E-169	-1.14351	OPC1
Lamp1	1.86E-167	-0.839992	OPC1
Plpp4	3.67E-167	0.892206	OPC1
Brinp3	5.33E-167	0.870457	OPC1
Map7d1	1.48E-166	-0.667526	OPC1
Snx18	2.52E-166	-0.972012	OPC1
Traf4	1.51E-165	0.835535	OPC1
Ilk	1.60E-165	-0.901973	OPC1
Peli1	2.54E-165	-0.995294	OPC1
Abhd3	1.01E-164	-0.781917	OPC1
Vstm2b	3.92E-164	0.813756	OPC1
Zdhhc12	1.35E-163	-0.610864	OPC1
Fxyd6	2.22E-163	0.855686	OPC1
Clstn3	7.00E-163	0.754335	OPC1
Dab1	9.09E-163	0.869134	OPC1
Tmbim1	2.25E-162	-0.564268	OPC1
App	1.35E-160	-0.864164	OPC1
Samd4b	1.53E-160	-0.605926	OPC1
Stxbp3	3.35E-160	-0.648046	OPC1
Tfeb	3.65E-160	-0.503356	OPC1
Arhgef10	1.04E-159	-0.50171	OPC1
Foxn3	3.27E-159	-0.671467	OPC1
Ctsa	2.07E-158	-0.577552	OPC1
Naa20	1.08E-157	-0.719883	OPC1
RGD1304694	2.16E-157	-0.663253	OPC1
Ncor2	5.06E-157	-0.673478	OPC1
Iffo1	7.73E-157	-0.748284	OPC1
AABR07067076.1	2.23E-156	-0.798551	OPC1
Selenoi	1.74E-155	-0.546199	OPC1
LOC100364435	2.24E-155	0.528024	OPC1
Slc35f1	2.44E-154	0.883696	OPC1
Pkn2	6.33E-154	-0.716371	OPC1
Acot7	8.80E-154	-0.709119	OPC1
Pld1	3.05E-153	-0.526501	OPC1
Nid1	9.93E-153	-1.08501	OPC1
Gria3	1.07E-151	0.965285	OPC1
Slc6a8	1.14E-151	-0.751264	OPC1
Cdk2ap1	3.45E-150	-0.603834	OPC1
Spry1	5.82E-150	0.813112	OPC1
Rnf13	1.82E-149	-0.563759	OPC1
Rapgef5	2.00E-149	-0.654197	OPC1
Luzp2	2.91E-149	0.839385	OPC1
Cfap52	8.87E-149	0.784675	OPC1
Rbpj	2.41E-148	-0.633564	OPC1
Rnf128	1.80E-147	-0.620367	OPC1
Csrp1	3.84E-147	-1.51792	OPC1
Ntm	1.23E-146	0.82316	OPC1
Pdcd4	3.94E-146	-1.37208	OPC1
Slc22a17	4.63E-146	0.536637	OPC1
Dlgap1	3.31E-145	0.830121	OPC1
Bcas1	1.29E-144	-1.04001	OPC1
Cpox	2.21E-144	-0.562676	OPC1
Mllt11	4.55E-144	-0.562274	OPC1
Pdia4	5.10E-144	-0.561237	OPC1
Ppp2r1b	7.28E-144	-0.615744	OPC1
Sparcl1	6.53E-143	0.431588	OPC1
Laptm4a	9.07E-143	0.622418	OPC1
Magt1	1.09E-142	-0.445049	OPC1
Mycl	1.70E-142	-0.757418	OPC1
Map4k4	1.75E-141	-0.651394	OPC1
Smoc1	6.37E-141	0.749736	OPC1
Arpc1b	1.58E-140	-0.532466	OPC1
Rab4b	3.23E-140	-0.515056	OPC1
Dnm2	8.73E-140	-0.623271	OPC1
Efcab14	9.09E-140	-0.606531	OPC1
Septin5	2.25E-139	-0.812573	OPC1
Idi1	2.94E-138	-1.00371	OPC1
Tns3	4.88E-138	-0.740883	OPC1
Shroom2	4.93E-138	-0.620859	OPC1
Pias4	1.38E-137	-0.646566	OPC1
Morf4l2	1.99E-137	-0.607401	OPC1
Arsb	7.27E-137	-0.868637	OPC1
Olig2	1.35E-136	0.575524	OPC1
Klf13	8.14E-136	-0.585037	OPC1
Cyp2u1	2.42E-135	-0.447868	OPC1
Rgcc	2.93E-135	0.833776	OPC1
Fyn	1.39E-134	-1.26406	OPC1
Rab3a	4.28E-134	-0.495193	OPC1
Slain1	7.66E-134	-0.623272	OPC1
Rhob	1.13E-132	-0.632656	OPC1
Ldhb	1.56E-132	0.604072	OPC1
Sh3glb2	2.56E-132	-0.529976	OPC1
Pkp4	2.63E-132	-0.516718	OPC1
Pcyt2	5.16E-132	-0.508653	OPC1
Tyro3	2.51E-130	-0.55628	OPC1
LOC100359583	3.19E-130	-0.441797	OPC1
Wnt7b	3.73E-130	0.771401	OPC1
Sdf2l1	3.21E-129	-0.488605	OPC1
Hsp90b1	1.05E-128	-0.625032	OPC1
Rab40c	1.15E-128	-0.479146	OPC1
Tspan13	1.89E-127	0.764999	OPC1
Snx15	7.34E-127	-0.560682	OPC1
Adam11	8.45E-127	-0.588147	OPC1
Dpysl2	1.80E-126	-0.465975	OPC1
Neto1	5.76E-126	0.773999	OPC1
Wscd1	5.99E-126	-0.61601	OPC1
Sgk1	8.90E-126	-0.941804	OPC1
Pdzrn4	1.11E-125	0.714836	OPC1
Lmna	1.27E-125	-0.431774	OPC1
Ppp1r16b	6.89E-125	-0.477414	OPC1
Ephb1	7.54E-125	-0.520797	OPC1
Ackr3	4.66E-124	0.764495	OPC1
Gemin2	5.24E-124	-0.54102	OPC1
Arxes2	1.18E-123	0.886428	OPC1
LOC100294508	1.84E-123	-0.439534	OPC1
Jam3	1.26E-122	-0.806222	OPC1
RGD1563349	1.30E-122	-0.527615	OPC1
Nsg1	4.24E-122	0.731708	OPC1
Acsl1	6.06E-122	-0.45607	OPC1
Arsa	1.45E-121	-0.410031	OPC1
Rhoa	1.52E-121	-0.54825	OPC1
Rap2a	3.62E-121	-0.518702	OPC1
Rap1gds1	4.02E-121	-0.517861	OPC1
RGD1560394	4.26E-121	0.811575	OPC1
Ppp2r2b	1.34E-120	0.767177	OPC1
Zdhhc9	3.63E-120	-0.583516	OPC1
Ugdh	1.03E-119	0.73896	OPC1
Ppp1cb	1.48E-119	-0.58429	OPC1
Map6	1.59E-119	-0.407024	OPC1
Tjp1	1.79E-119	-0.454385	OPC1
Bsg	3.61E-119	0.517593	OPC1
Anp32b	3.81E-119	-0.491535	OPC1
Zfp579	4.90E-119	-0.514597	OPC1
Dgat2	6.25E-119	-0.562212	OPC1
Polr3h	1.31E-118	-0.550839	OPC1
Eps8	2.12E-118	0.739137	OPC1
Ckb	2.68E-118	0.252754	OPC1
AABR07027306.1	4.60E-118	-0.468839	OPC1
Eif4a1	7.51E-118	-0.451374	OPC1
Sfrp1	3.42E-117	0.808853	OPC1
Far1	3.66E-117	-0.453662	OPC1
RGD1565616	4.38E-117	-0.424533	OPC1
Osbp2	5.86E-117	-0.400444	OPC1
Pcp4	6.69E-117	0.876486	OPC1
Ano4	2.10E-116	-0.666972	OPC1
Klhl2	4.10E-116	-0.464026	OPC1
Rap2c	6.46E-116	-0.649191	OPC1
AABR07031491.2	7.82E-116	-0.56455	OPC1
Slc35a2	1.12E-115	-0.432673	OPC1
Cyth2	1.23E-115	-0.398787	OPC1
Uchl1	5.33E-115	0.742837	OPC1
Elavl3	1.25E-114	-0.582224	OPC1
Dcx	1.48E-114	0.721306	OPC1
Pid1	1.63E-114	0.7232	OPC1
Arl2	3.20E-114	-0.551181	OPC1
Chfr	3.84E-114	-0.485278	OPC1
Gltp	1.01E-113	-0.636622	OPC1
Arhgef28	1.32E-113	-0.502509	OPC1
Tmem98	1.98E-113	-0.52501	OPC1
Ktn1	3.49E-113	-0.597766	OPC1
Gas6	8.95E-113	0.807076	OPC1
Pdrg1	1.35E-112	-0.487983	OPC1
B3gat2	1.46E-111	0.742025	OPC1
B3gat3	1.89E-111	-0.451283	OPC1
Ttc9b	2.29E-111	0.736475	OPC1
Gpat4	2.56E-111	-0.481885	OPC1
Cat	2.84E-111	-0.464488	OPC1
Ell2	6.70E-111	-0.442335	OPC1
Cyp51	7.62E-111	-1.20919	OPC1
Ywhaq	8.20E-111	-0.842933	OPC1
RGD1559896	4.76E-110	-0.359405	OPC1
Glrb	7.15E-110	-1.0524	OPC1
Apbb1	1.42E-109	-0.584222	OPC1
Tspan6	1.49E-109	0.6095	OPC1
Asic1	6.84E-109	0.717539	OPC1
Mrps15	7.98E-109	-0.43842	OPC1
Eif1	2.51E-108	-0.4335	OPC1
Rybp	2.67E-108	-0.359176	OPC1
Rrbp1	6.44E-108	-0.535037	OPC1
Snca	1.23E-107	-1.02324	OPC1
Larp6	2.68E-107	-0.380169	OPC1
Tmem256	4.47E-107	-0.445562	OPC1
Hsdl2	5.39E-107	-0.392688	OPC1
Ralgds	6.11E-107	-0.442078	OPC1
Slc12a2	8.21E-107	-1.1314	OPC1
Cyb5a	8.89E-107	-0.67694	OPC1
Enoph1	1.96E-106	-0.693098	OPC1
Abhd17b	2.66E-106	-0.640675	OPC1
Cdk14	4.27E-106	-0.631382	OPC1
Ybx3	5.77E-106	-0.438965	OPC1
RGD1309104	7.55E-106	0.726891	OPC1
Maged1	9.03E-106	0.54519	OPC1
Tm7sf2	4.54E-105	-0.521337	OPC1
Ttc3	2.05E-104	0.659889	OPC1
Pnma8b	2.10E-104	0.663572	OPC1
Mrps12	9.92E-104	-0.382547	OPC1
Kirrel3	7.82E-103	-0.377268	OPC1
Clstn1	1.60E-102	0.805332	OPC1
Gtf2h1	3.33E-102	-0.478862	OPC1
Ptprn	4.48E-102	0.712608	OPC1
Zeb2	4.95E-102	-0.465907	OPC1
AY172581.24	5.32E-102	0.414708	OPC1
C1qtnf5	5.34E-102	0.761734	OPC1
Mageh1	6.52E-102	0.790487	OPC1
Rbx1	9.06E-102	-0.415179	OPC1
Rab6b	3.44E-101	0.711601	OPC1
Fam98a	3.45E-101	-0.362308	OPC1
Me2	3.60E-101	-0.379429	OPC1
Sac3d1	6.36E-101	-0.368938	OPC1
Nrxn2	8.48E-101	0.734744	OPC1
Ankrd13a	2.60E-100	-0.342224	OPC1
Elmo1	1.01E-99	-0.486776	OPC1
Slc1a3	5.45E-99	0.429772	OPC1
Gsn	5.77E-99	-1.443	OPC1
Rexo2	5.81E-99	-0.375661	OPC1
Calm1	8.84E-99	-0.457474	OPC1
Mgll	2.62E-98	-0.441922	OPC1
Itgb8	2.94E-98	0.750965	OPC1
Zcchc24	4.94E-98	0.781584	OPC1
Prkcz	1.90E-97	-0.390165	OPC1
Fnbp1l	3.69E-97	0.747735	OPC1
Ctps1	5.44E-97	-0.449875	OPC1
Fdps	1.10E-96	-0.721148	OPC1
Tmem163	1.39E-96	-1.13379	OPC1
Sez6	1.87E-96	0.644843	OPC1
Rnf181	3.11E-96	-0.312939	OPC1
Bicd2	1.40E-95	-0.350779	OPC1
Ppp2r2a	2.12E-95	-0.442929	OPC1
Degs1	2.15E-95	-0.420026	OPC1
Pik3r1	2.90E-95	0.690779	OPC1
Vcam1	3.08E-95	0.665425	OPC1
Susd6	4.32E-95	-0.327586	OPC1
Sort1	6.55E-95	-0.384644	OPC1
Sema6d	6.69E-95	-0.625295	OPC1
Cd9	3.59E-94	-0.859758	OPC1
RGD1310951	5.37E-94	-0.393435	OPC1
Tnr	3.09E-93	-0.942957	OPC1
Cnih2	6.48E-93	0.698646	OPC1
Ptpre	1.21E-92	-0.749459	OPC1
Kif1b	1.38E-92	-0.490475	OPC1
Sc5d	5.53E-92	-0.676782	OPC1
Ankrd40	5.54E-92	-0.282301	OPC1
Gnas.1	6.84E-92	0.478609	OPC1
Stam	3.09E-91	-0.39997	OPC1
Dip2b	1.34E-90	-0.459758	OPC1
Ndufa4	2.71E-90	0.397895	OPC1
Slc38a3	3.95E-90	0.693098	OPC1
Ptpro	4.84E-90	-0.535447	OPC1
Cpd	9.12E-90	-0.34988	OPC1
Dusp3	2.09E-89	-0.57192	OPC1
Sash1	3.68E-89	-0.389079	OPC1
Nup35	3.84E-89	-0.314077	OPC1
Prdx1	4.37E-89	-0.424938	OPC1
Reep1	8.72E-89	0.650213	OPC1
Gng3	1.03E-88	0.787942	OPC1
Insig1	1.39E-88	-0.710874	OPC1
Ssu72	1.43E-88	-0.345729	OPC1
Ly6e	2.05E-88	0.717437	OPC1
Taf10	3.22E-88	-0.370826	OPC1
Gpr180	5.04E-88	-0.300991	OPC1
Mrps7	1.00E-87	-0.325328	OPC1
Pip4p1	1.13E-87	-0.320486	OPC1
Bex2	3.30E-87	0.602908	OPC1
Lrrn2	9.96E-87	0.715111	OPC1
Sbf1	1.17E-86	-0.410084	OPC1
Vldlr	1.22E-86	-0.322456	OPC1
Rgs20	1.98E-86	0.641467	OPC1
Cdv3	3.09E-86	-0.578037	OPC1
Ehd1	5.23E-86	-0.274216	OPC1
Timm8b	5.48E-86	-0.428675	OPC1
Mrpl34	8.72E-86	-0.279172	OPC1
Ganab	1.62E-85	-0.270952	OPC1
Pcdha13	2.75E-85	0.704351	OPC1
Lrp11	4.78E-85	0.652426	OPC1
Marchf2	4.95E-85	-0.449449	OPC1
Trappc3	2.44E-84	-0.38268	OPC1
Nrarp	3.16E-84	0.782689	OPC1
Chmp5	4.47E-84	-0.376266	OPC1
Alas1	7.81E-84	-0.323161	OPC1
Tcta	9.78E-84	-0.283934	OPC1
Hagh	1.02E-83	-0.279814	OPC1
Taf13	1.06E-83	-0.306662	OPC1
Serinc3	3.32E-83	-0.532099	OPC1
Myo10	5.49E-83	0.594194	OPC1
RGD1562987	8.49E-83	-0.416805	OPC1
Slc2a1	1.12E-82	-0.292706	OPC1
Ufm1	1.57E-82	-0.291639	OPC1
LOC108349548	2.14E-82	-0.285853	OPC1
Osbpl1a	2.54E-82	-0.531447	OPC1
Tjap1	5.85E-82	-0.282649	OPC1
Gnal	1.19E-81	-0.326582	OPC1
Prpf4b	2.34E-81	-0.524412	OPC1
Auh	2.61E-81	-0.319069	OPC1
Tmeff2	2.65E-81	-1.0053	OPC1
Scoc	3.03E-81	-0.334193	OPC1
Scamp4	6.12E-81	-0.264948	OPC1
Bnip3	1.42E-80	-0.322132	OPC1
Ormdl2	1.60E-80	-0.284063	OPC1
Septin10	1.99E-80	-0.344259	OPC1
Tm7sf3	2.30E-80	-0.487529	OPC1
Sh3glb1	4.17E-80	-0.498534	OPC1
Lrrtm3	4.38E-80	0.675776	OPC1
Shisa4	1.26E-79	-0.367366	OPC1
Gria4	2.79E-79	0.712397	OPC1
Mapk8ip1	3.75E-79	-0.617965	OPC1
Ifitm10	4.36E-79	0.560788	OPC1
Erg28	6.31E-79	-0.436061	OPC1
Dda1	7.84E-79	-0.300211	OPC1
Hmgcs1	2.50E-78	-1.17456	OPC1
Tnfrsf19	4.28E-78	-0.601568	OPC1
Tmem97	1.59E-77	-0.287585	OPC1
Ank3	1.97E-77	-0.623533	OPC1
Ctsh	2.12E-77	0.664401	OPC1
Etv5	2.52E-77	0.562669	OPC1
Slc20a2	2.54E-77	-0.283464	OPC1
Casp3	2.57E-77	-0.503262	OPC1
Csad	2.80E-77	-0.293473	OPC1
Fdft1	7.34E-77	-0.47899	OPC1
Cldnd1	8.92E-77	-0.413322	OPC1
Nr2c2ap	9.85E-77	-0.257988	OPC1
Pcbp4	1.96E-76	-0.360853	OPC1
Hspb11	2.49E-76	-0.292599	OPC1
Itgav	5.64E-76	0.71109	OPC1
Hyou1	7.02E-76	-0.270665	OPC1
Podxl2	1.08E-75	0.704538	OPC1
Neo1	1.30E-75	-0.377757	OPC1
Klhl13	1.60E-75	0.718397	OPC1
Ctnnbip1	1.63E-75	-0.339227	OPC1
Dnajb11	2.51E-75	-0.308665	OPC1
Prkcq	4.50E-75	-0.283649	OPC1
Timm8a1	4.58E-75	-0.263104	OPC1
LOC499235	5.55E-75	-0.262834	OPC1
Trim2	6.26E-75	-0.270655	OPC1
Creld2	8.05E-75	-0.286266	OPC1
Zfand5	1.31E-74	-0.345865	OPC1
Papss1	1.37E-74	-0.410592	OPC1
Gnao1	1.60E-74	-0.346187	OPC1
Gpnmb	2.18E-74	0.60954	OPC1
Gabbr1	3.48E-74	0.716178	OPC1
Gpm6b	4.21E-74	0.499322	OPC1
Aacs	9.92E-74	-0.443058	OPC1
Pak3	1.56E-73	-0.324267	OPC1
Abcd3	1.70E-73	-0.374886	OPC1
Enho	6.64E-73	0.652714	OPC1
Map4k5	1.14E-72	-0.293623	OPC1
AABR07068127.1	2.30E-72	-0.317736	OPC1
Manf	4.00E-72	-0.298543	OPC1
Ubb	4.61E-72	0.333296	OPC1
Frmd4b	5.14E-72	-0.35139	OPC1
Fundc2	5.16E-72	-0.254528	OPC1
Plaa	6.32E-72	-0.279839	OPC1
Man1a2	6.81E-72	-0.471022	OPC1
Fip1l1	8.17E-71	0.712704	OPC1
Tsnax	9.06E-71	-0.346561	OPC1
Imp3	1.32E-70	-0.262426	OPC1
Chuk	1.64E-70	-0.27251	OPC1
Ptpn11	2.13E-70	-0.345024	OPC1
Adpgk	2.18E-70	-0.563099	OPC1
Ube2g1	2.40E-70	-0.30109	OPC1
Lxn	2.90E-70	0.580853	OPC1
Stk39	4.13E-70	-0.359019	OPC1
Cdc42se2	5.05E-70	-0.302356	OPC1
Cndp2	1.17E-69	-0.264267	OPC1
Rtraf	1.22E-69	-0.408436	OPC1
Elf1	1.61E-69	-0.262005	OPC1
Mid1ip1	1.95E-69	-0.471614	OPC1
Cox17	3.42E-69	-0.289237	OPC1
Pmp22	5.62E-69	0.689837	OPC1
Cap1	5.81E-69	-0.283968	OPC1
Mmd2	5.83E-69	0.627937	OPC1
Ss18l2	9.18E-69	-0.333379	OPC1
Timm17a	9.37E-69	-0.270808	OPC1
Snap29	1.15E-68	-0.263788	OPC1
Gcsh	1.36E-68	-0.295366	OPC1
Myt1	4.76E-68	0.607816	OPC1
Dst	6.05E-68	-0.398489	OPC1
Trim17	6.85E-68	-0.293023	OPC1
Sft2d1	1.92E-67	-0.332119	OPC1
P4hb	1.94E-67	-0.346397	OPC1
Fabp5	6.59E-67	-0.624955	OPC1
Pmvk	6.73E-67	-0.294312	OPC1
Ccser2	7.53E-67	-0.287533	OPC1
Igfbp7	1.48E-66	-0.508299	OPC1
Chrna4	1.76E-66	0.550969	OPC1
Mvb12b	2.80E-66	-0.307415	OPC1
Gdi1	4.28E-66	-0.35305	OPC1
Tomm20	8.47E-66	-0.394876	OPC1
Dpp7	1.27E-65	-0.33853	OPC1
Macroh2a2	1.49E-65	0.587255	OPC1
P3h1	1.55E-65	-0.25934	OPC1
Ddit4	1.93E-65	-0.375654	OPC1
Sephs2	2.12E-65	-0.364796	OPC1
Picalm	2.39E-65	-0.475056	OPC1
Mfn1	3.29E-65	-0.268017	OPC1
Gdpd1	3.60E-65	-0.256394	OPC1
Tkt	5.96E-65	-0.342909	OPC1
Mmadhc	3.39E-64	-0.25347	OPC1
Scarb1	5.04E-64	-0.473632	OPC1
Baz2b	6.25E-64	-0.259207	OPC1
Sh3bgrl3	1.53E-63	-0.278108	OPC1
Pnn	2.70E-63	-0.411897	OPC1
Ncam2	3.03E-63	0.722119	OPC1
Cadm1	3.14E-63	-0.35464	OPC1
Selenos	7.54E-63	-0.362617	OPC1
Shisa5	8.06E-63	-0.311035	OPC1
Golga4	1.02E-62	-0.321944	OPC1
Gprasp1	2.41E-62	0.611311	OPC1
Man2a1	2.58E-62	-0.38228	OPC1
Scg5	4.13E-62	0.64973	OPC1
Zeb1	4.32E-62	0.495567	OPC1
Nudt4	6.53E-62	-0.304954	OPC1
Pam	6.88E-62	0.623243	OPC1
Phlda1	7.72E-62	0.503215	OPC1
Orai1	2.53E-61	0.709414	OPC1
Bcap31	2.64E-61	-0.278335	OPC1
Tprg1l	3.04E-61	-0.295753	OPC1
Rab31	4.03E-61	0.662906	OPC1
Wls	4.51E-61	-0.251055	OPC1
Mt-nd2	5.68E-61	0.312572	OPC1
Tmcc3	8.08E-61	-0.28049	OPC1
Pnrc2	9.44E-61	-0.262556	OPC1
Rcn1	1.12E-60	0.578209	OPC1
S100b	1.13E-60	-0.860024	OPC1
Vmp1	1.92E-60	-0.359053	OPC1
Slc25a17	2.60E-60	-0.250589	OPC1
Slc25a1	2.66E-60	-0.296407	OPC1
Fstl1	3.61E-60	-0.295405	OPC1
Saraf	4.09E-60	-0.411473	OPC1
Uqcr11	5.50E-60	-0.323686	OPC1
Frrs1l	2.10E-59	0.646928	OPC1
Hspa5	4.47E-59	-0.485006	OPC1
Yipf1	6.10E-59	-0.307536	OPC1
Fhl1	1.32E-58	0.581294	OPC1
Cstb	1.84E-58	-0.359301	OPC1
Cdh2	1.85E-58	0.608308	OPC1
Faim2	1.99E-58	-0.414583	OPC1
Cox6c	2.16E-58	-0.357073	OPC1
Itpr2	3.70E-58	-0.356374	OPC1
Smc2	5.40E-58	-0.386886	OPC1
Asah1	1.55E-57	-0.353528	OPC1
Slc48a1	1.56E-57	-0.87631	OPC1
Ptma	2.87E-57	-0.335352	OPC1
Zfp106	3.10E-57	-0.295301	OPC1
Gm5471	1.92E-56	-0.273205	OPC1
Maged2	4.40E-56	0.642677	OPC1
Ca8	9.22E-56	0.57697	OPC1
Ddah1	3.54E-55	0.587434	OPC1
Dhcr7	3.54E-55	-0.252357	OPC1
Snapc2	4.75E-55	0.720865	OPC1
Bex3	4.79E-55	0.451107	OPC1
Npc2	6.82E-55	-0.380965	OPC1
Gnai2	1.89E-54	0.427369	OPC1
Hmgcr	2.80E-54	-0.432311	OPC1
RGD1564664	3.22E-54	0.404977	OPC1
Map2k5	6.75E-54	-0.350351	OPC1
Ccdc181	7.27E-54	0.619132	OPC1
Tmem176b	8.24E-54	-0.413058	OPC1
Tst	1.35E-53	-0.401389	OPC1
Dll3	3.24E-53	0.506778	OPC1
Slitrk2	3.13E-52	0.583475	OPC1
Crmp1	3.94E-52	0.527053	OPC1
Arhgdia	5.97E-52	-0.290278	OPC1
Ube2d2	6.98E-52	-0.281605	OPC1
Vezf1	8.64E-52	0.617573	OPC1
Pdcd10	8.99E-52	-0.281625	OPC1
Ramp1	9.25E-52	0.528442	OPC1
Nkain4	8.61E-51	0.526624	OPC1
Tspan12	9.18E-51	0.620657	OPC1
Erp29	2.71E-50	-0.295866	OPC1
Ddah2	2.89E-50	0.510631	OPC1
Ctnnd2	4.32E-50	0.561922	OPC1
Nlgn1	5.50E-50	0.625921	OPC1
Ezh2	9.81E-50	-0.303898	OPC1
Rtn3	2.55E-49	0.39629	OPC1
Armh4	2.55E-49	0.621195	OPC1
Thra	2.99E-49	-0.356684	OPC1
Dnajc19	3.06E-49	-0.251253	OPC1
Epdr1	3.79E-49	0.584593	OPC1
Golga7	4.94E-49	-0.276709	OPC1
Cnn3	5.79E-49	0.486971	OPC1
Sh3rf1	6.03E-49	-0.260756	OPC1
Panx1	1.00E-48	-0.449875	OPC1
Vsir	1.05E-48	0.576856	OPC1
Scrn1	6.28E-48	-0.544208	OPC1
Peak1	9.51E-48	-0.271893	OPC1
Arf4	2.24E-47	-0.31589	OPC1
Add1	2.74E-47	-0.397259	OPC1
Pdia6	3.76E-47	-0.332967	OPC1
Glrx	4.70E-47	0.501299	OPC1
Mfap2	1.16E-46	0.406272	OPC1
RGD1359290	1.31E-46	0.383766	OPC1
Atp5f1d	2.20E-46	-0.27297	OPC1
Ptms	2.59E-46	0.413663	OPC1
Lrrc4b	2.67E-46	0.593064	OPC1
Rab10	3.49E-46	-0.325481	OPC1
Sik3	7.81E-46	-0.266691	OPC1
Psip1	1.04E-45	0.366644	OPC1
Atp1b2	1.23E-45	0.376633	OPC1
Kank1	2.47E-45	-0.364568	OPC1
Kifc3	1.40E-44	-0.267535	OPC1
Jun	1.59E-44	0.387476	OPC1
Ier3	1.74E-44	-0.286195	OPC1
Gal3st1	1.96E-44	-0.262804	OPC1
Atp1a1	4.22E-44	0.620786	OPC1
Hnrnpd	8.07E-44	0.304195	OPC1
Ankrd11	1.03E-43	0.604891	OPC1
Msmo1	1.49E-43	-0.467119	OPC1
Tnfrsf1a	2.25E-43	0.510639	OPC1
H2ax	3.45E-43	-0.31525	OPC1
Arhgef40	3.61E-43	0.528506	OPC1
Kcnmb4	6.43E-43	0.511998	OPC1
Midn	6.56E-43	0.571755	OPC1
Dpf1	7.34E-43	0.581404	OPC1
Ccdc107	1.27E-42	-0.413396	OPC1
Mycbp2	1.28E-42	0.505842	OPC1
Epas1	3.82E-42	0.518428	OPC1
Stmn1	6.23E-42	-0.699047	OPC1
Reep3	6.27E-42	-0.383866	OPC1
Fchsd2	1.54E-41	0.514669	OPC1
Phactr3	2.90E-41	0.557499	OPC1
Pja1	8.57E-41	0.602	OPC1
Pcna	1.14E-40	-0.309375	OPC1
Lmo4	4.08E-40	0.507241	OPC1
S100a16	5.00E-40	-0.34964	OPC1
Ddr1	1.08E-39	-0.449367	OPC1
Mt-nd5	1.38E-39	0.26952	OPC1
Myl6	1.38E-39	-0.257549	OPC1
Lrrc4c	1.49E-39	0.565086	OPC1
Pllp	1.65E-39	-0.520539	OPC1
AABR07068161.1	2.01E-39	-0.287744	OPC1
Ubc	5.48E-39	-0.27257	OPC1
Apba2	1.02E-38	-0.275125	OPC1
Pafah1b3	1.54E-38	0.553783	OPC1
Shd	1.75E-38	0.502456	OPC1
Vgll4	1.83E-38	-0.314278	OPC1
Sem1	3.55E-38	0.396811	OPC1
Dbi	4.02E-38	0.308114	OPC1
Epb41	1.72E-37	0.487978	OPC1
Dennd5a	2.81E-37	-0.365839	OPC1
Mtss2	3.78E-37	0.509217	OPC1
Atp1a2	9.51E-37	0.419711	OPC1
Pgap4	1.86E-36	0.529952	OPC1
C1qb	3.08E-36	-0.29142	OPC1
Id2	3.90E-36	0.413663	OPC1
Matn4	2.04E-35	0.49028	OPC1
Hip1	2.58E-35	0.518243	OPC1
Gabrg1	4.30E-35	0.605121	OPC1
Cnrip1	8.51E-35	0.486306	OPC1
Nlgn3	8.86E-35	0.551343	OPC1
Mt-nd4l	1.73E-34	0.322963	OPC1
Nfib	2.26E-34	0.402742	OPC1
Cav2	2.33E-34	0.548349	OPC1
Rpl35	3.17E-34	0.274328	OPC1
Prtfdc1	1.21E-33	0.441765	OPC1
Hes6	2.02E-33	-0.2572	OPC1
Sema6a	3.91E-33	-0.387306	OPC1
Tyrobp	6.62E-33	-0.273324	OPC1
Pea15	1.84E-32	0.28215	OPC1
Lbh	2.65E-32	0.483908	OPC1
Nudt10	2.74E-32	0.518532	OPC1
Lsamp	7.56E-32	-0.29311	OPC1
Lpcat1	3.44E-31	0.566942	OPC1
Gstp1	9.45E-31	0.283527	OPC1
Bzw2	3.81E-30	0.469879	OPC1
Rpl17	2.23E-29	0.332456	OPC1
Galnt13	4.38E-29	0.532549	OPC1
Rbm3	4.99E-29	0.301651	OPC1
Chpt1	5.52E-29	0.525054	OPC1
Gsta6	5.91E-29	0.42945	OPC1
Cxadr	1.79E-28	0.492643	OPC1
Ctsl	4.42E-28	-0.545286	OPC1
Tusc3	9.36E-28	0.505564	OPC1
Lingo1	1.02E-27	0.508059	OPC1
Tubb5	4.00E-27	-0.456414	OPC1
Anks1b	5.25E-27	0.516587	OPC1
Tcf4	6.54E-27	0.257495	OPC1
Cd63	8.72E-27	0.251804	OPC1
Slc6a1	1.51E-26	0.474389	OPC1
Calr	2.00E-26	-0.327449	OPC1
Gstm1	2.18E-26	0.428642	OPC1
Sparc	3.96E-26	-0.357461	OPC1
Rpl34	6.35E-26	0.257304	OPC1
Ndufb4	6.36E-26	0.430675	OPC1
Gpr37l1	7.12E-26	0.337861	OPC1
Dynlt1	7.79E-26	-0.338661	OPC1
Slc3a2	8.10E-26	0.394464	OPC1
Idh1	8.37E-26	-0.361324	OPC1
Dtx3	1.35E-25	0.461859	OPC1
Plpp3	7.58E-25	0.327461	OPC1
Cd200	2.27E-24	0.477577	OPC1
Ncoa1	2.65E-24	0.431732	OPC1
Sema5a	2.73E-24	-0.334395	OPC1
B4galt2	4.38E-24	0.44558	OPC1
Nr2f1	6.88E-24	0.448829	OPC1
Zfp462	9.88E-24	0.445362	OPC1
Ncald	3.68E-23	0.444485	OPC1
Itm2c	7.81E-23	0.481077	OPC1
Cdk5rap2	2.13E-22	0.367365	OPC1
Apoe	9.84E-22	-0.317101	OPC1
Dtd1	2.35E-21	0.444032	OPC1
Fos	2.47E-21	-0.489002	OPC1
Ndufb11	4.01E-21	0.303702	OPC1
Marcks	4.58E-21	-0.270482	OPC1
Tuba1b	1.24E-20	-0.446547	OPC1
Cav1	1.70E-20	0.384626	OPC1
Dipk1b	3.97E-20	0.454116	OPC1
Timp3	4.77E-20	0.366464	OPC1
Slc38a1	7.02E-20	0.437868	OPC1
Gja1	7.54E-20	-0.43346	OPC1
LOC100362339	7.90E-20	0.339595	OPC1
Atp1b1	8.88E-20	0.319368	OPC1
Syt11	1.40E-19	0.28819	OPC1
Cbx5	2.51E-19	0.311363	OPC1
Ttr	2.51E-19	-0.264042	OPC1
Cited2	3.39E-19	0.420946	OPC1
Trio	8.15E-19	0.466979	OPC1
Enpp5	1.37E-18	0.474027	OPC1
Spag9	3.03E-18	0.335528	OPC1
Casc4	4.98E-17	0.44184	OPC1
Arl6ip1	1.55E-16	-0.263574	OPC1
Spcs2	2.68E-16	0.334715	OPC1
Mpp6	3.17E-16	0.349298	OPC1
Sapcd1	4.72E-16	0.401518	OPC1
Pigx	6.05E-16	0.480785	OPC1
Ppfibp1	6.94E-16	0.369288	OPC1
Scd2	9.84E-16	-0.382441	OPC1
Hba-a1	1.01E-15	0.642393	OPC1
Gpx3	1.32E-15	0.562289	OPC1
Atcay	1.57E-15	0.399712	OPC1
Farp1	1.83E-15	0.396866	OPC1
Atxn7l3b	2.00E-15	0.303226	OPC1
Ndrg2	4.05E-15	0.313309	OPC1
Pcdh17	8.23E-15	-0.404321	OPC1
AY172581.9	8.92E-15	0.259931	OPC1
Lrpap1	9.26E-15	0.428988	OPC1
Sppl2a	3.79E-14	0.446696	OPC1
Hdgfl3	4.39E-14	0.402551	OPC1
Jakmip2	5.72E-14	0.438694	OPC1
Lrrn1	9.83E-14	0.326219	OPC1
Klhl7	1.49E-13	0.378361	OPC1
Cenpv	2.42E-13	0.413866	OPC1
LOC100361934	2.73E-13	0.394428	OPC1
Arl6ip5	4.67E-13	0.384641	OPC1
Cox6b1	5.41E-13	0.25551	OPC1
Nfia	5.57E-13	0.280968	OPC1
Ergic3	8.51E-13	0.390748	OPC1
Smim11a	2.01E-12	0.396586	OPC1
Ccdc88a	2.02E-12	0.380473	OPC1
Ckap4	2.35E-12	0.404127	OPC1
Shisal1	2.58E-12	0.347876	OPC1
Ppa2	3.57E-12	0.414232	OPC1
Notch1	3.83E-12	0.423452	OPC1
Dclk1	3.91E-12	0.349037	OPC1
Timp2	5.17E-12	0.412162	OPC1
Fxn	5.96E-12	0.445654	OPC1
Rabac1	2.00E-11	0.370936	OPC1
Plppr2	2.44E-11	0.381539	OPC1
Atp2b1	2.60E-11	0.43842	OPC1
Hnrnpdl	2.94E-11	0.373675	OPC1
Tmem9	3.46E-11	0.419666	OPC1
Tmod2	5.37E-11	0.418165	OPC1
Gaa	5.58E-11	0.454392	OPC1
AC134224.1	2.15E-10	-0.372347	OPC1
Slc7a5	2.15E-10	0.32392	OPC1
Ifnar1	2.45E-10	0.414832	OPC1
Tspyl4	2.57E-10	0.421451	OPC1
Ggh	2.76E-10	0.439988	OPC1
Grina	2.80E-10	0.403495	OPC1
Mrpl52	2.93E-10	0.422966	OPC1
Bmyc	4.11E-10	0.410725	OPC1
Wdr1	4.59E-10	0.372291	OPC1
Stim2	5.46E-10	0.474085	OPC1
Trafd1	1.62E-09	0.334216	OPC1
Setd5	2.24E-09	0.361062	OPC1
Mettl9	2.85E-09	0.335437	OPC1
Glcci1	3.18E-09	0.34929	OPC1
Pgrmc1	3.28E-09	0.366028	OPC1
Pcmtd2	5.87E-09	0.436466	OPC1
Phyh	1.01E-08	0.393981	OPC1
Ube2e3	1.57E-08	0.282706	OPC1
Adnp	1.67E-08	0.329554	OPC1
Ybx1-ps3	1.87E-08	0.272854	OPC1
Nap1l3	1.96E-08	0.415639	OPC1
Trib2	2.56E-08	0.355819	OPC1
Rab11a	2.60E-08	0.251146	OPC1
Nme3	3.41E-08	0.408723	OPC1
Rnf208	3.68E-08	0.317245	OPC1
Gkap1	7.37E-08	0.356093	OPC1
Tmsb15b2	1.04E-07	0.280515	OPC1
Pld3	1.77E-07	0.432503	OPC1
AC134224.3	2.01E-07	-0.447425	OPC1
Hdhd2	2.27E-07	0.31922	OPC1
Enpp2	3.61E-07	-0.359039	OPC1
Uqcrb.1	4.20E-07	0.307441	OPC1
Zrsr2	4.54E-07	0.405931	OPC1
Eif4a2	6.21E-07	0.254316	OPC1
Snx2	8.74E-07	0.352889	OPC1
LRRTM1	1.00E-06	0.415907	OPC1
Tbca	1.32E-06	0.29785	OPC1
Phpt1	2.40E-06	0.277604	OPC1
Apbb1ip	2.99E-06	0.316082	OPC1
Tomm7	3.06E-06	0.264964	OPC1
Drap1	3.11E-06	0.290555	OPC1
Kidins220	3.34E-06	0.395728	OPC1
Rcn2	3.58E-06	0.303305	OPC1
Smap1	3.74E-06	0.349733	OPC1
Lsm7	6.69E-06	0.304575	OPC1
Jmjd1c	8.18E-06	0.303538	OPC1
Ccnh	1.04E-05	0.34324	OPC1
Usp54	1.04E-05	0.347027	OPC1
Tgfa	1.22E-05	0.340368	OPC1
Cd99	1.41E-05	0.321453	OPC1
Nenf	3.15E-05	0.376795	OPC1
Pspc1	3.28E-05	0.316042	OPC1
Rbmx	3.45E-05	0.342043	OPC1
Hbb	4.28E-05	0.715627	OPC1
Cd81	6.57E-05	-0.306262	OPC1
Rnf144a	7.83E-05	0.367735	OPC1
Acap3	8.33E-05	0.263721	OPC1
Ugp2	8.72E-05	0.268176	OPC1
Pigt	9.13E-05	0.293034	OPC1
Ubqln2	9.44E-05	0.329706	OPC1
Tceal9	0.000100061	0.358679	OPC1
Igsf8	0.000124839	-0.252809	OPC1
Idh3b	0.00013829	0.317578	OPC1
Spg21	0.00014165	0.357792	OPC1
Scp2	0.000190694	0.279335	OPC1
Sf3b4	0.000300921	0.318226	OPC1
Gabarapl1	0.000360894	0.37837	OPC1
Tmx1	0.000484852	0.349643	OPC1
Dhrs7	0.000514771	0.331097	OPC1
Serf1	0.000658369	0.35123	OPC1
Caskin2	0.000664008	0.306532	OPC1
Ncor1	0.000724841	0.263363	OPC1
Nova1	0.000887185	0.328954	OPC1
Porcn	0.00102371	0.385974	OPC1
Zfp428	0.00103508	0.324665	OPC1
Mesd	0.00129574	0.325532	OPC1
Rasa3	0.00130495	0.322907	OPC1
Ccdc28b	0.00137779	0.330149	OPC1
Rnpep	0.00152496	0.35439	OPC1
Manbal	0.00196551	0.380316	OPC1
Gnptg	0.00198372	0.341081	OPC1
Smarcc2	0.00211919	0.299972	OPC1
AABR07019061.1	0.00254866	0.253513	OPC1
Zfp422	0.0026881	0.311423	OPC1
Smarcc1	0.00393693	0.277917	OPC1
Tmem147	0.00476413	0.310076	OPC1
Psph	0.00713579	0.347422	OPC1
Cox16	0.00759981	0.369366	OPC1
Mea1	0.00972181	0.353605	OPC1
Smarce1	0.00997006	0.257309	OPC1
Pdcd4	0	2.16676	OC1
Chn2	0	2.1405	OC1
Dynll2	0	2.09165	OC1
Tmem108	0	2.06734	OC1
Cmtm7	0	1.78418	OC1
Glrb	0	1.78342	OC1
Fyn	0	1.77713	OC1
Bmp4	0	1.75923	OC1
Pnlip	0	1.74631	OC1
Mpzl1	0	1.72284	OC1
Phyhipl	0	1.66278	OC1
Enpp6	0	1.63835	OC1
Nid1	0	1.63243	OC1
Nfkbib	0	1.61924	OC1
Rnd2	0	1.56609	OC1
Sirt2	0	1.54786	OC1
Tubb4a	0	1.53412	OC1
Sgk1	0	1.52992	OC1
Snx18	0	1.52481	OC1
Ptpre	0	1.46006	OC1
Dusp15	0	1.45547	OC1
Fnta	0	1.44953	OC1
Peli1	0	1.39816	OC1
Snrpd1	0	1.37188	OC1
Cpm	0	1.35049	OC1
Slc15a4	0	1.34819	OC1
Reep5	0	1.34115	OC1
Tnfrsf19	0	1.34004	OC1
Tgfb2	0	1.33746	OC1
Arsb	0	1.32523	OC1
Vcan	0	1.31671	OC1
Tcf7l2	0	1.29491	OC1
Tnr	0	1.28872	OC1
Slc44a1	0	1.28162	OC1
Lcorl	0	1.27448	OC1
Plxnb3	0	1.27324	OC1
Tuba1a	0	1.27039	OC1
Sox2	0	1.23282	OC1
Map7	0	1.23193	OC1
Naa20	0	1.22835	OC1
Cdv3	0	1.22039	OC1
AABR07028615.1	0	1.2075	OC1
Slc1a1	0	1.20045	OC1
AABR07067076.1	0	1.19451	OC1
Tmem163	0	1.18604	OC1
Pias4	0	1.18425	OC1
Nfasc	0	1.1774	OC1
Zfp365	0	1.15893	OC1
Bcar1	0	1.14911	OC1
Trappc13	0	1.14371	OC1
Sema5a	0	1.13418	OC1
Stx2	0	1.12489	OC1
Atp6v0a2	0	1.11202	OC1
Coro1b	0	1.10253	OC1
Pim3	0	1.08654	OC1
Abhd17b	0	1.07793	OC1
Spsb1	0	1.06777	OC1
Gipc1	0	1.06061	OC1
Lrrc42	0	1.05004	OC1
Epb41l2	0	1.04719	OC1
Dynlt1	0	1.04564	OC1
Mycl	0	1.04327	OC1
Casp3	0	1.04138	OC1
Bcas1	0	1.04082	OC1
Pdgfa	0	1.03535	OC1
Efcab14	0	1.03364	OC1
Cd9	0	1.02418	OC1
Man1a2	0	1.02349	OC1
Dynll1	0	1.01886	OC1
Arhgap35	0	1.01464	OC1
Slc22a23	0	1.00837	OC1
Septin5	0	1.00333	OC1
Myrf	0	1.00051	OC1
Polr1d	0	0.999496	OC1
Mfsd2a	0	0.998846	OC1
Serinc5	0	0.992302	OC1
Ccdc107	0	0.982769	OC1
Slc29a3	0	0.966329	OC1
Lhfpl2	0	0.964334	OC1
Lgmn	0	0.943784	OC1
Dgat2	0	0.942286	OC1
Aim2	0	0.941933	OC1
Rps6ka5	0	0.935897	OC1
Zfp579	0	0.934823	OC1
Tmcc2	0	0.932435	OC1
Sh3bp4	0	0.931102	OC1
Marchf8	0	0.926954	OC1
Cdkn1c	0	0.925728	OC1
Cdh13	0	0.921873	OC1
Psat1	0	0.920894	OC1
RGD1563349	0	0.918514	OC1
Map1b	0	0.917161	OC1
Pbx3	0	0.916613	OC1
Cox6c	0	0.916411	OC1
Cnp	0	0.910976	OC1
Pkn2	0	0.908568	OC1
Gtf2h1	0	0.907915	OC1
Pnn	0	0.907695	OC1
Caly	0	0.899341	OC1
Rassf10	0	0.897078	OC1
Pdrg1	0	0.886536	OC1
Klhl35	0	0.882818	OC1
Ptpro	0	0.87973	OC1
Wwc2	0	0.874399	OC1
Arhgap5	0	0.868702	OC1
Dipk2a	0	0.868537	OC1
Iffo1	0	0.863111	OC1
RGD1304694	0	0.852399	OC1
Wasf1	0	0.851843	OC1
Calr	0	0.851108	OC1
Rnf128	0	0.849744	OC1
Rasgef1b	0	0.848343	OC1
Dock6	0	0.846241	OC1
Tm7sf3	0	0.844155	OC1
Wscd1	0	0.843729	OC1
Hs3st1	0	0.843595	OC1
Dse	0	0.839383	OC1
Scarb1	0	0.836819	OC1
Samd4b	0	0.836435	OC1
Dpysl4	0	0.835532	OC1
Tns3	0	0.834304	OC1
Rap1gds1	0	0.82032	OC1
Aatk	0	0.817922	OC1
Kifc3	0	0.811447	OC1
Agpat4	0	0.811438	OC1
Tspan2	0	0.810616	OC1
Dach2	0	0.803678	OC1
Cdyl	0	0.793586	OC1
Rab33a	0	0.792491	OC1
Rab10	0	0.778499	OC1
B3gat3	0	0.775708	OC1
Cdk14	0	0.774965	OC1
Cadm2	0	0.768015	OC1
Polr3h	0	0.760599	OC1
Rhog	0	0.757704	OC1
Marcks	0	0.755452	OC1
Sh3rf1	0	0.754073	OC1
Lsamp	0	0.748406	OC1
Mgll	0	0.741832	OC1
Tfeb	0	0.72486	OC1
Tprn	0	0.72445	OC1
Cmtm8	0	0.716905	OC1
Itpr2	0	0.716455	OC1
Ccnjl	0	0.714323	OC1
Mllt11	0	0.710629	OC1
Dbndd2	0	0.69599	OC1
Nkx6-2	0	0.684945	OC1
Pld1	0	0.683921	OC1
LOC499235	0	0.68097	OC1
Kif19	0	0.678247	OC1
Mreg	0	0.67797	OC1
Col20a1	0	0.668298	OC1
Eif4a1	0	0.667966	OC1
Canx	0	0.662716	OC1
Ptprj	0	0.631456	OC1
Rab40c	0	0.620011	OC1
Pcdh7	0	0.576722	OC1
Limd1	0	0.573266	OC1
AC134204.1	0	0.536829	OC1
Kcnn2	0	0.45313	OC1
Tmsb4x	0	-1.33969	OC1
Olig1	0	-1.48427	OC1
Ptn	0	-3.11335	OC1
Zdhhc12	3.39E-305	0.708581	OC1
Usp53	3.62E-305	0.646752	OC1
Ugt8	5.96E-305	0.668508	OC1
Tmem255b	1.30E-303	-2.3315	OC1
Dnm2	2.52E-302	0.700228	OC1
Ankrd44	1.00E-301	0.402223	OC1
Selenoi	1.13E-301	0.629876	OC1
Gadd45a	8.30E-300	0.746224	OC1
Scrg1	2.08E-298	0.716358	OC1
Gng12	7.00E-298	0.609114	OC1
Gramd2b	1.07E-297	0.597037	OC1
Tacc2	1.64E-297	-2.19097	OC1
Slc6a8	3.24E-296	0.717997	OC1
Sac3d1	6.27E-295	0.698629	OC1
Gpat4	6.97E-294	0.727765	OC1
Ephb1	6.73E-293	0.58603	OC1
Asah1	5.57E-292	0.78282	OC1
Gpr62	1.76E-291	0.579728	OC1
Acsl3	2.67E-291	0.825968	OC1
Sox10	4.96E-288	0.761925	OC1
Kcnj12	8.01E-288	0.498914	OC1
Gemin2	1.07E-287	0.675671	OC1
Arpc1a	2.86E-287	0.795714	OC1
Cdk18	4.13E-287	0.677749	OC1
Map4k5	3.29E-283	0.604023	OC1
Ablim2	1.47E-282	0.51699	OC1
Mapk3	3.80E-281	0.527263	OC1
Cdc42se2	9.35E-277	0.629947	OC1
Tmem189	5.11E-274	0.670195	OC1
Sema3d	3.44E-271	0.579005	OC1
Sema3e	7.96E-271	0.545726	OC1
App	8.38E-270	0.71121	OC1
Ncam1	3.11E-269	0.723386	OC1
Carhsp1	8.44E-269	0.715932	OC1
Prkcq	5.74E-268	0.553813	OC1
Cmtm6	6.96E-268	0.516126	OC1
Mfge8	1.36E-266	-2.33692	OC1
Cap1	4.19E-266	0.646459	OC1
AABR07043951.1	1.39E-264	0.461419	OC1
Atp6v0c	2.04E-264	0.694479	OC1
Sh3gl3	9.28E-263	0.556118	OC1
Atrn	5.99E-262	0.616468	OC1
Strn	7.54E-262	0.51744	OC1
Ptprz1	6.84E-261	-2.15816	OC1
Ldhb	4.29E-260	-1.77201	OC1
Map6	4.81E-258	0.588533	OC1
Rbpj	5.09E-258	0.673124	OC1
Fa2h	6.05E-257	0.523275	OC1
Hsp90b1	1.49E-256	0.756143	OC1
Arpc1b	2.63E-256	0.57379	OC1
Ccdc155	5.96E-256	0.47049	OC1
Dnm3	3.93E-255	0.52649	OC1
Chst3	5.70E-255	0.534243	OC1
Col11a2	6.08E-255	0.645411	OC1
Atp5pd	1.87E-254	0.66711	OC1
Kirrel3	7.60E-254	0.544395	OC1
Mex3b	1.87E-253	0.579577	OC1
Dock4	1.21E-252	0.349771	OC1
Pdgfra	1.77E-252	-2.65115	OC1
Lgi3	2.87E-252	0.500841	OC1
Pdia3	6.75E-251	0.625605	OC1
Rlbp1	2.04E-249	-2.19594	OC1
Mitf	1.04E-245	0.469182	OC1
Adam11	3.74E-245	0.497352	OC1
Pdia6	9.11E-244	0.685591	OC1
Stmn4	8.16E-243	0.604757	OC1
Rbbp5	3.22E-242	0.478043	OC1
Dlgap4	6.71E-242	0.567731	OC1
Zdhhc14	8.09E-242	0.546492	OC1
RGD1310951	1.34E-241	0.507466	OC1
Arhgef28	5.06E-241	0.581656	OC1
Mb21d2	1.73E-240	0.471785	OC1
Bcan	7.45E-240	0.548399	OC1
Hspb11	9.16E-240	0.616065	OC1
Nnat	5.84E-239	-2.21081	OC1
Thra	1.89E-238	0.678634	OC1
Efs	2.14E-237	0.550009	OC1
Trit1	5.56E-237	0.361837	OC1
Tspan3	5.70E-237	0.570198	OC1
Osbp2	3.05E-236	0.488783	OC1
Cst3	2.01E-235	-1.27308	OC1
Elmo1	2.02E-233	0.403233	OC1
LOC100294508	4.09E-232	0.557706	OC1
Tomm20	1.76E-230	0.622207	OC1
Rab3a	3.30E-230	0.581968	OC1
Sash1	3.67E-230	0.529977	OC1
Cat	2.56E-229	0.614494	OC1
Snx1	6.36E-229	0.566232	OC1
Hspa5	9.13E-228	0.761769	OC1
Selenos	1.92E-227	0.620129	OC1
Mtch1	1.03E-226	0.653766	OC1
Ubl3	2.06E-226	0.491809	OC1
Fam102a	4.90E-225	0.479208	OC1
Plekhf1	1.74E-224	0.436776	OC1
Abca8a	3.24E-224	0.423699	OC1
Dlk2	1.08E-223	0.537098	OC1
Cers2	1.13E-223	0.396501	OC1
Acsl1	1.08E-222	0.502264	OC1
Kif21a	6.83E-222	0.437453	OC1
Gltp	1.04E-220	0.615036	OC1
Pebp1	4.75E-218	0.522604	OC1
Neo1	7.09E-218	0.542698	OC1
Ppib	1.03E-217	0.543605	OC1
Map1a	4.10E-216	0.544427	OC1
Vldlr	4.17E-214	0.522524	OC1
Rnf13	2.55E-213	0.536381	OC1
Arhgef10	7.19E-213	0.495701	OC1
Arl4a	1.14E-210	0.601113	OC1
Csgalnact1	1.82E-210	0.442639	OC1
Mmadhc	5.49E-210	0.537219	OC1
Camsap2	2.12E-209	0.552258	OC1
Peak1	5.83E-209	0.394351	OC1
AABR07026112.1	3.11E-208	0.745116	OC1
Cpe	9.62E-207	-1.81969	OC1
AABR07053136.1	1.13E-206	0.517434	OC1
Tpcn2	6.34E-206	0.384983	OC1
Sdf2l1	5.25E-205	0.544095	OC1
Hyou1	1.22E-204	0.489098	OC1
Stmn3	6.86E-204	-1.5422	OC1
Hipk2	5.74E-203	0.536951	OC1
Eif1	4.42E-202	0.537939	OC1
Dnajb11	5.01E-202	0.54149	OC1
Bcap31	2.27E-201	0.558076	OC1
Rhob	3.29E-201	0.671277	OC1
Fmnl2	3.85E-201	0.458814	OC1
Far1	4.67E-201	0.516243	OC1
Fam89a	1.04E-198	-1.48529	OC1
Ckb	5.69E-198	-0.946799	OC1
Vat1	6.00E-198	0.46122	OC1
Col5a3	5.57E-197	-2.23581	OC1
Etv6	1.05E-196	0.264701	OC1
Sec61a1	2.60E-196	0.532235	OC1
Afap1	4.26E-196	0.535076	OC1
Haus8	5.30E-196	0.554512	OC1
Pgpep1	6.49E-196	0.477362	OC1
Spon1	1.41E-195	-1.5389	OC1
Nup35	2.50E-195	0.50655	OC1
Apba2	4.92E-195	0.533548	OC1
Gcsh	5.20E-195	0.517644	OC1
Mob3a	2.24E-194	0.442895	OC1
Arhgap24	6.19E-193	0.321155	OC1
Zfp36l1	6.51E-193	-1.57569	OC1
Basp1	1.46E-192	-1.53063	OC1
Stam	1.05E-191	0.547769	OC1
Cntn1	1.12E-191	-1.45153	OC1
Cnksr3	1.75E-191	0.478068	OC1
Tmed7	9.25E-191	0.524341	OC1
Slc35b2	1.11E-190	0.543254	OC1
Cdh20	1.73E-190	0.333504	OC1
Ktn1	4.58E-190	0.52637	OC1
Golga4	1.70E-189	0.506143	OC1
Mag	2.29E-189	-0.744179	OC1
Ppp1r16b	3.10E-189	0.406823	OC1
Yipf1	1.88E-188	0.523885	OC1
Prpf4b	1.02E-187	0.576646	OC1
Papss1	3.26E-187	0.523569	OC1
Lmna	8.49E-186	0.516049	OC1
Map4k4	2.33E-185	0.617821	OC1
Pcdh17	3.56E-185	0.569627	OC1
Ust	1.15E-184	0.267787	OC1
Creld2	1.56E-184	0.527503	OC1
Gdpd1	3.67E-184	0.4567	OC1
Dpysl2	1.32E-183	0.40075	OC1
Cspg4	2.05E-183	-1.721	OC1
Rpn1	4.00E-183	0.507204	OC1
Pea15	5.53E-183	-1.514	OC1
Foxn3	1.09E-182	0.469204	OC1
Pdcd10	3.38E-182	0.529727	OC1
Myo9b	4.23E-181	0.388052	OC1
Kazn	4.35E-181	0.441462	OC1
Stxbp3	6.85E-179	0.409713	OC1
Rpf2	1.70E-178	0.468155	OC1
Elf1	2.49E-178	0.388908	OC1
Mboat2	7.39E-178	0.490218	OC1
Trim35	4.32E-177	0.482045	OC1
Nsg2	2.25E-176	-1.45538	OC1
Tars1	1.15E-175	0.409853	OC1
Apod	2.97E-175	-0.558398	OC1
Has2	4.72E-175	0.317599	OC1
Olfm1	5.35E-175	-1.38625	OC1
P4hb	6.37E-175	0.501909	OC1
Mrps15	1.15E-173	0.489609	OC1
Tril	1.34E-173	0.642668	OC1
Gpr17	1.85E-173	0.402771	OC1
Cisd2	1.28E-172	0.49489	OC1
Kank1	3.98E-172	0.461766	OC1
Pdia4	4.57E-172	0.486522	OC1
Ldha	5.46E-172	0.724373	OC1
Sh3glb2	2.37E-171	0.451161	OC1
Jkamp	4.30E-171	0.428754	OC1
Ssr4	7.69E-170	0.507709	OC1
AABR07073038.1	4.29E-169	0.517963	OC1
Rab14	5.06E-169	0.520255	OC1
Frmd4b	9.26E-169	0.374953	OC1
Olfm2	1.77E-168	-1.67833	OC1
Etv1	2.51E-168	-1.35666	OC1
Abca2	1.79E-167	0.317777	OC1
Erg28	2.43E-167	0.514764	OC1
Slc35b1	3.14E-167	0.509772	OC1
Cyren	3.39E-166	0.383976	OC1
Amdhd2	8.60E-166	0.40897	OC1
Ccnd1	1.80E-165	-1.8608	OC1
Lrrc1	5.25E-165	0.357548	OC1
Tbc1d23	5.87E-165	0.378335	OC1
Eif2b1	6.50E-165	0.452612	OC1
Ppp1cb	9.49E-165	0.476766	OC1
Smc5	1.06E-164	0.459287	OC1
Cacng4	1.11E-164	-1.60226	OC1
Wipf1	8.76E-164	0.445798	OC1
Sft2d1	1.01E-163	0.556742	OC1
Ncor2	6.63E-163	0.416403	OC1
Resp18	2.67E-162	-1.5323	OC1
Srpk2	1.34E-161	0.433945	OC1
Dpp7	3.69E-160	0.622703	OC1
Mt3	4.11E-160	-2.32025	OC1
Sertad2	4.14E-160	0.333021	OC1
Calcrl	1.11E-157	-1.52473	OC1
Ifitm10	3.09E-157	-1.4325	OC1
Tpm1	6.08E-157	-1.96173	OC1
Zcchc24	2.56E-156	-1.12672	OC1
Actb	3.65E-156	0.414085	OC1
Them6	1.38E-155	0.636032	OC1
Rrbp1	2.20E-155	0.417621	OC1
Dner	2.52E-155	-1.30874	OC1
Apoe	7.41E-155	-1.56686	OC1
Ppp1r14b	4.39E-154	-2.27148	OC1
Mtch2	1.05E-153	0.437913	OC1
Kdm6b	1.37E-152	0.322896	OC1
Ddost	1.70E-152	0.440883	OC1
Fam49b	9.51E-152	0.419346	OC1
Cyth1	3.09E-151	0.331332	OC1
RGD1310352	4.38E-151	0.445845	OC1
Morf4l2	8.29E-151	0.475459	OC1
Pacs2	1.72E-150	0.333441	OC1
Rybp	3.59E-150	0.39528	OC1
Cyth2	1.12E-149	0.418673	OC1
Cyfip2	1.32E-149	0.434093	OC1
Adgrg1	3.38E-149	-1.72965	OC1
Panx1	3.71E-149	0.638009	OC1
Qsox2	2.09E-148	0.329463	OC1
LOC306766	2.14E-148	0.423852	OC1
Clcn6	2.23E-148	0.376403	OC1
Mipep	2.55E-148	0.400332	OC1
Mthfd1l	3.42E-148	0.312664	OC1
Cdk2ap1	3.51E-148	0.473887	OC1
Tmbim1	9.05E-148	0.354081	OC1
Abhd3	1.14E-147	0.364867	OC1
Snca	1.66E-147	0.803734	OC1
Cstb	2.55E-147	0.487221	OC1
Atp5mc1	4.69E-147	0.477053	OC1
Ptprd	1.35E-146	-1.55616	OC1
Manf	1.36E-146	0.476487	OC1
Colgalt1	2.50E-146	0.323949	OC1
Plppr5	2.50E-146	0.437695	OC1
RGD1311703	5.08E-146	0.463802	OC1
Ly6h	2.13E-145	-1.41503	OC1
Cdc42se1	1.41E-144	0.428718	OC1
Chfr	1.56E-144	0.34938	OC1
Frmd5	1.69E-144	0.327185	OC1
Erp29	2.12E-144	0.57525	OC1
Slc39a7	8.87E-144	0.393693	OC1
Stmn1	1.26E-143	-1.71696	OC1
Tspan11	1.60E-143	0.296324	OC1
Zfpl1	1.95E-143	0.35932	OC1
Sppl3	2.56E-143	0.409384	OC1
Bin1	4.90E-143	0.29217	OC1
Scamp4	9.33E-143	0.363111	OC1
AC105531.1	1.17E-142	0.38108	OC1
Megf11	2.81E-142	-1.09755	OC1
Taf13	3.93E-142	0.394363	OC1
Atp6v0e1	8.69E-142	0.463806	OC1
Rtn4	1.72E-141	0.422365	OC1
Kctd2	2.98E-141	0.324924	OC1
Barx2	3.76E-141	0.355775	OC1
Dnajb2	5.64E-141	0.412707	OC1
Atp5f1b	1.16E-140	0.348256	OC1
Ccny	1.98E-140	0.285097	OC1
Rab4b	2.46E-140	0.378933	OC1
Atp2a2	3.85E-140	0.418576	OC1
Zfand6	1.54E-139	0.462802	OC1
Cspg5	8.50E-138	-1.27677	OC1
Snx30	1.95E-137	0.30569	OC1
Homer1	3.17E-137	0.300282	OC1
Apbb1ip	7.96E-137	0.283482	OC1
Sgcb	1.07E-136	0.365206	OC1
Ss18l2	1.45E-136	0.516482	OC1
Fam207a	1.62E-136	0.346363	OC1
Ilk	1.66E-136	0.295749	OC1
Rap2a	1.81E-136	0.377586	OC1
Dstyk	2.04E-136	0.329001	OC1
Imp3	2.91E-136	0.422876	OC1
Ehd1	1.46E-135	0.367648	OC1
LOC108348287	1.79E-135	0.422326	OC1
Hmgcs2	3.76E-135	0.668423	OC1
Tmem199	7.99E-135	0.347669	OC1
Atf4	2.15E-134	0.405774	OC1
Map7d1	4.38E-134	0.363559	OC1
Sparcl1	4.99E-134	-1.86421	OC1
Nr2c2ap	6.41E-134	0.36373	OC1
Phlda1	6.46E-134	-1.21488	OC1
Pkp4	5.25E-133	0.275824	OC1
Nup155	1.06E-132	0.330661	OC1
Ints14	3.78E-132	0.323313	OC1
Mrps7	8.67E-132	0.41101	OC1
Kin	2.39E-131	0.383531	OC1
Nrxn1	5.11E-131	-1.39164	OC1
Tubb4b	8.63E-131	0.356168	OC1
Lamp1	8.98E-131	0.422879	OC1
Agfg1	1.06E-130	0.301345	OC1
Dicer1	2.07E-130	0.350391	OC1
Amotl2	3.23E-130	0.338815	OC1
Sema6d	6.15E-130	0.323279	OC1
Ago3	6.23E-130	0.299025	OC1
RGD1559896	7.25E-130	0.334477	OC1
Pdhx	1.23E-129	0.559287	OC1
Tkt	1.99E-129	0.453911	OC1
Zdhhc13	4.76E-129	0.277246	OC1
Ppic	5.67E-129	-1.19487	OC1
AABR07033570.2	9.19E-129	0.299922	OC1
Vps37b	1.04E-128	0.299487	OC1
Myo10	1.11E-128	-1.12535	OC1
Trim23	2.18E-128	0.333457	OC1
Dhcr7	2.00E-127	0.443493	OC1
Lpar1	2.05E-127	0.278158	OC1
Scamp2	2.40E-127	0.307964	OC1
Yars1	2.83E-127	0.347991	OC1
Got2	8.44E-127	0.343775	OC1
LOC100361457	1.49E-126	0.361326	OC1
Serpine2	6.29E-126	-1.66642	OC1
Atp5f1d	8.04E-126	0.387837	OC1
Ascl1	1.27E-125	-1.20366	OC1
Scg3	1.40E-125	-1.27616	OC1
Hint2	1.83E-125	0.381287	OC1
St18	2.57E-125	0.327427	OC1
Slc25a4	4.10E-125	0.346786	OC1
Os9	7.21E-125	0.358948	OC1
Cadm1	9.09E-125	0.379407	OC1
AABR07027306.1	9.80E-125	0.309558	OC1
Ppp2r2a	2.28E-124	0.332475	OC1
Yrdc	4.66E-124	0.325928	OC1
Lrp1	8.09E-124	-1.26294	OC1
Sec62	1.11E-123	0.441576	OC1
Sephs2	1.43E-123	0.467273	OC1
Larp6	2.00E-123	0.32497	OC1
Gadd45gip1	2.84E-123	0.377386	OC1
Mrpl3	5.50E-123	0.417395	OC1
Cd81	1.22E-122	-1.21029	OC1
Sdccag8	1.83E-122	0.365038	OC1
Insig1	3.14E-122	0.524693	OC1
Mapt	4.20E-122	0.448653	OC1
Trib2	5.55E-122	0.339739	OC1
Aprt	8.13E-122	0.293365	OC1
Ctxn1	1.29E-121	-1.12285	OC1
Cdc37l1	1.39E-121	0.291359	OC1
Slc35e4	4.64E-121	0.32095	OC1
Igsf21	9.55E-121	-1.00348	OC1
Apbb1	1.57E-120	0.37266	OC1
Csad	2.81E-120	0.342367	OC1
AC134224.3	3.09E-119	-1.17136	OC1
Dnajc3	9.81E-119	0.338793	OC1
Tmed10	3.10E-118	0.389032	OC1
Timm8b	9.19E-118	0.431176	OC1
Klhl5	1.10E-117	0.275981	OC1
Igfbp7	1.49E-117	0.33785	OC1
Anp32b	1.52E-117	0.341132	OC1
Lrrc73	2.27E-117	0.389307	OC1
Cyp2u1	3.26E-117	0.31326	OC1
Arhgdia	3.97E-117	0.366041	OC1
Tmem30a	6.00E-117	0.332805	OC1
Ola1	1.63E-116	0.322659	OC1
Srpk1	1.11E-115	0.33288	OC1
Reep3	1.29E-115	0.450461	OC1
Lrrtm2	1.39E-115	0.387159	OC1
Smoc1	1.51E-115	-1.05542	OC1
Sap30	2.33E-115	0.321892	OC1
Map6d1	1.60E-114	0.310777	OC1
Ciapin1	1.75E-114	0.287988	OC1
Rest	2.81E-114	0.265984	OC1
Fdps	5.79E-114	0.427102	OC1
Pak3	1.16E-113	0.285861	OC1
Tmem181	1.91E-113	0.269418	OC1
Ppp2r1b	3.95E-113	0.266249	OC1
Rrp1b	2.11E-112	0.289806	OC1
C1qbp	2.70E-112	0.352863	OC1
Skil	2.88E-112	0.273735	OC1
AC105662.3	3.99E-112	0.35777	OC1
LOC100361920	9.09E-112	0.269791	OC1
Rac1	1.14E-111	0.37526	OC1
Fam98a	1.33E-111	0.333451	OC1
Tp53inp2	1.80E-111	0.264366	OC1
Pnrc2	3.57E-111	0.336342	OC1
Mccc2	9.49E-111	0.275429	OC1
Fbh1	2.65E-110	0.294924	OC1
Ganab	5.57E-110	0.267298	OC1
Fermt2	1.49E-109	0.391482	OC1
Fam234b	1.72E-109	0.280785	OC1
Riok3	2.65E-109	0.311237	OC1
Wls	2.82E-109	0.468437	OC1
Diablo	1.12E-108	0.307369	OC1
Timm17a	1.37E-108	0.331641	OC1
Ampd3	3.01E-108	0.294678	OC1
Timm8a1	1.10E-107	0.312781	OC1
Pik3r3	1.14E-107	0.352936	OC1
Pnma8b	1.18E-107	-0.90153	OC1
Washc4	2.22E-107	0.301699	OC1
Ddah2	3.43E-107	-1.10595	OC1
Vamp1	5.58E-107	0.27986	OC1
Cnih2	6.58E-107	-0.990245	OC1
Ggct	6.71E-107	0.367043	OC1
Ddr1	1.83E-106	-1.13705	OC1
Ehd3	1.88E-106	0.278483	OC1
Mrpl33	2.03E-105	0.309846	OC1
Zfand3	3.69E-105	0.275504	OC1
LOC691995	1.15E-104	-0.990209	OC1
Susd6	1.50E-104	0.253868	OC1
Sgta	2.48E-104	0.298636	OC1
Mrpl57	3.44E-104	0.297811	OC1
Atf6b	4.16E-104	0.303148	OC1
Atat1	5.39E-104	0.322931	OC1
Gpr180	7.64E-104	0.316656	OC1
Sv2a	1.20E-103	0.293979	OC1
Atp11a	1.77E-103	0.265246	OC1
Idi1	4.88E-103	0.311653	OC1
Jagn1	3.59E-102	0.28778	OC1
Cnn3	4.66E-102	-1.02785	OC1
Riok2	4.88E-102	0.289586	OC1
Ddah1	7.65E-102	-0.783082	OC1
Zfp276	8.00E-102	0.26702	OC1
Atp1a2	1.22E-101	-1.13313	OC1
Polr3d	1.34E-101	0.293418	OC1
Psma5	4.07E-101	0.351904	OC1
Gnl1	5.34E-101	0.280821	OC1
Paf1	7.52E-101	0.28994	OC1
Glrx	7.82E-101	-1.00376	OC1
Hacd3	8.59E-101	0.342291	OC1
Erf	9.23E-101	0.300543	OC1
P3h1	1.07E-100	0.259975	OC1
Birc2	1.59E-100	0.336887	OC1
Ntrk2	2.29E-100	-1.21897	OC1
Eif4e	4.66E-100	0.301798	OC1
Neu1	5.16E-100	0.302157	OC1
Ncdn	1.03E-99	0.265516	OC1
Rps3	1.51E-99	0.309696	OC1
Cops2	1.79E-99	0.28338	OC1
Clint1	1.83E-99	0.266509	OC1
Atp6v1a	2.03E-99	0.298525	OC1
Nsg1	2.07E-99	-1.07505	OC1
Eef1e1	5.88E-99	0.274705	OC1
Smpd1	6.93E-99	0.291188	OC1
Sigmar1	7.08E-99	0.325126	OC1
Lzic	7.31E-99	0.278214	OC1
Txnl1	7.82E-99	0.285198	OC1
Fbxo7	1.25E-98	0.309213	OC1
Stambp	1.25E-98	0.307475	OC1
Sel1l	2.15E-98	0.26032	OC1
Arsa	3.12E-98	0.280409	OC1
Pip4p1	5.25E-98	0.326422	OC1
Ywhag	8.86E-98	0.264553	OC1
Tarbp2	1.01E-97	0.266279	OC1
Tbc1d10b	1.21E-97	0.278719	OC1
Rab31	1.35E-97	-0.897114	OC1
Trappc2l	2.83E-97	0.282182	OC1
Sec11a	3.76E-97	0.288878	OC1
Sdhd	4.70E-97	0.336035	OC1
Strn4	4.71E-97	0.270453	OC1
Gnl3	5.16E-97	0.269625	OC1
Rab6a	5.59E-97	0.328309	OC1
Polr3k	5.92E-97	0.297693	OC1
Stard3nl	5.57E-96	0.321115	OC1
Rtraf	6.65E-96	0.33869	OC1
Kif3b	1.71E-95	0.255712	OC1
Nsa2	1.85E-95	0.311859	OC1
Rhbdf1	1.87E-95	0.25874	OC1
Cxxc5	2.25E-95	-0.756557	OC1
Sptbn1	2.42E-95	0.265569	OC1
Sapcd2	2.73E-95	-0.971216	OC1
Dusp7	5.99E-95	0.292303	OC1
Psma7	6.31E-95	0.32506	OC1
Cxadr	9.33E-95	0.272796	OC1
Copb1	1.74E-94	0.25718	OC1
Zfp800	5.04E-94	0.253064	OC1
Slc1a3	9.14E-94	-1.50846	OC1
Mfsd5	1.13E-93	0.267824	OC1
Ube2d3	2.32E-93	0.271444	OC1
Tmem256	3.68E-93	0.262127	OC1
Dda1	4.23E-93	0.253722	OC1
Slc35a2	5.04E-93	0.256977	OC1
Csnk1a1	9.41E-93	0.291727	OC1
Metap1	2.74E-92	0.2524	OC1
Dnaja2	3.09E-92	0.266759	OC1
Magohb	1.08E-91	0.282857	OC1
Bax	1.22E-91	0.258546	OC1
Atg3	1.54E-91	0.254949	OC1
Tmem110	4.62E-91	0.299424	OC1
Ssu72	6.79E-91	0.269962	OC1
Rchy1	7.11E-91	0.25358	OC1
Aars	9.81E-91	0.297525	OC1
Tspan31	1.32E-90	0.250819	OC1
Pdap1	2.40E-90	0.270721	OC1
Adarb1	2.48E-90	0.266104	OC1
Nell2	7.09E-90	-0.994912	OC1
Vdac2	8.28E-90	0.293499	OC1
Clptm1	1.13E-89	0.251715	OC1
Rpl13a	1.17E-89	0.264571	OC1
Slc27a4	1.86E-89	0.259881	OC1
Abce1	2.45E-89	0.265029	OC1
Rab7a	1.78E-88	0.306793	OC1
Emid1	2.02E-88	-1.16092	OC1
RGD1562987	3.45E-88	0.280789	OC1
Mrpl55	6.59E-88	0.271127	OC1
Grpel1	7.93E-88	0.262274	OC1
Ndufs2	1.15E-87	0.283115	OC1
Tmcc3	1.24E-87	0.263561	OC1
LOC108351137.1	1.47E-87	0.302009	OC1
Ssr3	2.01E-87	0.294167	OC1
Cuta	3.65E-87	0.268639	OC1
Laptm4a	4.40E-87	-0.975605	OC1
Pin1	4.55E-87	0.265815	OC1
Cct6a	8.62E-87	0.276867	OC1
Fez1	1.33E-86	-1.01114	OC1
Atp5f1c	1.40E-86	0.383997	OC1
Ufd1	9.17E-86	0.260546	OC1
Idh3a	1.61E-85	0.257045	OC1
Cox5b	3.94E-85	0.318182	OC1
Arf4	4.87E-85	0.293632	OC1
C1qtnf5	5.05E-85	-0.898311	OC1
Emc6	8.30E-85	0.264365	OC1
Tomm6	1.78E-84	0.292942	OC1
Rgcc	2.07E-84	-1.145	OC1
Rps13	9.33E-84	0.28514	OC1
Tram1l1	1.03E-83	0.252554	OC1
Plekhj1	2.13E-83	0.261584	OC1
Itgb1	2.72E-83	0.254268	OC1
Zeb1	3.61E-83	-1.07367	OC1
Rpl22l1	5.55E-83	0.293468	OC1
Mrpl48	8.87E-83	0.250694	OC1
Cyb561d2	8.96E-83	0.258778	OC1
Tm2d1	9.54E-83	0.251453	OC1
Fabp7	9.59E-83	-0.955859	OC1
Fth1	1.21E-82	-0.578842	OC1
Chmp5	1.88E-82	0.276431	OC1
AC095947.1	2.35E-82	0.281266	OC1
Vamp2	2.54E-82	0.256642	OC1
Ptpn11	3.11E-82	0.348648	OC1
Gal3st1	3.28E-82	0.264512	OC1
Scoc	4.17E-82	0.254182	OC1
Cycs	4.75E-82	0.251159	OC1
Uchl1	1.12E-81	-0.962751	OC1
Tm7sf2	1.32E-81	0.266103	OC1
Eif5a	3.58E-81	0.293665	OC1
Prkcsh	4.04E-81	0.262632	OC1
Cdk5rap2	5.15E-81	-0.9194	OC1
Akirin1	5.54E-79	0.252267	OC1
Rpl3	9.81E-79	0.276692	OC1
Septin7	1.31E-78	0.294808	OC1
RGD1560394	2.94E-78	-0.998017	OC1
Mog	3.21E-78	-1.27222	OC1
Coro1c	3.89E-78	0.319707	OC1
Sdc3	8.88E-78	-0.981658	OC1
Tmed2	1.23E-76	0.26829	OC1
Eef2	2.93E-76	0.273464	OC1
Igsf8	3.74E-76	-1.23113	OC1
Bri3	2.13E-75	0.302144	OC1
Fkbp1a	4.92E-74	0.272297	OC1
Enc1	6.72E-74	-0.959954	OC1
Atp6v1d	1.26E-73	0.254189	OC1
Emc7	1.29E-73	0.261269	OC1
Rpl10	1.94E-73	0.26764	OC1
Mdh2	3.17E-73	0.258555	OC1
Fnbp1l	5.99E-73	-1.00444	OC1
Asic1	9.77E-73	-0.89939	OC1
Igsf11	4.83E-72	0.335275	OC1
Itm2b	2.84E-71	-0.532765	OC1
Gpm6a	3.23E-71	-1.08256	OC1
Rpl4	3.68E-70	0.251466	OC1
Nfix	3.72E-70	-0.830307	OC1
Lxn	7.96E-70	-0.98612	OC1
mrpl24	1.03E-69	0.25348	OC1
Mdk	1.09E-67	-1.03235	OC1
Ndufb8	1.79E-67	0.257697	OC1
Msmo1	7.29E-67	0.266037	OC1
LOC100364435	1.03E-66	-0.6416	OC1
Klhl13	1.44E-64	-0.77567	OC1
Gamt	3.41E-64	-0.403247	OC1
Gap43	2.54E-63	-1.23092	OC1
S100a16	7.27E-63	-0.909075	OC1
Tubb2b	2.55E-62	0.325765	OC1
Nfib	1.13E-61	-0.830342	OC1
Pcdh9	2.42E-61	-0.777515	OC1
Nxph1	1.06E-59	-0.924594	OC1
Ccdc181	1.28E-59	-0.786512	OC1
Anks1b	5.01E-59	-0.876205	OC1
Prdx1	1.83E-57	0.251463	OC1
Tspan7	1.49E-56	-0.854341	OC1
Dcx	5.12E-56	-0.782052	OC1
Atp1b2	2.12E-55	-1.07203	OC1
Snapc2	3.36E-54	-0.792929	OC1
Brinp1	2.63E-53	-0.838442	OC1
Tcf4	6.71E-53	-0.814413	OC1
Pid1	9.19E-53	-0.767402	OC1
Phyh	1.32E-52	-0.719168	OC1
Dlgap1	3.31E-52	-0.707145	OC1
Rab6b	5.34E-52	-0.685155	OC1
Notch1	1.72E-51	-0.755633	OC1
Gpnmb	6.16E-51	-0.920811	OC1
Lrrn2	1.69E-50	-0.684733	OC1
Ypel3	3.29E-50	-0.736319	OC1
Prickle1	2.33E-49	0.312902	OC1
H3f3a	6.89E-49	-0.438776	OC1
Pam	1.24E-48	-0.796697	OC1
Ppfibp2	2.35E-48	0.286403	OC1
Tf	8.26E-48	-1.01974	OC1
Ctsh	7.26E-47	-0.773046	OC1
Ramp1	1.53E-46	-0.886311	OC1
Usp54	3.50E-45	-0.713812	OC1
Cbx5	3.89E-45	-0.864391	OC1
H2az2	8.07E-45	-0.956583	OC1
Fxyd6	1.86E-44	-0.901992	OC1
Cfap52	2.43E-44	-0.816978	OC1
Gpc1	3.38E-44	-0.721769	OC1
Frrs1l	2.15E-43	-0.67054	OC1
B3gat2	1.72E-42	-0.72585	OC1
Gatm	2.58E-41	-0.792616	OC1
Prtfdc1	1.55E-40	-0.769371	OC1
Usp24	3.07E-39	-0.768066	OC1
Lrrn1	1.68E-38	-0.725718	OC1
Dbi	1.80E-38	-0.408035	OC1
Cfap20	4.52E-38	-0.95376	OC1
Lmo4	5.66E-38	-0.68937	OC1
Gas6	1.96E-37	-0.707431	OC1
Atp1b1	6.40E-37	-0.904866	OC1
Arxes2	2.49E-36	-0.735375	OC1
AABR07032821.1	3.73E-36	-0.698069	OC1
Mmd2	4.18E-36	-0.725727	OC1
Phactr3	1.07E-35	-0.600775	OC1
Nfia	1.30E-34	-0.788753	OC1
Glul	1.84E-34	-0.996425	OC1
Ugdh	2.15E-34	-0.668777	OC1
Cenpv	1.27E-33	-0.605276	OC1
Hmgcs1	2.14E-33	-0.270194	OC1
Rev3l	3.69E-33	-0.818529	OC1
Dnajb14	7.24E-33	-1.066	OC1
Zbtb20	9.30E-33	-0.827744	OC1
Tmem100	3.25E-32	-0.791354	OC1
Rtn3	1.62E-31	-0.402389	OC1
B2m	2.28E-31	-0.88327	OC1
Ina	5.57E-31	-0.908424	OC1
Mmp15	3.03E-30	-0.84627	OC1
Ctnnd2	9.24E-30	-0.743166	OC1
Ppdpf	2.72E-29	-0.569378	OC1
Dhcr24	6.22E-29	-0.630843	OC1
Enpp2	2.97E-27	-1.00071	OC1
AC134224.1	9.66E-27	-1.09424	OC1
Podxl2	3.86E-26	-0.684533	OC1
Sod1	3.88E-26	-0.622078	OC1
Selenoh	1.09E-25	-0.82112	OC1
Scrn1	1.23E-25	-0.785542	OC1
Nap1l5	2.39E-24	-0.83542	OC1
Ptms	4.15E-24	-0.600072	OC1
Dipk1a	5.36E-24	-0.558388	OC1
Crmp1	1.65E-23	-0.590846	OC1
Gabbr1	3.17E-23	-0.668799	OC1
Slc35f1	7.29E-23	-0.65002	OC1
Ywhaz	1.56E-22	-0.429982	OC1
Arl2bp	1.80E-21	-0.647344	OC1
Prmt2	4.44E-21	-0.521011	OC1
Ncoa1	8.45E-21	-0.656443	OC1
Ndn	2.31E-19	-0.668239	OC1
Ndfip1	3.69E-19	-0.498203	OC1
Rpl13	5.32E-19	-0.535918	OC1
Pmel	9.82E-19	-0.833614	OC1
Ubb	1.76E-18	-0.256955	OC1
Gnai2	1.85E-18	-0.500163	OC1
Ttyh1	3.58E-18	-0.731483	OC1
Rps29	5.82E-18	-0.572691	OC1
Clu	1.16E-17	-1.04481	OC1
Tspan12	1.18E-17	-0.531901	OC1
Maged2	1.20E-17	-0.591768	OC1
Ly6e	1.82E-17	-0.609623	OC1
Ttc3	5.31E-17	-0.57299	OC1
Cd47	7.93E-17	-0.602965	OC1
AABR07054189.1	9.36E-16	-0.514992	OC1
Adpgk	9.04E-15	-0.349484	OC1
Ywhaq	1.04E-14	-0.688841	OC1
Id2	1.97E-14	-0.614799	OC1
Atp1a1	2.69E-14	-0.560416	OC1
AC096473.3	3.78E-14	-0.611256	OC1
Daam1	6.63E-14	-0.507603	OC1
Macroh2a1	9.44E-14	-0.577661	OC1
Gstm1	1.01E-13	-0.532117	OC1
Ankrd11	1.31E-13	-0.563827	OC1
Klhl7	1.86E-13	-0.537998	OC1
Ube2e3	2.26E-13	-0.499328	OC1
Ier3	2.79E-13	-0.273655	OC1
Tubb5	3.41E-13	-0.259372	OC1
S100b	3.54E-13	-1.0881	OC1
Add3	4.63E-13	-0.452445	OC1
Txn1	1.03E-12	-0.474949	OC1
Slc48a1	1.14E-12	-1.04445	OC1
Psip1	4.63E-12	-0.535393	OC1
Add1	4.91E-12	-0.637706	OC1
Calm2	1.22E-11	-0.475631	OC1
Egr1	1.39E-11	-0.684156	OC1
Rcn2	1.51E-11	-0.521821	OC1
AY172581.9	1.59E-11	-0.528186	OC1
Tmod2	3.70E-11	-0.456131	OC1
Ank3	4.47E-11	-0.435426	OC1
Macroh2a2	4.94E-11	-0.52738	OC1
Snx3	6.14E-11	-0.329712	OC1
Vezf1	6.25E-11	-0.542205	OC1
Fip1l1	7.33E-11	-0.59268	OC1
Mettl9	7.99E-11	-0.531269	OC1
Lpcat1	9.39E-11	-0.473632	OC1
Mobp	1.43E-10	-3.52293	OC1
H1f4	1.90E-10	-0.908919	OC1
Anp32a.1	2.98E-10	-0.367226	OC1
Trafd1	3.78E-10	-0.445809	OC1
Mtss2	4.08E-10	-0.499436	OC1
Epn2	4.18E-10	-0.599283	OC1
Septin10	5.33E-10	-0.384943	OC1
Ctsf	6.45E-10	-0.410494	OC1
Chpt1	6.60E-10	-0.503756	OC1
Vim	1.39E-09	-0.809205	OC1
Hmgn2	1.39E-09	-0.774004	OC1
Secisbp2l	3.52E-09	-0.988444	OC1
Scd2	3.99E-09	-0.483277	OC1
Gria4	4.18E-09	-0.562337	OC1
Jam3	6.43E-09	-0.655681	OC1
Pmp22	7.30E-09	-0.622755	OC1
Tubb3	9.21E-09	-0.54449	OC1
Htatsf1	9.98E-09	-0.436605	OC1
Anp32e	1.13E-08	-0.610444	OC1
Rps27	2.23E-08	-0.276423	OC1
Map1lc3a	2.62E-08	-0.420525	OC1
Sparc	2.71E-08	-0.938437	OC1
Grik2	2.90E-08	-0.326985	OC1
Spag9	3.39E-08	-0.460504	OC1
Gkap1	6.51E-08	-0.457129	OC1
Rpl15	6.53E-08	-0.255745	OC1
Ccdc28b	6.59E-08	-0.404182	OC1
Clstn1	6.76E-08	-0.500002	OC1
Klc1	9.58E-08	-0.426081	OC1
Idh2	1.03E-07	-0.480672	OC1
Gabarapl1	1.22E-07	-0.433447	OC1
Ncam2	1.27E-07	-0.469442	OC1
Mycbp2	1.33E-07	-0.531889	OC1
Maged1	1.93E-07	-0.425956	OC1
Gng3	2.29E-07	-0.534388	OC1
Gria3	2.46E-07	-0.538317	OC1
Ano4	2.91E-07	-0.264349	OC1
Acap2	2.92E-07	-0.418616	OC1
Tmem176a	3.08E-07	-0.33368	OC1
Ttr	3.17E-07	-0.479837	OC1
Mageh1	3.34E-07	-0.52496	OC1
C1qb	3.75E-07	-0.411575	OC1
Bsg	4.22E-07	-0.3323	OC1
Dpp6	4.73E-07	-0.503723	OC1
Rad21	5.37E-07	-0.514994	OC1
Cdh2	5.70E-07	-0.495059	OC1
Pcna	5.76E-07	-0.35044	OC1
Oxr1	6.91E-07	-0.446848	OC1
Fchsd2	1.45E-06	-0.346545	OC1
Vxn	1.48E-06	-0.571244	OC1
Dek	1.82E-06	-0.576718	OC1
Rufy3	1.84E-06	-0.38731	OC1
Slc6a1	2.05E-06	-0.519444	OC1
Tyrobp	2.59E-06	-0.362797	OC1
Lima1	3.23E-06	-0.49489	OC1
Pnisr	4.54E-06	-0.282878	OC1
Lrrc4c	4.82E-06	-0.314004	OC1
Gria2	4.99E-06	-0.270579	OC1
Fcer1g	5.97E-06	-0.33041	OC1
Tsc22d1	6.64E-06	-0.746004	OC1
Vmp1	7.66E-06	-0.284045	OC1
Cir1	8.40E-06	-0.366653	OC1
Tuba1b	1.10E-05	-0.304141	OC1
Rab11b	1.35E-05	-0.395676	OC1
Ctsl	1.86E-05	-0.781424	OC1
Fads1	1.98E-05	-0.369699	OC1
Slc3a2	2.42E-05	-0.431907	OC1
Ppp2r2b	2.81E-05	-0.493248	OC1
Phgdh	4.06E-05	-0.452889	OC1
Mapk8ip1	4.28E-05	-0.610596	OC1
Rpl35	4.30E-05	-0.251558	OC1
Gpx1	4.33E-05	-0.541143	OC1
Agap1	4.62E-05	-0.398754	OC1
Mprip	5.60E-05	-0.372631	OC1
Pcmtd2	7.02E-05	-0.426799	OC1
Tmem176b	7.22E-05	-0.445021	OC1
Zfp462	9.54E-05	-0.408763	OC1
LOC108352650	0.000100786	-0.267193	OC1
Tax1bp1	0.00012165	-0.442816	OC1
Hexb	0.000132506	-0.286978	OC1
Plpp3	0.000195959	-0.577946	OC1
Smc1a	0.000228426	-0.25206	OC1
Malsu1	0.000382804	-0.41347	OC1
Syt11	0.000399934	-0.340758	OC1
Zfp326	0.000411926	-0.275783	OC1
Pja1	0.000444603	-0.390532	OC1
Numa1	0.000543427	-0.366969	OC1
Psme4	0.000666582	-0.251064	OC1
Hdgfl3	0.000703896	-0.416251	OC1
Jund	0.000830486	-0.327912	OC1
Hbb	0.000910715	-1.10907	OC1
Sdcbp	0.00106413	-0.408858	OC1
Rpl36a	0.00111114	-0.273679	OC1
Ube2d1	0.00118154	-0.345662	OC1
Ccni	0.00151946	-0.394977	OC1
Aplp2	0.00157991	-0.404666	OC1
Ash1l	0.00194963	-0.253542	OC1
Hba-a1	0.00209416	-1.13062	OC1
Ubqln2	0.0022174	-0.382083	OC1
Itm2c	0.00245354	-0.449426	OC1
Tp53	0.00444376	-0.271675	OC1
Smox	0.00539522	-0.29591	OC1
Kmt2e	0.00584654	-0.266831	OC1
Ier2	0.00729395	-0.468214	OC1
Dennd5a	0.00762165	-0.517426	OC1
R3hdm1	0.00790446	-0.257358	OC1
Ccdc88a	0.00797031	-0.394951	OC1
Banf1	0.00888521	-0.395563	OC1
AC134224.3	0	1.78443	OC2
Tspan7	0	-1.07485	OC2
Resp18	0	-1.29984	OC2
Ppp1r14b	0	-2.22763	OC2
Bex3	1.82E-303	-0.848312	OC2
Olig1	4.34E-302	-1.18829	OC2
Olig2	2.12E-295	-0.993197	OC2
Erh	2.39E-295	-0.861274	OC2
Tsc22d1	1.68E-294	-1.16022	OC2
Tmsb15b2	9.77E-291	-0.907676	OC2
Ndn	1.85E-285	-1.01058	OC2
Rpl13	1.26E-281	-0.855711	OC2
Ybx1-ps3	3.54E-281	-0.715447	OC2
Tspan6	1.94E-279	-0.711035	OC2
Sem1	1.59E-272	-0.605603	OC2
Arl2bp	1.35E-271	-0.802156	OC2
Tpm1	1.40E-271	-1.46094	OC2
Banf1	2.97E-269	-0.71814	OC2
Ndufa5	4.29E-268	-0.602052	OC2
Bex2	5.73E-268	-0.765811	OC2
Psip1	6.48E-268	-0.746414	OC2
Tacc2	1.42E-265	-1.61935	OC2
Cacng4	1.20E-264	-1.33526	OC2
Traf4	1.89E-264	-0.934787	OC2
Cox7b	3.52E-263	-0.587784	OC2
Dnajb14	1.40E-262	-0.985303	OC2
Nap1l5	2.77E-262	-1.08787	OC2
Cdk4	3.37E-262	-0.698634	OC2
Lsm7	4.59E-261	-0.580472	OC2
Cbx5	6.25E-261	-0.72195	OC2
Hmgn2	3.91E-260	-0.856473	OC2
Nnat	1.58E-258	-1.30354	OC2
Jpt1	9.85E-257	-0.809636	OC2
Asrgl1	1.05E-255	-0.700884	OC2
Sfr1	3.26E-254	-0.524629	OC2
Pa2g4	1.44E-252	-0.568081	OC2
Tbca	3.36E-251	-0.608019	OC2
Snrpd3	5.53E-251	-0.580834	OC2
Sox8	8.19E-251	-0.733542	OC2
RGD1564664	2.47E-250	-1.13431	OC2
Tmem255b	2.67E-249	-1.68834	OC2
Basp1	3.94E-249	-1.11055	OC2
Anp32e	3.43E-247	-0.696327	OC2
Drap1	1.13E-244	-0.499288	OC2
Psma6	1.28E-244	-0.494089	OC2
Rpl17	5.61E-242	-0.654086	OC2
Rps27l	1.18E-241	-0.535569	OC2
Snrpg	1.79E-239	-0.585016	OC2
Ube2s	1.60E-238	-0.675523	OC2
Swi5	6.97E-236	-0.4597	OC2
Ldhb	1.94E-235	-0.777747	OC2
Serpine2	3.82E-235	-1.21249	OC2
Rbm3	5.87E-235	-0.786377	OC2
Ndfip1	6.85E-235	-0.572346	OC2
[truncated: 12,391 more rows]
