# Supplementary material for: Single‐Cell Transcriptomic Profiling of Brain Cells in Newborn Rats Following Hypoxic Ischemic Encephalopathy
Source: FASEB J. 2025 Aug 13;39(16):e70929. doi: 10.1096/fj.202402891RR (PMC12344624; doi:10.1096/fj.202402891RR)
Supplement: Supplementary file 19 — Table S8: fsb270929‐sup‐0019‐TableS8.xlsx. [file FSB2-39-e70929-s013.xlsx]

## Sheet: Table S8 Overlaps of DEGs in ea
Table S8 Overlaps of DEGs in each sub-cluster of OCs
OC1 sig.	OC2 sig.	OC3 sig.	OC4 sig.	OC5 sig.
Pdcd4	AC134224.3	Me3	Rras2	Mal
Glrb	Cst3	Crim1	Cnksr3	Tf
Phyhipl	AY172581.9	Reep3	Cemip2	Ermn
Tnfrsf19	Apoe	Vgll4	Sema6a	Opalin
Tgfb2	AY172581.24	C1ql1	Rap2c	Car2
Vcan	AC134224.1	Gstp1	Ilk	Klk6
Sox2	Grik2	Cav1	Pcdh17	Slc48a1
Naa20	Wnk1	Tubb2b	Idh1	Tppp3
Pias4	Opcml	Rtraf	Tnfrsf21	Gjb1
Trappc13	Anks1b	Pla2g12a	Myh4	Fa2h
Stx2	Grn	Asic1	Casr	Hapln2
Atp6v0a2	Dnm3	Amz1	Igsf11	Gstt3
Casp3	Macf1	Matn4	Ppp2r1b	Nkd1
Efcab14	Elmo1	Sox8	Picalm	Adpgk
Arhgap35	Hexb	Eef1d	Rapgef5	Fez1
Polr1d	Tnik	Cyfip2	Gatm	Unc5b
Mfsd2a	Frmd4b	Cfap52	Map2k5	Ttll7
Serinc5	Sparc	Psmb10	Snx15	Desi1
Lhfpl2	Zeb2	C1qtnf5	Man2a1	Sec11c
Dgat2	Ogt	Cox4i2	Lrrc75a	Phlda3
Rps6ka5	B2m	Timp3	Ppp1cb	Plekhb1
Zfp579	Clu	Nkx2-2	Carmil1	Gprc5b
Cdh13	Gja1	Gpr17	Nmnat1	Dennd5a
RGD1563349	Vim	Zcchc18	Tmem123	Cdc42ep2
Map1b	Hba-a1	Rab9b	Rap2a	Mid1ip1
Cox6c		Kazald1	Cadm1	Acss2
Gtf2h1		AABR07053136.1	Nav2	Klhl4
Pnn		Cdc42ep3	Tmem52	Fnbp1
Rassf10		Brinp1	Atp10b	Atp1b1
Pdrg1		Ina	Tmem98	Aacs
Klhl35		Tgfa	Fmnl2	Pea15
Arhgap5		Ndufb8	Fam177a1	Cdc42ep1
Dipk2a		Inava	Klhl2	Omg
Calr		Efs	Shisa5	Slain1
Rasgef1b		Yipf1	Tmem178a	Saraf
Dse		Gmds	Rgs16	Pak1
Scarb1		Plppr2	Il1rap	Pcdh9
Samd4b		Rpn1	Prickle1	Limch1
Rap1gds1		Sec62	Gjc3	Btbd3
Kifc3		Calm2.1	Rrad	Fzd10
Dach2		Caskin2	Polr3a	St3gal4
Cdyl		Slc12a4	Ppfibp2	Litaf
Rab10		Dlk2	Mgat1	Bace2
B3gat3		Bag1	Adam11	Rcan2
Cadm2		Numa1	Strn	St6galnac3
Mgll		Pcp4	Myo6	Gng8
Tfeb			Bicd2	Ninj2
Cmtm8			Csad	AABR07029581.1
Itpr2			Dock9	Cpd
Ccnjl			Smurf1	Tprg1l
Mllt11			Aida	Edil3
Pld1			Fam107b	Tmem200c
LOC499235			Fam124a	Plekhh1
Kif19			Slitrk6	Degs1
Mreg			Ell2	Srd5a1
Col20a1			Nod1	Slc25a1
Eif4a1			Kirrel3	Sort1
Canx			Nectin1	Tsnax
Ptprj			AC118419.2	Pmvk
Rab40c			Vamp1	Slc24a2
Usp53			Papss2	Tmem229a
Sac3d1			Chst8	Tmbim1
Ephb1			Zfyve19	Auh
Sox10			Mical3	Sbf1
Map4k5			Prima1	Nrip3
Cdc42se2			AABR07052405.1	Hhip
Cap1			St18	Ube2d1
Atp6v0c			Aoc1	Fads1
Map6			Igsf3	Cyp2j10
Hsp90b1			Sema3e	Plcl1
Col11a2			Smad7	Plaat3
Atp5pd			Cuedc2	Enpp4
Pdia3			Cdh11	Adam19
Pdia6			Tmcc3	Slc9a3r2
Arhgef28			Acy1	AABR07028769.1
Hspb11			Ddit4	Inpp5f
Thra			Camk2n1	Nipa1
Tomm20			Nop14	Nsdhl
Rab3a			Alas1	Wipi1
Cat			Trappc3	Ndrg1
Hspa5			Sephs2	Rgs3
Rhob			Immp1l	Hsd17b11
Map4k4			Itm2a	Spock1
Tril			Hacd1	Slc6a9
Ldha			Chfr	Clmn
Dpp7			Mrps15	Syt3
Them6			Phlda1	Arap2
			Lrrtm2	Lhfpl6
			Pdia4	Acer3
			Snap29	Rnf34
			Kank1	Kcna6
			Trim17	Bspry
			Rrbp1	Crem
			Fstl1	Clca1
			Klf13	Rab7b
			Septin10	Stard3
			Trim2	Slc16a1
			Ktn1	Ccnyl1
			Map7d1	Tmem141
			Slc35a2	Jpt2
			Stam	Me1
			AABR07027306.1	Cryab
			Arhgef7	Clcn4
			Tex261	Clrn1
			Plaa	Slco3a1
			Tarbp2	Dapk2
			Slc25a17	Eml2
			Taf10	Mast3
			Abcd3	Alkbh2
			Gpr180	Dgka
			Arf4	Sh3kbp1
			Gpc1	Cklf
			Emc7	Slc45a3
			Ptpn11	Pak7
			Erg28	Mtus1
			Rexo2	Ebp
			Ctsa	Plk3
			Npdc1	Mfsd6
			Sdf2l1	Ttll5
			Neo1	Hsd17b7
			Cox17	Usp30
			Galnt2	Bcl2l1
			Gnb2	Cdkl5
			Vamp2	Prr5l
			Abhd12	Ldlr
			Ss18l2	Ipo13
			Dipk1a	AABR07044080.2
			Golga4	Tnfrsf11a
			Tmem256	LOC102556347
			Morf4l2	Fuca2
			Dhcr7	Creb5
			Gabarap	Zfp106
			Pcbp4	Dpy19l1
			Txnip	Eif1b
			Dnajc19	Acsl1
			Myl6	Hmox2
				Dact3
				Dnajb4
				Pon2
				Larp6
				Tmem41b
				Rab4a
				Sbds
				Me2
				Tmem117
				Scd2
				Tecr
				Atp6v1g1
				Fth1
				Ybx3
				LOC691807
				Cd47
				Syt11
				Stmn1
				Gnal
				Ubl7
				Daam1
				Cd164
				Rtn4
				Smim14
				Ndfip2
				Bnip3
				Calm1
				Sft2d1
				Pde6d
				Phgdh
				Rab4b
				Gal3st1
				Itm2b
				Prdx1
				Fis1
				Gnao1
				Ypel3
				Rdx
				RGD1559909
				RGD1560015
				Sys1
				Qdpr
				Bcat1
				Tmem9b
				Rnf13
				Scarb2
				Cd200
				Schip1
				AABR07054189.1
				Shisa4
				Dstn
				Lap3
				Tmbim6
				Fasn
				Cfl2
				RGD1562987
				Chmp5
				Tmem50a
				Tmeff1
				Hsbp1
				S100b
				Pmp22
