# Supplementary material for: Single‐Cell Transcriptomic Profiling of Brain Cells in Newborn Rats Following Hypoxic Ischemic Encephalopathy
Source: FASEB J. 2025 Aug 13;39(16):e70929. doi: 10.1096/fj.202402891RR (PMC12344624; doi:10.1096/fj.202402891RR)
Supplement: Supplementary file 20 — Table S9: fsb270929‐sup‐0020‐TableS9.xlsx. [file FSB2-39-e70929-s014.xlsx]

## Sheet: Table S9 Overlaps of DEGs in ea
Table S9 Overlaps of DEGs in each sub-cluster of OPCs
OPC1 sig.	OPC2 sig.	OPC3 sig.	OPC4 sig.	OPC5 sig.
Serpine2	Crlf1	Pcna	Cdc20	Vgf
Tsc22d1	Btg2	Mcm6	Cenpf	Emp1
Cspg5	Adgrg1	H1f5	Pttg1	Syt4
Emid1	Ascl1	Dnmt1	Dlgap5	S100a10
Gpm6a	Nbl1	Prim1	Ccnb1	Adm
Nrxn1	Egr1	Hist1h2an	Cenpe	Tubb6
Lrp1	Slc25a18	Lig1	Pimreg	Mlf1
Tspan7	Angpt1	Dut	AABR07000658.2	Rara
Sulf2	Egfr	Atad2	Ect2	Lmna
C1ql1	Hes6	Rfc3	Aurka	Phlda1
Igsf21	Sncaip	Slbp	Kif20a	Igfbp3
Ntrk2	Ckb	Atad5	Kif18b	Cavin3
Cntn1	Zeb1	Mcm4	Kif2c	Cav1
Dpp6	Dll3	Mcm5	Gtse1	Atp1b1
Ntrk3	Fam181b	Mcm3	Cep89	Insyn1
Ndfip1	Dll1	Mms22l	Bub1b	Vim
C1qtnf4	Rab3b	Tcf19	Arhgap11a	Plcd1
Masp1	Mycn	Mcm2	Mis18bp1	Mt1m
Brinp1	Rgma	Cdt1	Cenpi	Ldha
Epn2	Zhx3	Brca1	Depdc1	Myc
Mmp16	Serinc2	Dscc1	Cep55	Wdr1
Gria2	Dbx2	Ccne1	Troap	Prr7
Chl1	Draxin	Gins1	Ube2t	Mapk10
Rev3l	Mtmr11	Timeless	Spag5.1	B3galnt1
Scg3	Fos	Cdc45	Kif18a	Cav2
Usp24	Apoe	Uhrf1	AABR07015743.1	Dclk1
Asrgl1	Efhd2	Pkmyt1	Ska1	Cttnbp2nl
Flrt3	Cadm3	Cdc6	Gas2l3	Ywhaz
Alcam	Glrx	Dtl	Shcbp1	Tagln2
Brinp3	Cplx2	Dsn1	Psrc1	Nudt10
Traf4	Eci1	Mis18a	Ccnf	F3
Vstm2b	Msi1	Mybl2	Cip2a	Tmem43																				Snrpd2
Clstn3	Mmp14	Rrm2	Cenpt	Hspa5																				Pak3
Dab1	Pdlim4	Cenpu	Kif14	Capn2
Slc35f1	Olfm3	Dnajc9	AABR07032821.1	Vegfa
Gria3	S100a16	Haus4	Ska3	Fam49a
Luzp2	Rplp0	Rad51ap1	Fam83d	Rcn1
Cfap52	Dclk2	Tyms	Kpna2	Arhgef40
Ntm	Prdx2	Gins3	Arhgef39	Coro1c
Neto1	Inka2	Zfp367	Arhgap19	Ttc9
Ackr3	S100b	Dhfr	Ncapd2	Rcan1
Ppp2r2b	Rps27	Mcm7	LOC100359600	Jmjd1c
Eps8	Rpl15	Trip13	Rad21	Bmyc
Sfrp1	Rpl7	Chaf1a	Hdgf	Stat3
Pcp4	Rps5	Ncapg2	Fbxo5	Lrrfip2
Pid1	Chrna4	Ung	Cdkn2c	Atp2b1
Gas6	Rpl41	Msh2	Spdl1	Gm5471
B3gat2	Chd7	Ccne2	Ckap5	Pgap1
Tspan6	Rpl18a	Rfc5	G2e3	Smim11a
Asic1	Gsta4	Vrk1	H1f10	Slc39a6
RGD1309104	Mfap2	Pola2	Hyls1	Kmt2e
Ttc3	AC095947.3	AABR07066944.1	Ccdc34	B3gnt7
Clstn1	Rpl37a	Hat1	Cenpc
C1qtnf5	Ier2	Pold3	Mad2l1
Mageh1	Fabp3	Pola1	Trim59
Nrxn2	Kcnk10	Nup85	Cox6b2
Itgb8	AC141489.1	Fen1	Rangap1
Vcam1	Eef1g	Rfc2	Hnrnpa2b1
Slc38a3	Fosb	Siva1	Tubb4b
Reep1	Jun	Cdk2	Arl6ip1
Ly6e	Rpl24	Nxt1	Tedc1
Lrrn2	Rpl35	Gins4	AC127784.5
Rgs20	Sparcl1	Orc6	Mdm1
Pcdha13	RGD1359290	Mybl1	Calm2.1
Lrp11	Rps29	Psmc3ip	Gpx3
Nrarp	Dhx32	Pold2	Hp1bp3
Ctsh	Rps23	Nsmce4a	Plpp7
Itgav	Cdk4	Topbp1	Nde1
Podxl2	Dnaja1	Exosc8	Grk6
Klhl13	Btbd17	Metrn	Fam110a
Gabbr1	Sox9	Hirip3	Ska2
Enho	Rps18l1	Rpa3	Tnfaip6
Mmd2	Rpl27	Cdca7l	Sfpq
Myt1	Ddr1	Hltf	Rnaseh2c
Macroh2a2	Phc1	Arl6ip6	Myef2
Ncam2	Olig2	Ranbp1	Rnf26
Scg5	Rpl37	Trim37	Gpsm2
Orai1	Gsta6	Ssrp1	Ubb
Rab31	Rps4x	Terf1	Odf2
Frrs1l	Ddx5	Tfdp1	Fkbp2
Cdh2	Acss1	Nup62	Calm2
Maged2	Id1	Prdx4	Erh
Ddah1	Lima1	Mettl9	Cntrl
Snapc2	Pabpc1	Hpf1	Cdkn1b
Slitrk2	Rpl32.1	Ncl	Mapre1
Vezf1	Rps3a	Ift27	Septin10
Tspan12	Adcyap1r1	Lsm8	AABR07035218.1
Nlgn1	Eno1	Npm1	Ddx39a
Armh4	Nfia	Srsf7	Arf2
Epdr1	Zbtb18	Itgb3bp	Cep295
Lrrc4b	Ptov1	Cmss1	Ppih
Atp1a1	Slc29a4	Casp8ap2	Mdh1
Ankrd11	Tspan5	Tceal9	Nup88
Gabrg1	Ncor2	Nmral1	Rbmx
Hba-a1	Slc7a5	Tubg1	Acsl5
	Sf3b1	Pole4	LOC100912564.2
	Rgs16	Srsf2	Lix1l
	Cracd	Pa2g4	Hnrnpl
	Zfand5	Smc1a	Hnrnpul1
	Rpl5	Snrpb	Pnrc2
	Nrcam	Stub1	Ppp2r5c
	Zbtb20	Mpp6	Hint1
	Mtss2	Rbbp7	Pds5b
	Ypel3	Nop10	Xpo1
	Usp54	Dtymk	Hnrnph1
	Klf3	AABR07038948.2	Sae1
	Dusp6	Mrpl14	Hmgn3
	Plekho1	Tmem97	Ppial4d
	Rpl36a	Hspa14	AABR07060778.1
	Grik2	Pbdc1	Sf1
	Tp53	Dpy30	Hnrnpul2
	Pon2	Aarsd1	Akirin2
	Slc3a2
	Myo18a
	Sox8
	Dock7
	AABR07015941.1
	Klhl7
	Tmem107
	Snrpe
	Nono
	Lrrn1
	Tmem47
	AABR07032255.2
	Idh2
	Htatsf1
	Ier5
	Hm13
	Ifi30
	Prmt2
	Sod1
	Cbx3
	Ahcyl1
	AABR07045322.1
	Bccip
	Eif4ebp2
	Chd3
	Rcn2
	Pink1
	Bri3
	Luc7l
	Rpl26
	Gpx1
	Ssbp3
	Acot1
	Mxd4
	Cxxc5
	Pnrc1
	Dlg5
	Asf1a
	Smarcc1
	Zfp422
	Pnisr
	Epb41
	AABR07062466.1
	Mad2l2
	LOC100360841
	Crot
	Zc3h13
	Junb
	Cryab
	S100a13
