# Supplementary material for: Single‐Cell Transcriptomic Profiling of Brain Cells in Newborn Rats Following Hypoxic Ischemic Encephalopathy
Source: FASEB J. 2025 Aug 13;39(16):e70929. doi: 10.1096/fj.202402891RR (PMC12344624; doi:10.1096/fj.202402891RR)
Supplement: Supplementary file 21 — Table S10: fsb270929‐sup‐0021‐TableS10.xlsx. [file FSB2-39-e70929-s003.xlsx]

## Sheet: Table S10 Expressed genes in ea
Table S10 Expressed genes in each sub-cluster of endothelial cells
gene	p_val	avg_log2FC	cluster
Gja4	2.58E-292	-1.88925	VEC-capillary1
Cd63	3.87E-225	-0.771548	VEC-capillary1
Ecm1	9.21E-181	-1.14335	VEC-capillary1
Unc5b	2.82E-160	-0.807471	VEC-capillary1
Ifitm10	5.97E-147	-0.911579	VEC-capillary1
Sbspon	1.39E-143	-1.35771	VEC-capillary1
Glul	1.48E-140	-0.821983	VEC-capillary1
Mdk	2.35E-138	-0.787879	VEC-capillary1
Marcks	1.96E-131	-0.557879	VEC-capillary1
Wls	1.27E-128	-0.334221	VEC-capillary1
Ca4	2.00E-119	1.42105	VEC-capillary1
Nrgn	1.99E-118	0.814673	VEC-capillary1
Ctsd	5.32E-118	-0.703658	VEC-capillary1
RGD1564664	5.72E-115	-0.538662	VEC-capillary1
Tfrc	9.05E-113	0.982452	VEC-capillary1
Tspan7	3.09E-112	-0.454015	VEC-capillary1
Mtch1	2.02E-106	-0.375094	VEC-capillary1
Slco1a4	2.32E-103	-0.828376	VEC-capillary1
Cald1	6.43E-102	-0.786583	VEC-capillary1
Sox17	7.25E-100	-0.562308	VEC-capillary1
Mrps26	3.36E-99	-0.445371	VEC-capillary1
Fabp5	4.39E-99	-0.405342	VEC-capillary1
Serpine2	3.18E-98	-0.37894	VEC-capillary1
Fth1	4.90E-98	-0.613619	VEC-capillary1
Txnip	5.03E-98	-0.741315	VEC-capillary1
Rgs3	2.62E-97	-0.318499	VEC-capillary1
AABR07054189.1	7.53E-95	-0.601087	VEC-capillary1
Rgs5	2.58E-94	-1.40024	VEC-capillary1
Ptn	2.69E-93	-0.837879	VEC-capillary1
Tspan3	3.02E-93	-0.353483	VEC-capillary1
Tubb2a	1.30E-92	-0.317726	VEC-capillary1
Adgrg1	2.27E-92	-0.356491	VEC-capillary1
Ctsh	5.76E-91	-0.257644	VEC-capillary1
Tinagl1	1.24E-90	-0.747306	VEC-capillary1
Igfbp4	2.17E-90	-0.466766	VEC-capillary1
Ninj1	1.04E-87	-0.298737	VEC-capillary1
Csrp2	1.97E-86	0.553578	VEC-capillary1
Nid1	2.14E-86	-0.353858	VEC-capillary1
Tacc2	7.62E-86	-0.276628	VEC-capillary1
Atp1b2	4.80E-85	-0.45872	VEC-capillary1
Timp1	7.12E-85	-0.28517	VEC-capillary1
Atp1a2	1.23E-84	-0.393915	VEC-capillary1
Nbl1	1.49E-84	-0.310265	VEC-capillary1
Sat1	4.03E-84	-0.480122	VEC-capillary1
Alpl	2.36E-83	-0.63359	VEC-capillary1
Amd1	4.51E-83	-0.52042	VEC-capillary1
Plpp1	7.20E-83	-0.327098	VEC-capillary1
Fos	2.27E-82	-0.545138	VEC-capillary1
Col5a2	6.85E-82	-0.348192	VEC-capillary1
Atp1b1	1.04E-81	-0.258926	VEC-capillary1
Mrps6	1.48E-81	-0.268597	VEC-capillary1
Cxcl12	1.98E-80	-1.1209	VEC-capillary1
Mmrn2	1.54E-79	-0.306542	VEC-capillary1
Orai1	1.32E-78	-0.273839	VEC-capillary1
Adam15	2.16E-78	-0.372096	VEC-capillary1
Bsg	3.15E-78	0.380629	VEC-capillary1
Cd82	5.44E-78	-0.339446	VEC-capillary1
Ctsb	2.75E-77	-0.352295	VEC-capillary1
Mt3	3.64E-77	-0.69417	VEC-capillary1
Cdc42ep1	5.36E-77	-0.290722	VEC-capillary1
Ifitm3	1.02E-76	-0.585789	VEC-capillary1
Ifitm2	2.00E-76	-0.360084	VEC-capillary1
Arhgdib	4.81E-76	-0.31932	VEC-capillary1
Fam107a	8.40E-76	-0.271716	VEC-capillary1
Tes	1.08E-75	-0.33063	VEC-capillary1
Hyal2	1.04E-74	-0.396818	VEC-capillary1
Nudt4	3.35E-74	-0.282967	VEC-capillary1
Il6st	2.09E-73	-0.323416	VEC-capillary1
Fxyd6	3.02E-73	-0.482659	VEC-capillary1
B2m	7.10E-73	0.338399	VEC-capillary1
Nfkbia	2.39E-72	-0.267286	VEC-capillary1
Vsir	3.95E-72	-0.284825	VEC-capillary1
Ndrg2	4.58E-72	-0.326884	VEC-capillary1
Laptm4a	4.61E-72	-0.371638	VEC-capillary1
Slc22a8	4.76E-72	0.759681	VEC-capillary1
Gpm6b	2.64E-71	-0.28674	VEC-capillary1
Plpp3	5.20E-71	-0.538589	VEC-capillary1
Gjc1	2.58E-70	-0.285174	VEC-capillary1
Tst	8.28E-70	-0.365194	VEC-capillary1
Olfml2a	1.58E-68	-0.377149	VEC-capillary1
Mt-co2	4.05E-67	-0.299056	VEC-capillary1
Pcp4	4.81E-67	0.551521	VEC-capillary1
Acsbg1	1.88E-65	-0.25159	VEC-capillary1
Ier3	3.49E-65	-0.550287	VEC-capillary1
Apod	9.52E-65	-0.434898	VEC-capillary1
Efnb2	3.28E-64	-0.284402	VEC-capillary1
AC120594.1	6.21E-64	-0.748262	VEC-capillary1
Mecom	2.11E-62	-0.312958	VEC-capillary1
Nr2f2	3.84E-62	-0.332046	VEC-capillary1
Tmem176a	5.91E-62	-0.524551	VEC-capillary1
Anxa5	2.41E-61	-0.263238	VEC-capillary1
Clec14a	3.42E-61	-0.54069	VEC-capillary1
Timp3	7.73E-61	-0.259631	VEC-capillary1
S100b	2.54E-60	-0.533774	VEC-capillary1
Rnaset2	7.94E-60	-0.261221	VEC-capillary1
Hmgcs1	1.10E-59	-0.25767	VEC-capillary1
Ttyh1	2.84E-59	-0.462639	VEC-capillary1
Nsg1	1.32E-58	-0.37562	VEC-capillary1
Zfp36	4.97E-58	-0.360934	VEC-capillary1
Madcam1	9.33E-57	-0.659023	VEC-capillary1
Mlc1	1.79E-56	-0.276978	VEC-capillary1
Serinc3	9.20E-56	-0.28815	VEC-capillary1
Cd59	1.52E-55	-0.424459	VEC-capillary1
Slc7a1	1.97E-55	0.54222	VEC-capillary1
Slc6a6	4.36E-54	-0.492195	VEC-capillary1
Nnat	1.80E-53	-0.262548	VEC-capillary1
Pmp22	2.72E-53	-0.288485	VEC-capillary1
Cavin3	4.08E-53	-0.319711	VEC-capillary1
Gata2	1.89E-52	-0.252692	VEC-capillary1
Hmgcs2	6.40E-52	-0.298846	VEC-capillary1
Scd2	3.78E-51	-0.261589	VEC-capillary1
Aldoc	4.20E-50	-0.384346	VEC-capillary1
Bcam	1.10E-49	-0.29588	VEC-capillary1
Lgmn	1.55E-49	-0.307491	VEC-capillary1
Crip1	2.40E-48	-0.410949	VEC-capillary1
Gstp1	7.36E-48	-0.331148	VEC-capillary1
Slc3a2	1.02E-47	0.368838	VEC-capillary1
Tmem140	3.43E-47	-0.257258	VEC-capillary1
Pllp	4.47E-46	-0.332074	VEC-capillary1
Tmem176b	2.52E-45	-0.414407	VEC-capillary1
Junb	3.58E-45	-0.285974	VEC-capillary1
Itm2b	1.44E-44	-0.25477	VEC-capillary1
Tagln2	2.88E-44	-0.287126	VEC-capillary1
Igfbp7	5.96E-44	-0.35978	VEC-capillary1
Depp1	1.01E-43	-0.367	VEC-capillary1
Id1	1.06E-43	-0.435612	VEC-capillary1
Igfbp3	1.10E-43	-0.508628	VEC-capillary1
Fn1	4.38E-43	0.743036	VEC-capillary1
Slco1c1	2.54E-41	0.402352	VEC-capillary1
Fabp7	3.43E-41	-0.520137	VEC-capillary1
Tmem252	4.04E-41	-0.404589	VEC-capillary1
Anxa3	7.84E-39	-0.261547	VEC-capillary1
Aqp4	1.19E-38	-0.48371	VEC-capillary1
AC134224.3	6.17E-38	0.635561	VEC-capillary1
Aif1	2.33E-36	-0.463564	VEC-capillary1
Mt2A	1.54E-35	-0.757874	VEC-capillary1
Epas1	1.63E-35	-0.278199	VEC-capillary1
Slc38a5	2.53E-34	0.585484	VEC-capillary1
Clu	3.26E-34	-0.364232	VEC-capillary1
Slc1a3	4.52E-33	-0.339436	VEC-capillary1
Fcer1g	8.09E-33	-0.434107	VEC-capillary1
Tyrobp	8.84E-33	-0.44441	VEC-capillary1
Slc38a3	8.74E-31	0.487654	VEC-capillary1
Slc7a5	1.36E-27	0.510663	VEC-capillary1
Ckb	7.97E-27	-0.292842	VEC-capillary1
Tcf12	2.32E-26	0.286329	VEC-capillary1
C1qb	2.53E-26	-0.54179	VEC-capillary1
Tp53i11	8.47E-26	-0.258485	VEC-capillary1
Myl9	2.01E-25	-0.330741	VEC-capillary1
Apcdd1	1.37E-24	0.329462	VEC-capillary1
Cdo1	1.61E-24	0.521943	VEC-capillary1
Slc16a1	1.58E-23	0.459796	VEC-capillary1
Hmcn1	3.53E-21	0.819564	VEC-capillary1
Ddc	1.50E-20	0.664328	VEC-capillary1
Hba-a2	8.40E-18	-1.75872	VEC-capillary1
AY172581.24	1.14E-17	0.403961	VEC-capillary1
Rere	1.29E-17	0.281212	VEC-capillary1
Psme4	3.14E-16	0.282437	VEC-capillary1
Rnf111	4.11E-16	0.264175	VEC-capillary1
Setd5	6.78E-16	0.252804	VEC-capillary1
Nfia	1.40E-15	0.336472	VEC-capillary1
Sema6d	1.92E-15	0.266389	VEC-capillary1
Srgap2	3.20E-15	0.302704	VEC-capillary1
AY172581.9	9.77E-15	0.525137	VEC-capillary1
Phf20l1.1	1.38E-14	0.257837	VEC-capillary1
Jmjd1c	3.04E-14	0.277592	VEC-capillary1
Kdr	8.09E-14	0.379264	VEC-capillary1
Ifnar1	8.40E-14	0.442646	VEC-capillary1
Nfib	9.92E-14	0.319515	VEC-capillary1
Apln	1.24E-13	0.467113	VEC-capillary1
Arhgef12	1.08E-11	0.263898	VEC-capillary1
Ptgds	3.77E-11	0.251064	VEC-capillary1
Ralgapa1	1.17E-10	0.306917	VEC-capillary1
Aplnr	1.02E-09	0.437428	VEC-capillary1
Adgrl4	1.10E-09	0.299521	VEC-capillary1
Arhgap31	1.39E-09	0.337764	VEC-capillary1
Map4k5	2.11E-09	0.280171	VEC-capillary1
Adamtsl2	3.16E-09	0.50439	VEC-capillary1
Htra3	3.31E-09	0.415094	VEC-capillary1
Ophn1	4.39E-09	0.359367	VEC-capillary1
Slc39a10	2.30E-08	0.278363	VEC-capillary1
Sorbs1	2.61E-08	0.36272	VEC-capillary1
Akap13	3.07E-08	0.303062	VEC-capillary1
Magi3	6.11E-08	0.271766	VEC-capillary1
Mcf2l	3.38E-07	0.259655	VEC-capillary1
Sema6a	5.06E-07	0.293079	VEC-capillary1
Arhgap12	5.70E-07	0.259297	VEC-capillary1
Ivns1abp	8.14E-07	0.623971	VEC-capillary1
Ppfibp1	1.12E-06	0.265267	VEC-capillary1
Afdn	3.70E-06	0.263137	VEC-capillary1
Slc39a8	5.64E-06	0.429071	VEC-capillary1
Akap12	6.29E-06	0.257051	VEC-capillary1
Fut4	7.84E-06	0.269712	VEC-capillary1
Reep3	1.06E-05	0.362902	VEC-capillary1
Cst3	1.10E-05	-0.699509	VEC-capillary1
Gtf2i	1.76E-05	0.289259	VEC-capillary1
Hbb	2.03E-05	-1.89971	VEC-capillary1
Mtss1	2.84E-05	0.294798	VEC-capillary1
Rasal2	3.37E-05	0.393767	VEC-capillary1
Ptprm	4.05E-05	0.457136	VEC-capillary1
Tjp2	5.66E-05	0.284845	VEC-capillary1
Cdh11	5.84E-05	0.332278	VEC-capillary1
Rnf19a	6.68E-05	0.274127	VEC-capillary1
Dlc1	7.89E-05	0.269855	VEC-capillary1
Ttc27	0.000111815	0.296951	VEC-capillary1
Myh10	0.000135026	0.473427	VEC-capillary1
Pcnx1	0.000183666	0.405218	VEC-capillary1
Hba-a1	0.000208378	-1.8743	VEC-capillary1
Agfg1	0.000305247	0.327047	VEC-capillary1
Lama4	0.000336979	0.355808	VEC-capillary1
Mbd2	0.000502925	0.270084	VEC-capillary1
Apoe	0.000528532	-0.366726	VEC-capillary1
Abcg1	0.000535208	0.270736	VEC-capillary1
Ppm1f	0.000539938	0.269734	VEC-capillary1
RT1-T24-3	0.000761335	0.283539	VEC-capillary1
Esyt2	0.000862188	0.300134	VEC-capillary1
Tdrp	0.000906864	0.408186	VEC-capillary1
Hes1	0.00100967	0.295496	VEC-capillary1
Pfkp	0.00102106	0.279276	VEC-capillary1
Dock9	0.00104836	0.377482	VEC-capillary1
Dnm3	0.00112096	0.433375	VEC-capillary1
Fam13c	0.00114302	0.274229	VEC-capillary1
Rhobtb1	0.00133405	0.28043	VEC-capillary1
Ptprg	0.00166645	0.368345	VEC-capillary1
Lrrc8c	0.00262625	0.36219	VEC-capillary1
St3gal5	0.00322216	0.320466	VEC-capillary1
Gatm	0.00399125	0.364059	VEC-capillary1
Tcf4	0.00699649	0.296741	VEC-capillary1
Pitpna	0.007229	0.251329	VEC-capillary1
Angpt2	0.0086169	0.375124	VEC-capillary1
Zic3	0.00862732	0.251961	VEC-capillary1
Ptprd	0.00901651	0.41618	VEC-capillary1
Gja4	0	2.55869	VEC-arterial
Cxcl12	0	2.5499	VEC-arterial
Sbspon	0	2.30115	VEC-arterial
Slco1a4	0	1.9999	VEC-arterial
Unc5b	1.40E-271	1.75817	VEC-arterial
Apoe	1.95E-264	-1.64063	VEC-arterial
Ifitm10	7.41E-264	1.71129	VEC-arterial
Alpl	1.74E-259	1.73583	VEC-arterial
Ecm1	1.89E-235	1.96575	VEC-arterial
AC120594.1	4.35E-227	1.86381	VEC-arterial
Fbln5	7.30E-226	2.66652	VEC-arterial
Id1	4.30E-224	1.46726	VEC-arterial
Slc6a6	9.56E-213	1.53214	VEC-arterial
Epas1	2.31E-207	1.08717	VEC-arterial
Wfdc1	9.72E-193	1.97	VEC-arterial
LOC100364435	4.76E-192	-1.25558	VEC-arterial
Igfbp7	2.14E-190	0.839008	VEC-arterial
Ctsd	1.37E-182	1.38603	VEC-arterial
Degs2	4.98E-182	1.38384	VEC-arterial
Flt1	2.03E-172	0.918426	VEC-arterial
Cldn5	5.76E-172	0.711235	VEC-arterial
Itm2a	3.51E-170	1.03083	VEC-arterial
Tm4sf1	3.89E-166	2.15642	VEC-arterial
Slc2a1	5.50E-166	1.00168	VEC-arterial
Podxl	4.95E-147	1.14551	VEC-arterial
Sox17	2.40E-139	1.35482	VEC-arterial
Slc9a3r2	2.89E-139	1.06939	VEC-arterial
Vwa1	6.98E-137	0.962751	VEC-arterial
Pllp	8.95E-128	1.13424	VEC-arterial
Pcp4	9.42E-128	-1.92694	VEC-arterial
Cd59	1.71E-124	1.24184	VEC-arterial
Aplnr	7.05E-124	-1.36597	VEC-arterial
Nthl1	4.93E-122	1.35301	VEC-arterial
Tsc22d1	1.76E-121	0.852333	VEC-arterial
Spock2	2.49E-121	1.24741	VEC-arterial
Glul	2.56E-121	1.06482	VEC-arterial
Enpp1	1.08E-118	0.915676	VEC-arterial
Ptprb	2.41E-115	1.02745	VEC-arterial
Apln	3.26E-115	-2.12911	VEC-arterial
Cavin3	3.30E-115	0.921885	VEC-arterial
Slc38a2	7.15E-114	0.939193	VEC-arterial
Cdo1	1.06E-111	-1.74482	VEC-arterial
Mdk	6.03E-111	1.14571	VEC-arterial
Srgn	1.29E-109	0.75252	VEC-arterial
Bsg	3.43E-105	0.732489	VEC-arterial
Col18a1	3.94E-104	1.83227	VEC-arterial
Slco1c1	1.61E-103	0.740512	VEC-arterial
Aplp2	5.35E-101	0.792946	VEC-arterial
Cpe	8.58E-99	-1.1764	VEC-arterial
Ltbp4	5.75E-98	1.18058	VEC-arterial
Pltp	6.03E-97	0.792221	VEC-arterial
Gpcpd1	3.71E-96	0.793196	VEC-arterial
Slc39a10	3.51E-94	0.772394	VEC-arterial
Lmo7	1.18E-93	0.762115	VEC-arterial
Itm2b	1.05E-90	0.470062	VEC-arterial
Ca4	2.51E-89	-1.58924	VEC-arterial
Efnb2	7.04E-87	1.00623	VEC-arterial
Cthrc1	6.41E-84	1.03835	VEC-arterial
Fxyd5	4.10E-82	0.708003	VEC-arterial
Ifi30	2.54E-79	-1.05192	VEC-arterial
Fxyd6	2.33E-78	-1.12538	VEC-arterial
Lama1	2.60E-78	1.1613	VEC-arterial
Mcam	9.83E-78	-1.08324	VEC-arterial
Col4a1	3.79E-77	0.647413	VEC-arterial
Sema3c	5.60E-75	0.920223	VEC-arterial
Esam	2.87E-72	0.51865	VEC-arterial
Agrn	1.31E-71	0.925764	VEC-arterial
Myh10	4.59E-71	-1.10285	VEC-arterial
Icam2	8.07E-71	0.810982	VEC-arterial
Tagln2	5.94E-69	0.566187	VEC-arterial
Fut8	8.47E-69	0.938603	VEC-arterial
Slco2a1	1.17E-66	-0.879784	VEC-arterial
Mecom	1.41E-66	0.972732	VEC-arterial
Crip2	5.13E-66	0.633523	VEC-arterial
Cd320	1.05E-65	0.751287	VEC-arterial
Adam15	2.22E-65	0.950123	VEC-arterial
Abcb4	4.39E-65	0.722417	VEC-arterial
Gstp1	5.27E-64	0.882569	VEC-arterial
Lgals9	1.14E-63	0.705011	VEC-arterial
Mfsd2a	1.67E-63	0.750298	VEC-arterial
Tek	1.97E-62	0.79147	VEC-arterial
Adgrf5	4.27E-62	0.647539	VEC-arterial
Id3	2.42E-61	0.689924	VEC-arterial
Ltbp1	6.36E-61	0.694692	VEC-arterial
Tpd52l1	2.10E-60	0.900704	VEC-arterial
Gria2	3.00E-59	-1.00607	VEC-arterial
Gmfg	2.56E-58	-0.809747	VEC-arterial
Tspan8	3.34E-58	0.913777	VEC-arterial
Hmgcs2	4.29E-57	0.915108	VEC-arterial
Pde2a	1.43E-55	-0.702742	VEC-arterial
Vegfc	1.02E-53	0.947671	VEC-arterial
Zap70	1.47E-53	-0.690201	VEC-arterial
Myl12b	2.88E-53	0.68412	VEC-arterial
Tp53i11	3.45E-53	-1.22019	VEC-arterial
Mmrn2	7.95E-53	0.833412	VEC-arterial
Acvrl1	1.20E-52	0.761675	VEC-arterial
Itga4	1.18E-51	-0.835784	VEC-arterial
Sptbn1	1.24E-51	0.541004	VEC-arterial
Odc1	2.08E-51	-0.709031	VEC-arterial
Prom1	8.04E-51	0.620733	VEC-arterial
Serinc3	1.16E-50	0.699844	VEC-arterial
Sox18	8.32E-50	1.08267	VEC-arterial
Cdh2	1.79E-48	-0.693664	VEC-arterial
Actb	2.80E-48	-0.454655	VEC-arterial
Gnas.1	6.62E-48	0.473227	VEC-arterial
Ets2	2.35E-47	-0.701876	VEC-arterial
Isyna1	7.82E-47	-0.790665	VEC-arterial
Mgll	1.43E-46	0.766867	VEC-arterial
Chst1	1.77E-46	-0.857676	VEC-arterial
Dusp2	8.20E-46	-0.906016	VEC-arterial
Rras	8.45E-45	0.727296	VEC-arterial
Mrps26	1.21E-44	0.947692	VEC-arterial
Cyyr1	2.14E-44	0.574688	VEC-arterial
Gata2	2.19E-44	0.824532	VEC-arterial
Ucp2	2.39E-44	0.562388	VEC-arterial
Adtrp	2.99E-44	0.726377	VEC-arterial
Cdh5	3.76E-44	0.523258	VEC-arterial
Tie1	5.38E-44	0.566599	VEC-arterial
Cobll1	6.07E-44	0.70672	VEC-arterial
Aldh7a1	6.31E-44	-0.642874	VEC-arterial
Ttc27	2.34E-43	-0.63066	VEC-arterial
Rpl23	1.56E-42	-0.387228	VEC-arterial
Lamb2	1.65E-42	0.817648	VEC-arterial
Ifitm3	3.68E-42	-0.827349	VEC-arterial
Slc16a1	1.04E-41	0.561105	VEC-arterial
Abhd17c	1.19E-41	0.805084	VEC-arterial
Laptm4a	5.01E-41	0.482465	VEC-arterial
Smad7	1.02E-40	0.755572	VEC-arterial
Tacc2	1.37E-40	0.672451	VEC-arterial
Tmsb4x	1.88E-40	-0.296522	VEC-arterial
Col4a4	1.90E-40	-0.65134	VEC-arterial
Cert1	2.59E-40	0.769276	VEC-arterial
Klf4	3.45E-40	0.782312	VEC-arterial
RGD1565166	6.53E-40	0.556048	VEC-arterial
Tfpi	1.77E-39	-0.70471	VEC-arterial
Fkbp10	1.30E-38	-0.440886	VEC-arterial
Rcsd1	2.21E-38	-0.541267	VEC-arterial
Slc38a5	4.94E-38	-0.64407	VEC-arterial
Pfkp	6.20E-38	-0.533956	VEC-arterial
AABR07007032.1	1.74E-37	0.567235	VEC-arterial
Npdc1	2.62E-37	0.657178	VEC-arterial
Sparcl1	4.07E-37	-0.684085	VEC-arterial
Jag2	6.70E-37	0.831828	VEC-arterial
Plat	7.20E-37	0.469176	VEC-arterial
Rgs3	7.43E-37	0.693661	VEC-arterial
Ly6e	7.61E-37	-0.534574	VEC-arterial
Notum	9.01E-37	0.672526	VEC-arterial
Myl12a	9.73E-37	0.500326	VEC-arterial
Itprid2	1.20E-36	0.770387	VEC-arterial
Apod	1.31E-36	0.692751	VEC-arterial
Smox	1.59E-36	-0.546368	VEC-arterial
Slc7a1	1.75E-36	0.47627	VEC-arterial
Arl4a	2.61E-36	0.638069	VEC-arterial
Psap	1.01E-35	0.349911	VEC-arterial
Bmp2k	5.58E-35	-0.491347	VEC-arterial
AY172581.24	6.18E-35	-0.432857	VEC-arterial
B2m	1.01E-34	-0.339032	VEC-arterial
Cxcr4	1.15E-34	0.628926	VEC-arterial
Cstb	1.84E-34	-0.561554	VEC-arterial
Slc38a3	6.71E-34	-0.542301	VEC-arterial
Phlda1	7.60E-34	0.701512	VEC-arterial
Slc1a4	7.81E-34	-0.488597	VEC-arterial
Prtfdc1	8.49E-34	-0.469546	VEC-arterial
Lama4	8.61E-34	-0.670457	VEC-arterial
Kif1b	1.65E-33	-0.637687	VEC-arterial
Cd9	6.23E-33	0.468778	VEC-arterial
Rpl15	6.51E-33	-0.35704	VEC-arterial
Angpt2	2.37E-32	-1.17639	VEC-arterial
Pfn1	3.63E-32	-0.471565	VEC-arterial
Eogt	3.91E-32	0.679547	VEC-arterial
Lcn2	4.39E-32	-0.764191	VEC-arterial
Kitlg	5.90E-32	0.581709	VEC-arterial
Sgms1	7.94E-32	0.624012	VEC-arterial
Lrp1	1.75E-31	-0.675274	VEC-arterial
Sorbs2	1.89E-31	0.665568	VEC-arterial
Rpl35	2.49E-31	-0.357187	VEC-arterial
Actn1	2.81E-31	-0.492981	VEC-arterial
Mmd	3.38E-31	-0.555344	VEC-arterial
Lsr	4.02E-31	0.559735	VEC-arterial
Pabpc1	4.07E-31	-0.452526	VEC-arterial
Apcdd1	5.60E-31	0.374139	VEC-arterial
Ppp1r14b	5.86E-31	-0.56613	VEC-arterial
App	6.53E-31	0.372361	VEC-arterial
Npm1	6.80E-31	-0.506299	VEC-arterial
Col4a5	9.22E-31	0.646048	VEC-arterial
Tspan13	1.31E-30	0.447859	VEC-arterial
Nectin2	2.53E-30	-0.491848	VEC-arterial
Nfkbia	9.62E-30	0.5521	VEC-arterial
Tmsb10	1.55E-29	-0.34878	VEC-arterial
RGD1310587	1.70E-29	0.599326	VEC-arterial
AABR07031491.2	2.77E-29	-0.357106	VEC-arterial
Notch1	4.42E-29	0.595601	VEC-arterial
Itgb1	6.15E-29	0.377368	VEC-arterial
Cdc42ep3	8.88E-29	-0.688104	VEC-arterial
Rapgef2	1.01E-28	0.528388	VEC-arterial
Ldhb	1.76E-28	0.400735	VEC-arterial
Olfml2a	1.80E-28	0.689499	VEC-arterial
Sox13	2.13E-28	0.67925	VEC-arterial
Heg1	2.97E-28	0.560081	VEC-arterial
Utrn	3.07E-28	0.486375	VEC-arterial
Adipor2	6.06E-28	0.626887	VEC-arterial
Tpt1	8.34E-28	-0.38958	VEC-arterial
Grap	1.43E-27	-0.572472	VEC-arterial
Hnrnpa1	2.22E-27	-0.497622	VEC-arterial
Rnf144b	2.29E-27	0.601121	VEC-arterial
Igfbp3	2.35E-27	1.00336	VEC-arterial
Hnrnpd	4.43E-27	-0.487369	VEC-arterial
Rgcc	4.45E-27	-0.576937	VEC-arterial
Acer2	5.66E-27	0.637037	VEC-arterial
AABR07026317.1	7.00E-27	-0.413076	VEC-arterial
Hmgn2	7.24E-27	-0.573806	VEC-arterial
Ttc3	7.26E-27	-0.545359	VEC-arterial
Anxa3	7.54E-27	0.481533	VEC-arterial
Myl9	1.53E-26	-0.44885	VEC-arterial
Retsat	1.81E-26	0.700677	VEC-arterial
Mtch1	3.07E-26	0.530132	VEC-arterial
Tspan7	5.95E-26	-0.632495	VEC-arterial
Angptl4	6.01E-26	0.508372	VEC-arterial
Arhgap18	6.94E-26	-0.626705	VEC-arterial
Alad	8.67E-26	-0.304227	VEC-arterial
Apold1	8.98E-26	0.738295	VEC-arterial
Marcks	1.05E-25	-0.718351	VEC-arterial
Rps3	1.18E-25	-0.322602	VEC-arterial
Nid2	1.20E-25	-0.518626	VEC-arterial
Smagp	1.25E-25	-0.371526	VEC-arterial
Rpl18a	1.50E-25	-0.312217	VEC-arterial
Bmpr2	2.24E-25	0.506644	VEC-arterial
Adamtsl2	3.94E-25	-0.407509	VEC-arterial
Atp1a2	4.00E-25	-0.740253	VEC-arterial
Cltb	5.02E-25	0.653846	VEC-arterial
Junb	6.92E-25	-0.525054	VEC-arterial
Hspb1	8.57E-25	0.351819	VEC-arterial
Add3	1.18E-24	-0.398274	VEC-arterial
Mta2	1.34E-24	-0.371433	VEC-arterial
Sema6a	1.62E-24	-0.49874	VEC-arterial
Abcg2	1.63E-24	0.581745	VEC-arterial
Tbc1d14	3.72E-24	-0.405544	VEC-arterial
Lcp1	5.22E-24	-0.451762	VEC-arterial
Atp1b2	5.81E-24	-0.761288	VEC-arterial
Atp5f1b	7.25E-24	-0.293925	VEC-arterial
Rpl36a	1.74E-23	-0.474449	VEC-arterial
Rpl27a	2.60E-23	-0.307804	VEC-arterial
Prcp	3.38E-23	-0.359558	VEC-arterial
Capn2	5.49E-23	0.550733	VEC-arterial
Rpl28	5.78E-23	-0.359341	VEC-arterial
Rpl4	5.87E-23	-0.338952	VEC-arterial
Hmcn1	6.12E-23	-0.476113	VEC-arterial
Acox1	9.36E-23	-0.343961	VEC-arterial
Acvr1	1.45E-22	0.602343	VEC-arterial
Slco2b1	2.08E-22	-0.40736	VEC-arterial
Rpl32.1	2.25E-22	-0.359329	VEC-arterial
Sat1	2.67E-22	0.831392	VEC-arterial
Prpsap1	3.68E-22	-0.409252	VEC-arterial
Rpl7	3.83E-22	-0.309793	VEC-arterial
LOC100363469	3.87E-22	-0.369196	VEC-arterial
Slc7a8	4.24E-22	0.552911	VEC-arterial
Fabp5	5.58E-22	-0.524068	VEC-arterial
Rplp0	5.70E-22	-0.274804	VEC-arterial
Cebpd	5.70E-22	-0.419207	VEC-arterial
Nt5dc2	5.93E-22	-0.324897	VEC-arterial
Cmas	7.03E-22	0.607371	VEC-arterial
Fth1	7.04E-22	-0.513314	VEC-arterial
Rtn1	7.95E-22	-0.526629	VEC-arterial
Nkapd1	9.20E-22	-0.362278	VEC-arterial
Dll4	9.46E-22	0.551678	VEC-arterial
Rps24	1.62E-21	-0.401725	VEC-arterial
LOC100360841	1.81E-21	-0.407582	VEC-arterial
Ran	3.17E-21	-0.464771	VEC-arterial
Frmd6	3.69E-21	-0.426068	VEC-arterial
Bche	4.72E-21	0.490933	VEC-arterial
Lypla2	5.88E-21	-0.274172	VEC-arterial
Serpinh1	7.16E-21	-0.495958	VEC-arterial
Maob	8.27E-21	0.475673	VEC-arterial
Uaca	8.58E-21	0.500999	VEC-arterial
Tmem205	9.93E-21	0.588997	VEC-arterial
Tpcn1	1.15E-20	-0.281093	VEC-arterial
Rab6a	1.19E-20	0.457947	VEC-arterial
Reep1	1.29E-20	-0.349808	VEC-arterial
Galk1	1.34E-20	-0.298269	VEC-arterial
Ptprd	1.60E-20	-0.418552	VEC-arterial
Tgfb1	1.76E-20	-0.405718	VEC-arterial
Snx3	1.95E-20	0.319944	VEC-arterial
Rps17	1.98E-20	-0.396299	VEC-arterial
Nfe2l2	2.85E-20	0.549382	VEC-arterial
Tgm2	3.01E-20	-0.44981	VEC-arterial
Sh3rf1	3.03E-20	-0.26236	VEC-arterial
Tes	3.37E-20	0.629882	VEC-arterial
Ptprz1	4.90E-20	-1.06959	VEC-arterial
Alcam	4.91E-20	0.46637	VEC-arterial
Nme4	5.24E-20	-0.300635	VEC-arterial
Ckb	6.15E-20	-0.744616	VEC-arterial
Tp53	7.67E-20	-0.344384	VEC-arterial
Ggta1	8.28E-20	-0.352159	VEC-arterial
Macf1	8.59E-20	0.369909	VEC-arterial
Ocln	1.02E-19	0.467039	VEC-arterial
Myadm	1.12E-19	-0.344679	VEC-arterial
Smad1	1.50E-19	-0.409455	VEC-arterial
Nos3	1.51E-19	0.505619	VEC-arterial
Tinagl1	1.56E-19	0.560845	VEC-arterial
Camk2n1	1.86E-19	-0.302664	VEC-arterial
Eng	1.94E-19	0.36857	VEC-arterial
Rps11	2.45E-19	-0.330589	VEC-arterial
Srsf2	3.01E-19	-0.354496	VEC-arterial
Rpl10	3.45E-19	-0.305399	VEC-arterial
Tubb2a	8.31E-19	0.524905	VEC-arterial
LOC100361025	8.31E-19	-0.26402	VEC-arterial
Tra2b	8.90E-19	-0.333856	VEC-arterial
Myo1b	1.23E-18	-0.345651	VEC-arterial
Twf2	1.30E-18	-0.270707	VEC-arterial
AABR07066818.1	1.32E-18	-0.306422	VEC-arterial
Perp	1.43E-18	-0.283632	VEC-arterial
Palm	1.55E-18	-0.329337	VEC-arterial
Cd200	1.82E-18	0.512474	VEC-arterial
Depp1	1.85E-18	0.909862	VEC-arterial
Akap12	1.93E-18	-0.560836	VEC-arterial
Pip5k1b	2.45E-18	-0.418918	VEC-arterial
Cdk4	2.46E-18	-0.303731	VEC-arterial
Plekho1	3.02E-18	-0.265613	VEC-arterial
Golim4	3.07E-18	0.654235	VEC-arterial
Vasp	3.68E-18	-0.320271	VEC-arterial
Upp1	3.77E-18	-0.421789	VEC-arterial
Sema7a	3.85E-18	0.370331	VEC-arterial
Klf2	5.77E-18	0.500187	VEC-arterial
Cdkn2b	5.96E-18	0.54502	VEC-arterial
Rpl31	6.54E-18	-0.35695	VEC-arterial
Atp1a1	6.56E-18	0.519016	VEC-arterial
Rps5	9.14E-18	-0.268951	VEC-arterial
Tmem59	9.68E-18	0.349683	VEC-arterial
Ctnnbip1	9.91E-18	-0.365322	VEC-arterial
Amd1	1.09E-17	0.995828	VEC-arterial
Rpl3	1.09E-17	-0.306067	VEC-arterial
Laptm4b	1.18E-17	0.436042	VEC-arterial
Jag1	1.24E-17	0.586996	VEC-arterial
Srsf7	1.66E-17	-0.30306	VEC-arterial
H3f3a	1.70E-17	-0.316365	VEC-arterial
Dynlt1	2.23E-17	-0.365427	VEC-arterial
Txnip	2.42E-17	-0.529132	VEC-arterial
Rps15	2.66E-17	-0.271276	VEC-arterial
Hnrnpa3	3.68E-17	-0.30358	VEC-arterial
Notch4	4.35E-17	0.602088	VEC-arterial
Ddt	4.47E-17	-0.30632	VEC-arterial
AABR07065438.1	4.61E-17	-0.334874	VEC-arterial
Rabac1	4.96E-17	0.399513	VEC-arterial
Eif5a	5.69E-17	-0.374574	VEC-arterial
Smap2	6.44E-17	-0.272087	VEC-arterial
Clec2g	7.05E-17	0.397858	VEC-arterial
Tspan2	8.91E-17	0.427709	VEC-arterial
AABR07054189.1	9.10E-17	-0.499297	VEC-arterial
AABR07041089.1	1.01E-16	-0.315717	VEC-arterial
Impdh2	1.09E-16	-0.264637	VEC-arterial
Slc39a8	1.15E-16	-0.268746	VEC-arterial
Slc1a3	1.18E-16	-0.968341	VEC-arterial
Eef1b2	1.27E-16	-0.311982	VEC-arterial
Abcg1	1.35E-16	-0.306859	VEC-arterial
LOC691807	1.46E-16	0.435307	VEC-arterial
Gnl3	1.71E-16	-0.268144	VEC-arterial
Rpl21.3	2.47E-16	-0.307623	VEC-arterial
Rpl36	2.58E-16	-0.28889	VEC-arterial
Aqp4	3.04E-16	-0.850143	VEC-arterial
Rpl27	3.20E-16	-0.277276	VEC-arterial
Hnrnpa2b1	4.95E-16	-0.371152	VEC-arterial
Maoa	5.77E-16	0.478197	VEC-arterial
AABR07042821.1	6.12E-16	-0.361629	VEC-arterial
Slc25a5	6.85E-16	-0.339825	VEC-arterial
Bex3	8.07E-16	-0.303947	VEC-arterial
Rasip1	9.29E-16	0.394186	VEC-arterial
Ppp2r5a	1.09E-15	-0.293283	VEC-arterial
C1qbp	1.15E-15	-0.340436	VEC-arterial
Hip1	1.45E-15	0.413263	VEC-arterial
Fstl1	2.00E-15	-0.309486	VEC-arterial
Htra3	2.05E-15	-0.409965	VEC-arterial
Egr1	2.10E-15	-0.356485	VEC-arterial
Tspan5	2.27E-15	0.378987	VEC-arterial
Ier3	2.41E-15	-0.610768	VEC-arterial
Eno1	3.12E-15	-0.336632	VEC-arterial
Pxn	3.27E-15	-0.314296	VEC-arterial
Net1	3.34E-15	-0.46009	VEC-arterial
Fabp7	3.46E-15	-0.954247	VEC-arterial
Snx5	3.95E-15	-0.319547	VEC-arterial
Niban2	4.06E-15	0.440786	VEC-arterial
Sorbs1	4.26E-15	-0.407961	VEC-arterial
Rps2	4.80E-15	-0.267261	VEC-arterial
Nrp1	4.82E-15	-0.454096	VEC-arterial
Rpl10a	5.19E-15	-0.323124	VEC-arterial
Rpl34	6.17E-15	-0.261849	VEC-arterial
Fh	8.29E-15	-0.26086	VEC-arterial
Hyal2	9.71E-15	0.544346	VEC-arterial
LOC102555453	1.15E-14	-0.288596	VEC-arterial
Zfp36	1.22E-14	-0.313252	VEC-arterial
Rps3a	1.36E-14	-0.295491	VEC-arterial
Slc12a2	1.54E-14	-0.251629	VEC-arterial
Cdc42ep1	1.62E-14	0.493895	VEC-arterial
Fam110d	1.69E-14	0.473153	VEC-arterial
Sigirr	1.87E-14	0.505819	VEC-arterial
Ehd4	1.90E-14	0.534654	VEC-arterial
Rpl38	1.93E-14	-0.353508	VEC-arterial
Rpl23a	1.97E-14	-0.277234	VEC-arterial
Aldoc	2.23E-14	-0.562549	VEC-arterial
Tmbim6	2.36E-14	0.284978	VEC-arterial
Sigmar1	5.25E-14	-0.308256	VEC-arterial
Atp6v0e1	5.70E-14	0.394793	VEC-arterial
H1f4	5.77E-14	-0.516732	VEC-arterial
LOC100360791	6.06E-14	-0.294162	VEC-arterial
Selenoh	6.96E-14	-0.284875	VEC-arterial
Slfn5	8.00E-14	0.301326	VEC-arterial
Ralb	8.14E-14	-0.326403	VEC-arterial
Kctd10	8.39E-14	0.504471	VEC-arterial
Fyn	8.46E-14	-0.334915	VEC-arterial
Snrpg	8.50E-14	-0.382428	VEC-arterial
Tmem140	8.77E-14	0.523287	VEC-arterial
Pmp22	9.39E-14	0.677576	VEC-arterial
Gcsh	1.01E-13	-0.268596	VEC-arterial
AABR07053837.1	1.04E-13	-0.325039	VEC-arterial
Parp1	1.09E-13	-0.258889	VEC-arterial
Reep5	1.12E-13	-0.282385	VEC-arterial
AABR07035539.1	1.17E-13	-0.308958	VEC-arterial
Apc	1.46E-13	-0.25903	VEC-arterial
Rplp1	1.56E-13	-0.336408	VEC-arterial
Jpt1	1.80E-13	-0.315766	VEC-arterial
Cgnl1	2.25E-13	0.380832	VEC-arterial
Bcas1	2.37E-13	-0.344496	VEC-arterial
Uqcc2	2.39E-13	0.484699	VEC-arterial
Itm2c	3.16E-13	-0.288146	VEC-arterial
LOC103693375	3.36E-13	-0.251723	VEC-arterial
Ltbr	3.58E-13	-0.251625	VEC-arterial
Gas6	4.64E-13	0.370467	VEC-arterial
Cav2	5.29E-13	0.474361	VEC-arterial
Ppp1cc	5.33E-13	-0.262892	VEC-arterial
Cdh11	5.61E-13	-0.283436	VEC-arterial
Parvb	5.75E-13	0.344287	VEC-arterial
Degs1	6.26E-13	-0.253275	VEC-arterial
Lpar6	7.14E-13	-0.260059	VEC-arterial
Sdcbp	7.55E-13	0.272741	VEC-arterial
Bcam	8.62E-13	0.480594	VEC-arterial
Carhsp1	9.83E-13	-0.254827	VEC-arterial
Tmed10	9.95E-13	0.334272	VEC-arterial
Polr1d	1.23E-12	-0.272727	VEC-arterial
Ttyh1	1.29E-12	-0.56835	VEC-arterial
Rps8	1.30E-12	-0.25961	VEC-arterial
Nipal2	1.53E-12	0.474555	VEC-arterial
Tmem86a	1.54E-12	0.506854	VEC-arterial
AC128848.1	1.56E-12	-0.421715	VEC-arterial
Mtus1	1.91E-12	0.37947	VEC-arterial
Srsf3	2.01E-12	-0.288894	VEC-arterial
AABR07026294.1	2.11E-12	0.453438	VEC-arterial
Nid1	2.41E-12	-0.274543	VEC-arterial
AC094217.1	2.75E-12	-0.268143	VEC-arterial
Tnfrsf11b	2.79E-12	0.427957	VEC-arterial
LOC100363537	2.86E-12	-0.288787	VEC-arterial
Nnat	2.96E-12	-0.647236	VEC-arterial
Septin4	3.45E-12	-0.305074	VEC-arterial
Plxnd1	3.84E-12	-0.325043	VEC-arterial
Mt-nd3	3.86E-12	-0.267354	VEC-arterial
Adgrl2	4.39E-12	-0.270958	VEC-arterial
Rpl5	4.44E-12	-0.298962	VEC-arterial
AABR07050545.1	5.03E-12	-0.263351	VEC-arterial
Rps10	6.32E-12	-0.283996	VEC-arterial
Nrgn	6.35E-12	-0.326051	VEC-arterial
Prex2	9.97E-12	0.398655	VEC-arterial
Calm2	1.07E-11	-0.250274	VEC-arterial
LOC100362339	1.13E-11	-0.283038	VEC-arterial
Atp5f1a	1.14E-11	-0.263541	VEC-arterial
Ivns1abp	1.24E-11	-0.25436	VEC-arterial
Sf3b1	1.27E-11	-0.272066	VEC-arterial
Mrps6	1.28E-11	0.558799	VEC-arterial
RGD1359290	1.38E-11	-0.27401	VEC-arterial
Slc22a17	1.39E-11	-0.368901	VEC-arterial
Tmem14c	1.42E-11	0.327293	VEC-arterial
AABR07031089.1	1.61E-11	-0.259551	VEC-arterial
AABR07034639.1	2.22E-11	-0.261166	VEC-arterial
Cox8a	2.31E-11	-0.279452	VEC-arterial
Fus	2.99E-11	-0.306263	VEC-arterial
LOC100363452	3.44E-11	-0.252903	VEC-arterial
Tra2a	3.64E-11	-0.270904	VEC-arterial
RGD1562402	3.68E-11	-0.261341	VEC-arterial
Rps13	4.52E-11	-0.275895	VEC-arterial
Lmcd1	4.59E-11	-0.272315	VEC-arterial
AY172581.9	5.03E-11	-0.323218	VEC-arterial
Tnfrsf19	5.57E-11	0.367121	VEC-arterial
Rps10.1	5.82E-11	-0.272233	VEC-arterial
Eif4a1	5.96E-11	-0.266365	VEC-arterial
Tspo	8.11E-11	0.534801	VEC-arterial
Stmn1	8.82E-11	0.258853	VEC-arterial
Rasal2	9.27E-11	-0.335735	VEC-arterial
Col4a2	9.52E-11	0.395428	VEC-arterial
Actr2	1.00E-10	-0.28544	VEC-arterial
Prdx2	1.16E-10	-0.273141	VEC-arterial
Gbp2	1.26E-10	0.467816	VEC-arterial
Glud1	1.61E-10	-0.373235	VEC-arterial
Cd63	1.78E-10	-0.30713	VEC-arterial
Ube2k	1.85E-10	-0.269176	VEC-arterial
Col5a2	2.07E-10	0.535465	VEC-arterial
Sod1	2.10E-10	0.310309	VEC-arterial
Map1lc3a	2.31E-10	0.250826	VEC-arterial
Cd2ap	2.68E-10	0.419662	VEC-arterial
Mindy1	2.72E-10	0.409471	VEC-arterial
Pls3	2.73E-10	0.353779	VEC-arterial
Ly75	2.98E-10	-0.380972	VEC-arterial
Dab2ip	3.46E-10	0.322748	VEC-arterial
AABR07073039.1	3.63E-10	-0.264005	VEC-arterial
S1pr1	3.69E-10	0.386298	VEC-arterial
Rps29	3.97E-10	-0.250047	VEC-arterial
Dap	3.98E-10	0.426186	VEC-arterial
Mfge8	4.68E-10	0.311957	VEC-arterial
Rps25	4.68E-10	-0.254665	VEC-arterial
Bnip3l	7.18E-10	0.294287	VEC-arterial
Lmo2	7.36E-10	0.252436	VEC-arterial
Chmp2b	8.70E-10	0.483374	VEC-arterial
Guk1	8.72E-10	0.310289	VEC-arterial
Cnn3	1.06E-09	0.290881	VEC-arterial
Nfib	1.19E-09	-0.286552	VEC-arterial
Lmna	1.19E-09	0.445794	VEC-arterial
Fzd6	1.21E-09	0.333513	VEC-arterial
Ndufa7	1.67E-09	0.331291	VEC-arterial
S100b	1.83E-09	-0.615351	VEC-arterial
Jun	1.83E-09	-0.328294	VEC-arterial
Hspa12b	1.89E-09	0.382072	VEC-arterial
Tspan3	2.04E-09	0.264897	VEC-arterial
Uqcrh	2.61E-09	-0.289254	VEC-arterial
H2az2	2.67E-09	-0.253532	VEC-arterial
Lamb1	2.67E-09	-0.272249	VEC-arterial
Gatm	2.73E-09	-0.259078	VEC-arterial
Rps15a	2.83E-09	-0.251747	VEC-arterial
Atp1b3	3.06E-09	0.253814	VEC-arterial
Dach1	3.07E-09	-0.506275	VEC-arterial
Limch1	3.20E-09	0.300814	VEC-arterial
Anxa5	3.46E-09	0.370633	VEC-arterial
Vsir	3.91E-09	0.417429	VEC-arterial
Trim47	4.55E-09	0.424569	VEC-arterial
Slc52a3	4.89E-09	0.397423	VEC-arterial
Kif5b	5.46E-09	-0.428087	VEC-arterial
Fcho2	5.53E-09	0.322891	VEC-arterial
Jmjd8	6.30E-09	0.455251	VEC-arterial
Ddc	7.43E-09	-0.270386	VEC-arterial
Ccpg1	8.26E-09	0.454905	VEC-arterial
Ano6	8.51E-09	0.4049	VEC-arterial
Pmaip1	1.01E-08	0.325033	VEC-arterial
Plpp3	1.05E-08	-0.532265	VEC-arterial
Ddit4	1.51E-08	0.388501	VEC-arterial
Rbm3	1.77E-08	-0.287257	VEC-arterial
Tyrobp	1.88E-08	-0.623967	VEC-arterial
Adam17	3.04E-08	0.390447	VEC-arterial
Lxn	3.23E-08	-0.2654	VEC-arterial
Acadm	3.30E-08	0.408911	VEC-arterial
Luzp1	3.38E-08	0.294702	VEC-arterial
Steap3	4.85E-08	0.362821	VEC-arterial
Fam107a	5.00E-08	0.307449	VEC-arterial
Dnajb14	5.05E-08	-0.314874	VEC-arterial
Ctsa	5.97E-08	0.268864	VEC-arterial
Lamc1	7.27E-08	-0.251781	VEC-arterial
Igfbp2	1.10E-07	-0.405559	VEC-arterial
Bcl2l1	1.13E-07	0.353736	VEC-arterial
Dbi	1.14E-07	-0.46904	VEC-arterial
Stx3	1.24E-07	0.310171	VEC-arterial
Tmem160	1.25E-07	0.340865	VEC-arterial
Tspan12	1.46E-07	0.356307	VEC-arterial
Mapk3	1.52E-07	0.40086	VEC-arterial
Npc2	1.89E-07	-0.296655	VEC-arterial
Smurf2	1.95E-07	0.389001	VEC-arterial
Clta	2.19E-07	0.252567	VEC-arterial
Hacd3	2.24E-07	-0.325986	VEC-arterial
Dctn2	4.74E-07	0.253037	VEC-arterial
Plk2	5.06E-07	0.311212	VEC-arterial
Hpcal1	5.60E-07	0.331324	VEC-arterial
Mt1	7.19E-07	-0.596721	VEC-arterial
B3gnt2	8.24E-07	0.455493	VEC-arterial
Gstm1	8.61E-07	-0.255699	VEC-arterial
Cyb5r3	9.68E-07	0.334087	VEC-arterial
Nptn	1.00E-06	0.271799	VEC-arterial
Lrp8	1.08E-06	0.271543	VEC-arterial
Rhob	1.21E-06	-0.280997	VEC-arterial
C1qb	1.43E-06	-0.682381	VEC-arterial
Efna1	1.77E-06	0.415519	VEC-arterial
AABR07015941.1	2.06E-06	-0.268952	VEC-arterial
RGD1562987	2.21E-06	0.335843	VEC-arterial
Septin11	2.35E-06	0.360331	VEC-arterial
Pgap4	2.55E-06	0.321758	VEC-arterial
Cmtm8	2.79E-06	0.272726	VEC-arterial
Frmd4b	2.80E-06	0.340507	VEC-arterial
Nampt	3.10E-06	0.310808	VEC-arterial
Tmem184b	4.02E-06	0.400035	VEC-arterial
Abcc4	5.24E-06	0.321	VEC-arterial
Gpr4	5.58E-06	0.286548	VEC-arterial
Fdps	9.36E-06	0.288636	VEC-arterial
Rnpep	1.21E-05	0.398136	VEC-arterial
Gsta4	1.45E-05	0.268885	VEC-arterial
Car2	1.50E-05	0.330287	VEC-arterial
Orai1	1.66E-05	0.383461	VEC-arterial
Akap2	1.66E-05	0.283971	VEC-arterial
Cnp	1.71E-05	-0.344767	VEC-arterial
Cmip	2.83E-05	0.369807	VEC-arterial
Nudt14	3.04E-05	0.327804	VEC-arterial
Ushbp1	3.11E-05	0.384205	VEC-arterial
Ubl3	3.40E-05	0.27783	VEC-arterial
Ccn2	4.25E-05	-0.307574	VEC-arterial
Cdipt	5.61E-05	0.335063	VEC-arterial
Grina	6.88E-05	0.263651	VEC-arterial
Hist1h2bq	8.83E-05	0.385702	VEC-arterial
AC141102.1	9.50E-05	0.281667	VEC-arterial
Ctbs	0.000112106	0.317863	VEC-arterial
Ndfip2	0.000113384	0.318423	VEC-arterial
Cndp2	0.000113732	0.266071	VEC-arterial
Cttnbp2nl	0.000185094	0.420677	VEC-arterial
Tsc22d3	0.000198449	0.346749	VEC-arterial
Fcer1g	0.000203834	-0.451614	VEC-arterial
AABR07072356.1	0.000207186	0.265808	VEC-arterial
Gltp	0.000321713	0.301969	VEC-arterial
Pik3c2a	0.000379581	0.303536	VEC-arterial
Pcmtd1	0.00041405	0.299181	VEC-arterial
Adgre5	0.000557096	0.277349	VEC-arterial
Serpinb6a	0.000577793	0.260663	VEC-arterial
Clu	0.000669064	-0.327574	VEC-arterial
Smarca2	0.000731862	0.342588	VEC-arterial
AC134224.1	0.000749102	-0.284667	VEC-arterial
Lamtor4	0.000752237	0.283624	VEC-arterial
Btg3	0.000761295	0.336252	VEC-arterial
Rgs12	0.00079311	0.380314	VEC-arterial
Sh3bp4	0.000803389	0.256402	VEC-arterial
Arid5b	0.000811417	0.363331	VEC-arterial
Crtapl1	0.00084882	0.349148	VEC-arterial
Kif1c	0.00089055	0.302106	VEC-arterial
Mxi1	0.000960699	0.316225	VEC-arterial
Pacsin2	0.00107211	0.308927	VEC-arterial
Fnbp1l	0.0011774	0.258846	VEC-arterial
Bpnt1	0.00204046	0.31249	VEC-arterial
Mesd	0.00222106	0.251465	VEC-arterial
Sptan1	0.00264639	0.270105	VEC-arterial
Hbb	0.00290357	-1.64667	VEC-arterial
Nkap	0.00308352	0.297884	VEC-arterial
Nkd1	0.00400815	0.353101	VEC-arterial
Ak3	0.00406836	0.280688	VEC-arterial
Itga1	0.00485924	0.251868	VEC-arterial
Psmc2	0.00586589	0.289497	VEC-arterial
Sdc3	0.00635594	0.275894	VEC-arterial
Tmem88	0.00706518	0.280171	VEC-arterial
Tmem248	0.00714494	0.305527	VEC-arterial
Fgd5	0.00990602	0.255054	VEC-arterial
Adgrg6	0	1.70159	VEC-venous
Mme	0	1.25842	VEC-venous
Abi3bp	2.97E-260	1.36218	VEC-venous
Ldb2	3.58E-237	1.5046	VEC-venous
Nrp2	2.54E-236	1.55543	VEC-venous
Fth1	2.73E-228	1.61163	VEC-venous
Il1r1	3.28E-218	1.48407	VEC-venous
Lpl	2.54E-214	1.41162	VEC-venous
Clec14a	1.44E-213	1.93454	VEC-venous
Txnip	7.89E-187	2.01824	VEC-venous
Madcam1	5.03E-183	1.82614	VEC-venous
RGD1565166	9.56E-183	-3.06317	VEC-venous
Nr2f2	6.83E-178	1.33596	VEC-venous
Apoe	2.46E-176	1.10564	VEC-venous
AABR07054189.1	3.20E-171	1.54877	VEC-venous
Ackr4	7.57E-167	1.11706	VEC-venous
Ly75	5.49E-164	1.59456	VEC-venous
Clec1a	6.66E-153	0.818745	VEC-venous
Rps27	1.57E-151	0.875861	VEC-venous
Net1	8.20E-147	1.67408	VEC-venous
Igfbp4	7.95E-144	1.32547	VEC-venous
Tmem252	1.09E-141	1.74055	VEC-venous
Col3a1	1.48E-139	1.58526	VEC-venous
Slco2a1	2.02E-137	1.32785	VEC-venous
Rplp0	1.29E-135	0.85454	VEC-venous
Rpl35	3.12E-135	0.876971	VEC-venous
Mt1m	1.29E-130	2.49286	VEC-venous
Prss23	1.27E-124	1.29439	VEC-venous
Mfsd2a	1.49E-123	-1.96381	VEC-venous
Tgfbr3	1.14E-121	0.884008	VEC-venous
Bace2	1.96E-121	0.943274	VEC-venous
Slc22a8	2.00E-120	-1.96803	VEC-venous
Tfrc	1.78E-118	-2.03148	VEC-venous
Rps3	1.86E-117	0.746994	VEC-venous
Bsg	3.23E-117	-1.41542	VEC-venous
Myof	2.75E-116	0.877224	VEC-venous
Rpl41	9.74E-114	0.699699	VEC-venous
Cdkl1	1.10E-112	0.770185	VEC-venous
Slc38a2	2.00E-112	-1.88932	VEC-venous
LOC100363469	1.22E-111	0.886049	VEC-venous
Mdk	6.26E-111	1.20808	VEC-venous
Rpl15	4.15E-110	0.766148	VEC-venous
Flt1	5.25E-110	-1.43707	VEC-venous
Cp	8.23E-110	0.925015	VEC-venous
Rpl37a	1.71E-107	0.719506	VEC-venous
Rps18l1	2.82E-104	0.837893	VEC-venous
Rps5	5.42E-104	0.721962	VEC-venous
Mt2A	2.90E-103	2.56174	VEC-venous
Rpl18a	7.34E-101	0.735047	VEC-venous
Tpt1	3.25E-99	0.84539	VEC-venous
Tinagl1	1.39E-98	1.41062	VEC-venous
AABR07026317.1	1.51E-98	0.852587	VEC-venous
Igfbp7	5.23E-98	-1.04064	VEC-venous
S100a10	3.86E-97	1.16517	VEC-venous
Htra3	5.84E-97	-1.81782	VEC-venous
Fam174b	5.87E-97	0.734264	VEC-venous
Mafb	7.84E-97	0.994756	VEC-venous
Rpl3	2.94E-95	0.789568	VEC-venous
Rps11	4.53E-95	0.774848	VEC-venous
Rpl28	3.86E-94	0.779759	VEC-venous
Pcp4	5.20E-93	-2.57687	VEC-venous
Rpl32.1	9.19E-92	0.81409	VEC-venous
Rps23	4.66E-91	0.676275	VEC-venous
Rpl11	2.15E-90	0.703224	VEC-venous
Rpl23a	1.34E-89	0.756001	VEC-venous
Ca4	2.35E-89	-2.69389	VEC-venous
Serpinb11	5.67E-89	0.791249	VEC-venous
Rps24	5.94E-89	0.941928	VEC-venous
Ndrg1	1.29E-87	1.04398	VEC-venous
Rpl18	3.30E-86	0.659701	VEC-venous
AABR07053837.1	3.30E-86	0.919381	VEC-venous
Rpl36	1.63E-85	0.751308	VEC-venous
Rpl14	3.61E-85	0.624329	VEC-venous
Oscp1	7.44E-85	0.689818	VEC-venous
AC094217.1	6.34E-84	0.795209	VEC-venous
Il6st	1.58E-83	1.06376	VEC-venous
Pomc	1.80E-83	0.991437	VEC-venous
Rpl23	1.11E-82	0.65009	VEC-venous
Rpl7	4.20E-82	0.675959	VEC-venous
Rps27a	2.79E-81	0.718235	VEC-venous
Selenom	1.32E-79	-1.08794	VEC-venous
Ifitm3	2.94E-79	1.24752	VEC-venous
Slc39a10	3.32E-79	-1.31174	VEC-venous
Tgm2	4.43E-79	0.930028	VEC-venous
Tfpi	6.25E-79	0.973717	VEC-venous
Rpl37	1.08E-78	0.81711	VEC-venous
Rpl24	2.13E-78	0.681765	VEC-venous
Rpl29	5.03E-77	0.648059	VEC-venous
Rps3a	9.83E-77	0.767433	VEC-venous
AC095947.3	6.59E-76	0.726836	VEC-venous
Rgcc	4.83E-75	-1.976	VEC-venous
Rpl10a	1.08E-74	0.724956	VEC-venous
Rplp1	3.21E-74	0.916362	VEC-venous
LOC100362339	1.37E-73	0.80068	VEC-venous
Rpl4	5.67E-73	0.663414	VEC-venous
Emcn	1.00E-72	0.988662	VEC-venous
Rps15	2.20E-72	0.59996	VEC-venous
Ets2	4.31E-72	0.960691	VEC-venous
Rnf125	4.30E-71	0.602744	VEC-venous
Nectin2	6.37E-71	0.963096	VEC-venous
Rpl10	1.18E-70	0.690103	VEC-venous
Rps16	7.14E-70	0.584618	VEC-venous
Hs3st1	1.49E-69	0.765242	VEC-venous
LOC100362027	1.51E-69	0.661813	VEC-venous
Uba52	1.60E-69	0.584721	VEC-venous
Lrrc55	1.82E-69	0.88538	VEC-venous
Sult1a1	3.77E-69	0.662411	VEC-venous
AABR07065438.1	1.32E-67	0.744662	VEC-venous
Cxcl12	1.12E-66	-2.89727	VEC-venous
RGD1359290	2.67E-65	0.703103	VEC-venous
Tmem204	1.38E-64	-1.3783	VEC-venous
Aplnr	4.44E-64	0.835906	VEC-venous
Septin6	6.37E-64	0.602463	VEC-venous
Rab4a	1.24E-63	0.74502	VEC-venous
Rps29	1.27E-63	0.701304	VEC-venous
Rpl34	2.42E-63	0.616982	VEC-venous
Sparc	3.59E-63	-0.612979	VEC-venous
Cd81	1.05E-62	-0.920486	VEC-venous
Myl12b	1.10E-62	-1.16336	VEC-venous
Rpl21.3	1.14E-62	0.649913	VEC-venous
Rps8	1.32E-62	0.659864	VEC-venous
LOC108352650	1.34E-62	0.578132	VEC-venous
Flrt2	1.55E-62	0.573655	VEC-venous
Rpl17	2.06E-62	0.727901	VEC-venous
LOC100360791	4.58E-62	0.824429	VEC-venous
Myo10	4.92E-62	-1.36681	VEC-venous
Csrp2	6.00E-62	-0.913947	VEC-venous
Clec2g	1.28E-61	0.810295	VEC-venous
Slco1c1	1.42E-60	-1.00564	VEC-venous
Fxyd5	4.62E-60	-1.04336	VEC-venous
Emp1	3.14E-59	0.724252	VEC-venous
Ehd1	1.35E-58	0.64293	VEC-venous
Rpl27	1.88E-58	0.611958	VEC-venous
Itm2a	1.10E-57	-1.0717	VEC-venous
Rpl13	7.18E-57	0.68054	VEC-venous
LOC498555	7.86E-57	0.641297	VEC-venous
Nrgn	2.29E-56	-1.17422	VEC-venous
Calm1	3.23E-56	-0.548165	VEC-venous
Npm1	9.54E-56	0.727111	VEC-venous
Cdh5	1.74E-55	0.722642	VEC-venous
Pea15	2.01E-55	-1.09755	VEC-venous
Rpl5	2.54E-55	0.650229	VEC-venous
Rps4x	4.25E-55	0.659913	VEC-venous
Akr1c14	4.75E-55	0.909957	VEC-venous
Lrg1	6.84E-55	1.10573	VEC-venous
AABR07035539.1	6.63E-54	0.68888	VEC-venous
Alpl	2.51E-53	-1.43328	VEC-venous
Isyna1	4.96E-53	0.826895	VEC-venous
Mettl7a	1.05E-52	0.883421	VEC-venous
Slc7a1	1.07E-52	-0.961069	VEC-venous
Olfml2a	1.78E-52	0.858605	VEC-venous
AABR07042821.1	3.62E-52	0.665026	VEC-venous
AABR07026997.1	9.27E-52	0.688788	VEC-venous
Fxyd6	9.77E-52	0.616355	VEC-venous
Lipe	7.00E-51	0.661824	VEC-venous
Rps15a	1.25E-50	0.701784	VEC-venous
Npr1	2.05E-50	0.514583	VEC-venous
LOC100363537	2.15E-50	0.692903	VEC-venous
Slc9a3r2	2.17E-50	-1.1723	VEC-venous
Igfbp3	3.04E-50	1.01927	VEC-venous
Asl	3.15E-50	0.572121	VEC-venous
Cdo1	3.28E-50	-1.61618	VEC-venous
LOC100363452	3.78E-50	0.688853	VEC-venous
Ppp2r5a	5.93E-50	0.707387	VEC-venous
AC141489.1	7.04E-50	0.500915	VEC-venous
Eef1g	1.28E-49	0.600573	VEC-venous
Vwa1	1.32E-49	-0.944392	VEC-venous
Rpl31	1.72E-49	0.645486	VEC-venous
LOC100361933	5.51E-49	0.684274	VEC-venous
Apod	7.02E-49	-1.43808	VEC-venous
Rpl36a	1.85E-48	0.703907	VEC-venous
Car2	2.79E-47	-1.1803	VEC-venous
Pam	3.43E-47	0.740337	VEC-venous
AABR07071891.1	3.70E-47	0.689973	VEC-venous
Tnfrsf1a	5.81E-47	0.748592	VEC-venous
Rps10	6.90E-47	0.589127	VEC-venous
Ivns1abp	3.44E-46	-1.38	VEC-venous
Pde2a	9.94E-46	0.735178	VEC-venous
Prcp	1.48E-45	0.68573	VEC-venous
Sema7a	1.79E-45	-1.14005	VEC-venous
Rpl26	6.33E-45	0.718454	VEC-venous
RGD1562420	1.50E-44	0.577936	VEC-venous
Fn1	1.73E-44	-1.16091	VEC-venous
Col4a1	2.69E-44	-0.817527	VEC-venous
Ier3	6.96E-44	0.786116	VEC-venous
Adamtsl2	9.64E-44	-0.897879	VEC-venous
Vwf	1.88E-43	0.762644	VEC-venous
Sema6a	2.27E-43	0.658224	VEC-venous
Spint2	3.62E-43	0.602986	VEC-venous
Cthrc1	4.18E-43	-1.30747	VEC-venous
Gstp1	7.93E-43	-1.09514	VEC-venous
LOC687780	3.71E-42	0.566687	VEC-venous
Enpp2	5.69E-42	0.762841	VEC-venous
Serpinb9	8.01E-42	-0.923073	VEC-venous
St3gal4	1.65E-41	0.614765	VEC-venous
Prpsap1	1.69E-41	0.743757	VEC-venous
Hyal2	2.81E-41	0.965619	VEC-venous
AABR07071986.1	3.69E-41	0.637659	VEC-venous
Txn1	3.88E-41	-0.811569	VEC-venous
AABR07054614.1	6.57E-41	0.550691	VEC-venous
AABR07050545.1	8.22E-41	0.600494	VEC-venous
Xbp1	1.13E-40	0.60648	VEC-venous
Dars	1.34E-39	0.56159	VEC-venous
Podxl	1.44E-39	-1.07774	VEC-venous
Man1a1	1.83E-39	0.468926	VEC-venous
AC128848.1	5.42E-39	1.14093	VEC-venous
Map3k7cl	8.95E-39	-0.866292	VEC-venous
Unc5b	1.12E-38	-1.15568	VEC-venous
Rps17	1.49E-38	0.55994	VEC-venous
Gatm	2.21E-38	-0.976501	VEC-venous
AABR07032255.2	2.32E-38	0.625764	VEC-venous
Plpp1	8.70E-38	0.685612	VEC-venous
Procr	9.03E-38	0.786289	VEC-venous
Gm2a	1.25E-37	0.701853	VEC-venous
Far2	1.35E-37	-0.796897	VEC-venous
Cyba	1.67E-37	-0.984157	VEC-venous
Dll4	3.05E-37	-1.03823	VEC-venous
Rpsa	7.65E-37	0.419791	VEC-venous
Mt1	1.17E-36	1.58524	VEC-venous
Foxp1	2.19E-36	0.459799	VEC-venous
Chn2	2.36E-36	0.565269	VEC-venous
Ptp4a3	3.73E-36	-0.916639	VEC-venous
Agrn	4.18E-36	-1.05017	VEC-venous
Itga4	4.34E-36	-1.00785	VEC-venous
Gem	1.14E-35	0.442402	VEC-venous
Zfp36l1	1.21E-35	0.55274	VEC-venous
Lrp11	2.90E-35	0.664	VEC-venous
Cst3	3.97E-35	-1.107	VEC-venous
Tuba1a	4.36E-35	-0.660153	VEC-venous
Ece1	4.91E-35	0.465962	VEC-venous
Nsg1	5.91E-35	0.506668	VEC-venous
AABR07072400.1	7.51E-35	0.569778	VEC-venous
Lrp8	7.61E-35	-1.0037	VEC-venous
Tsc22d1	9.30E-35	-0.803926	VEC-venous
Fam162a	1.04E-34	0.796108	VEC-venous
Gadd45g	1.08E-34	0.740682	VEC-venous
Adtrp	1.16E-34	-0.818167	VEC-venous
AABR07030156.2	1.53E-34	0.542818	VEC-venous
Rpl27a	1.98E-34	0.411416	VEC-venous
Ch25h	2.37E-34	0.784701	VEC-venous
AABR07015941.1	2.67E-34	0.684388	VEC-venous
LOC100362987	2.78E-34	0.601685	VEC-venous
Pon2	3.14E-34	-0.861503	VEC-venous
AABR07031666.1	3.67E-34	0.63939	VEC-venous
Lmo2	4.52E-34	-0.875309	VEC-venous
Cavin2	5.40E-34	0.651996	VEC-venous
Chpt1	6.29E-34	-0.862612	VEC-venous
Reep1	8.68E-34	0.584227	VEC-venous
Snrpe	9.48E-34	0.569073	VEC-venous
Ddc	1.76E-33	-0.928271	VEC-venous
Spock2	1.81E-33	-1.01648	VEC-venous
AC099453.1	2.09E-33	0.558268	VEC-venous
Hspb1	2.45E-33	-1.24358	VEC-venous
Rbm3	2.56E-33	0.573862	VEC-venous
LOC100360057	3.02E-33	0.507985	VEC-venous
AABR07072207.1	3.07E-33	0.594417	VEC-venous
AABR07045322.1	4.84E-33	0.518254	VEC-venous
RGD1560883	4.96E-33	0.580243	VEC-venous
Rpl19	5.63E-32	0.569914	VEC-venous
Rps13	6.67E-32	0.537779	VEC-venous
Ptpn18	8.69E-32	0.42983	VEC-venous
Ccdc141	1.09E-31	-0.887152	VEC-venous
Pip5k1b	1.21E-31	0.591577	VEC-venous
Ifitm2	1.44E-31	0.626349	VEC-venous
Ephb4	1.45E-31	0.515792	VEC-venous
Rpl36al	2.90E-31	0.533872	VEC-venous
Tagln2	3.29E-31	-0.685453	VEC-venous
Tmem88	4.11E-31	0.537719	VEC-venous
Col9a3	4.28E-31	0.42497	VEC-venous
AABR07073039.1	5.35E-31	0.528169	VEC-venous
Impdh2	6.87E-31	0.560835	VEC-venous
Prnp	9.22E-31	-0.857307	VEC-venous
AABR07064810.1	1.07E-30	0.531275	VEC-venous
Zfp521	1.39E-30	0.478804	VEC-venous
Rps25	2.06E-30	0.52886	VEC-venous
Nudt4	3.97E-30	0.641629	VEC-venous
LOC100360841	5.06E-30	0.569424	VEC-venous
RGD1564664	6.61E-30	0.602421	VEC-venous
Acer2	1.35E-29	0.751108	VEC-venous
Pabpc1	1.65E-29	0.435103	VEC-venous
Eef1a1	1.86E-29	0.538898	VEC-venous
LOC300249	2.53E-29	0.551238	VEC-venous
Arhgap18	3.16E-29	-0.949991	VEC-venous
Col5a2	1.03E-28	0.551271	VEC-venous
St3gal5	1.24E-28	-0.819341	VEC-venous
Dlg5	1.29E-28	0.542347	VEC-venous
AC120594.1	1.38E-28	-1.26961	VEC-venous
Rpl12	1.69E-28	0.518993	VEC-venous
AC141102.1	1.85E-28	-0.918938	VEC-venous
Ap2m1	3.18E-28	0.4551	VEC-venous
Eef2	4.44E-28	0.42319	VEC-venous
Nrp1	5.12E-28	-0.934467	VEC-venous
AABR07031089.1	9.93E-28	0.506392	VEC-venous
Rab27a	1.19E-27	0.527414	VEC-venous
Hnrnpa1	1.26E-27	0.493616	VEC-venous
Rgs12	1.42E-27	-0.840717	VEC-venous
Cdh8	1.45E-27	0.381104	VEC-venous
Cebpd	2.04E-27	0.814762	VEC-venous
LOC100365839	2.25E-27	0.534616	VEC-venous
Usp53	2.59E-27	0.535441	VEC-venous
Sgce	2.91E-27	0.321791	VEC-venous
Snrpg	3.46E-27	0.493098	VEC-venous
LOC102555453	3.60E-27	0.505048	VEC-venous
LOC689899	4.69E-27	0.529335	VEC-venous
Ets1	7.25E-27	-0.76478	VEC-venous
AABR07041089.1	9.05E-27	0.502891	VEC-venous
Fli1	9.65E-27	0.462195	VEC-venous
Bcam	9.69E-27	0.560169	VEC-venous
Upp1	1.02E-26	0.820793	VEC-venous
AC128960.1	1.11E-26	0.474514	VEC-venous
Nbl1	1.14E-26	0.46182	VEC-venous
F11r	1.28E-26	0.594482	VEC-venous
Hmcn1	1.94E-26	-0.876386	VEC-venous
Rpl6	2.33E-26	0.486342	VEC-venous
Enpp3	2.99E-26	0.370268	VEC-venous
Rack1	3.75E-26	0.485561	VEC-venous
Elk3	3.79E-26	0.520691	VEC-venous
Rps18	3.79E-26	0.477131	VEC-venous
AABR07052430.1	4.45E-26	0.437336	VEC-venous
Eml4	5.84E-26	0.434943	VEC-venous
Tmem176a	6.42E-26	0.304661	VEC-venous
AABR07047219.1	8.41E-26	0.463179	VEC-venous
Fam205a	9.87E-26	0.479026	VEC-venous
Cdc42ep3	1.04E-25	-1.08817	VEC-venous
AABR07034315.1	1.64E-25	0.481048	VEC-venous
Ehd2	1.71E-25	0.414142	VEC-venous
AABR07007675.1	1.96E-25	0.473328	VEC-venous
Ifnar1	2.03E-25	-0.709034	VEC-venous
LOC100360117	2.40E-25	0.44509	VEC-venous
Ybx3	4.03E-25	0.499992	VEC-venous
AABR07027322.1	4.91E-25	0.489393	VEC-venous
Cpne8	5.66E-25	0.517801	VEC-venous
AC103024.1	6.75E-25	0.464702	VEC-venous
Pxn	7.45E-25	0.444078	VEC-venous
AABR07040892.1	1.06E-24	0.480881	VEC-venous
LOC500594	1.07E-24	0.324067	VEC-venous
Sbno2	1.70E-24	0.385942	VEC-venous
Cfl1	1.80E-24	-0.358039	VEC-venous
AC117869.1	2.53E-24	0.485395	VEC-venous
Nampt	3.70E-24	-0.796366	VEC-venous
AY172581.6	4.49E-24	0.387309	VEC-venous
AABR07066818.1	6.20E-24	0.45124	VEC-venous
Btg1	7.46E-24	0.537962	VEC-venous
Slc6a6	9.71E-24	-0.909241	VEC-venous
Nop53	9.86E-24	0.487574	VEC-venous
Peak1	1.06E-23	0.470505	VEC-venous
AABR07072676.2	1.68E-23	0.384004	VEC-venous
Tmem176b	1.98E-23	0.263228	VEC-venous
Snrpd2	2.83E-23	0.427017	VEC-venous
Hsp90ab1	3.07E-23	0.294245	VEC-venous
AABR07054368.1	4.01E-23	0.415554	VEC-venous
Chst12	4.29E-23	0.448916	VEC-venous
AABR07062466.1	5.08E-23	0.513365	VEC-venous
Tmem140	6.25E-23	0.470104	VEC-venous
Scarb1	7.82E-23	0.459494	VEC-venous
Pls3	1.36E-22	-0.731328	VEC-venous
AABR07018533.1	1.75E-22	0.474677	VEC-venous
Frmd6	2.04E-22	-0.70707	VEC-venous
Angpt2	4.59E-22	-1.56073	VEC-venous
Rtn1	5.26E-22	0.375131	VEC-venous
RGD1562402	5.32E-22	0.403629	VEC-venous
Rps2	5.90E-22	0.354575	VEC-venous
Dnajb14	6.18E-22	-0.60844	VEC-venous
Nrarp	6.72E-22	-0.751018	VEC-venous
Plekho1	6.95E-22	0.379237	VEC-venous
Reep3	9.29E-22	-0.586123	VEC-venous
Fkbp10	1.06E-21	0.420404	VEC-venous
Wls	1.15E-21	0.440316	VEC-venous
Plec	1.18E-21	0.405398	VEC-venous
Tmsb4x	1.73E-21	-0.273998	VEC-venous
B2m	1.97E-21	0.264214	VEC-venous
Itm2c	2.43E-21	0.407125	VEC-venous
Itga1	2.50E-21	-0.579718	VEC-venous
Map1lc3a	3.35E-21	-0.578551	VEC-venous
Uap1	3.72E-21	0.365296	VEC-venous
Vat1	3.77E-21	0.442641	VEC-venous
AABR07034639.1	3.92E-21	0.437273	VEC-venous
Ptpre	5.43E-21	0.394487	VEC-venous
Ddit4	5.97E-21	0.40618	VEC-venous
Laptm4b	7.10E-21	0.500476	VEC-venous
Lpcat3	7.83E-21	0.489054	VEC-venous
Mrrf	8.17E-21	0.328598	VEC-venous
Timp1	9.73E-21	0.468215	VEC-venous
Fam107a	1.03E-20	0.333181	VEC-venous
Tpm3	1.70E-20	0.440529	VEC-venous
Pdgfb	1.81E-20	-0.682784	VEC-venous
AABR07039345.1	1.82E-20	0.380131	VEC-venous
Rps7	2.23E-20	0.430884	VEC-venous
Mt-co2	2.30E-20	0.307112	VEC-venous
Naca	3.26E-20	0.337504	VEC-venous
Slc66a2	3.90E-20	0.470476	VEC-venous
Akap13	3.91E-20	-0.65395	VEC-venous
LOC100362366	4.82E-20	0.425987	VEC-venous
Smagp	5.34E-20	0.380954	VEC-venous
Hmgn2	5.86E-20	0.456159	VEC-venous
Dpy19l3	7.04E-20	0.388041	VEC-venous
Cbx6	7.69E-20	0.395926	VEC-venous
AABR07021384.1	7.97E-20	0.460936	VEC-venous
Wdfy1	1.33E-19	0.425408	VEC-venous
AC105662.1	1.42E-19	0.396437	VEC-venous
RGD1310587	1.51E-19	0.430055	VEC-venous
Cmtm3	1.71E-19	0.302819	VEC-venous
Lcp1	1.86E-19	-0.718413	VEC-venous
Anxa6	1.95E-19	0.383714	VEC-venous
Gja1	2.14E-19	-0.891177	VEC-venous
Alcam	2.19E-19	-0.562717	VEC-venous
Myh10	2.37E-19	-0.860367	VEC-venous
Limch1	4.51E-19	-0.600013	VEC-venous
Susd6	4.57E-19	-0.67126	VEC-venous
Eva1a	5.38E-19	-0.564975	VEC-venous
Aldh2	6.89E-19	-0.629802	VEC-venous
Dusp6	8.56E-19	-0.719692	VEC-venous
Slc31a1	8.56E-19	-0.600007	VEC-venous
Ogfrl1	1.07E-18	0.48857	VEC-venous
Slc3a2	1.17E-18	-0.419812	VEC-venous
Septin4	1.56E-18	-0.674239	VEC-venous
Tek	1.93E-18	0.371371	VEC-venous
Myl12a	2.63E-18	-0.494744	VEC-venous
Pdia5	3.75E-18	0.318394	VEC-venous
Foxq1	4.27E-18	-0.594163	VEC-venous
Gmds	4.47E-18	0.43205	VEC-venous
Eif3f	6.06E-18	0.336682	VEC-venous
Eef1b2	8.02E-18	0.354454	VEC-venous
Rpl32	8.68E-18	0.319838	VEC-venous
Fut8	1.02E-17	-0.701949	VEC-venous
Vamp8	1.46E-17	0.403482	VEC-venous
Eif4b	1.70E-17	0.339403	VEC-venous
Cdkn1a	2.37E-17	-0.651407	VEC-venous
Eps8	2.73E-17	0.296045	VEC-venous
Fut4	2.92E-17	-0.584328	VEC-venous
Echdc1	3.11E-17	0.349733	VEC-venous
Bpgm	3.19E-17	-0.647902	VEC-venous
Plat	3.99E-17	-0.762778	VEC-venous
Btg2	4.07E-17	0.655141	VEC-venous
AABR07026058.1	4.78E-17	0.274199	VEC-venous
Plcb4	4.88E-17	0.313552	VEC-venous
Perp	5.06E-17	0.404809	VEC-venous
Ctsf	5.66E-17	-0.542405	VEC-venous
Eif2ak4	6.49E-17	0.282356	VEC-venous
Ankub1	6.84E-17	0.314947	VEC-venous
Crlf2	6.91E-17	0.388465	VEC-venous
AABR07001902.1	8.19E-17	0.320134	VEC-venous
Macf1	8.21E-17	-0.6104	VEC-venous
Golm1	1.13E-16	-0.503866	VEC-venous
H1f2	1.78E-16	0.33416	VEC-venous
Cox7a2l	1.86E-16	0.351447	VEC-venous
Sox18	1.89E-16	-0.93822	VEC-venous
Kif5b	2.86E-16	-0.788078	VEC-venous
Serbp1	3.12E-16	0.360428	VEC-venous
Apln	3.32E-16	-1.20008	VEC-venous
Rps10.1	4.70E-16	0.393432	VEC-venous
Tspan8	5.33E-16	-0.588974	VEC-venous
Myo1b	5.71E-16	-0.54528	VEC-venous
LOC103693375	7.50E-16	0.350434	VEC-venous
Hes1	7.65E-16	-0.690625	VEC-venous
Slco1a4	7.88E-16	-1.01806	VEC-venous
Eif4ebp1	8.23E-16	0.406302	VEC-venous
Mxi1	8.98E-16	-0.583737	VEC-venous
Stat3	1.07E-15	0.400185	VEC-venous
Gls	1.56E-15	0.274119	VEC-venous
Calcrl	1.56E-15	0.550696	VEC-venous
Mt-co3	1.62E-15	0.254777	VEC-venous
Sema6d	1.75E-15	-0.581009	VEC-venous
Selenop	1.83E-15	0.393685	VEC-venous
Rpl13a	1.86E-15	0.347512	VEC-venous
Sh3bp4	2.07E-15	-0.624709	VEC-venous
Wbp1l	2.12E-15	0.314742	VEC-venous
Nid2	2.45E-15	-0.674907	VEC-venous
AABR07054362.1	2.66E-15	0.351705	VEC-venous
Atp5f1b	3.28E-15	-0.301614	VEC-venous
Cgnl1	3.58E-15	-0.539932	VEC-venous
LOC108349548	4.42E-15	-0.534656	VEC-venous
Abhd2	5.06E-15	-0.591001	VEC-venous
Ctsd	5.25E-15	-0.734976	VEC-venous
Ckb	6.53E-15	-0.807719	VEC-venous
Nfe2l2	8.13E-15	-0.635597	VEC-venous
Bche	1.07E-14	-0.671642	VEC-venous
Map3k3	1.17E-14	0.404601	VEC-venous
Limd2	1.28E-14	0.308574	VEC-venous
Rab13	1.29E-14	0.313691	VEC-venous
Snx5	1.31E-14	0.34155	VEC-venous
Phlda1	1.68E-14	-0.690333	VEC-venous
Arf6	2.36E-14	-0.600553	VEC-venous
Ifi27	3.36E-14	-0.543311	VEC-venous
Jcad	3.46E-14	0.321489	VEC-venous
Pcnx1	3.58E-14	-0.606196	VEC-venous
Foxf1	3.83E-14	0.353063	VEC-venous
Ecm1	3.85E-14	-0.956825	VEC-venous
Pdha1	3.86E-14	0.374731	VEC-venous
LOC100364435	4.23E-14	-0.471909	VEC-venous
Thbd	4.26E-14	0.382201	VEC-venous
Unc119b	4.78E-14	-0.532198	VEC-venous
Snx2	4.88E-14	0.377381	VEC-venous
AABR07067749.1	6.21E-14	0.312829	VEC-venous
Tubb2a	6.70E-14	-0.568603	VEC-venous
Abcg2	7.36E-14	0.305959	VEC-venous
Pmaip1	7.39E-14	-0.515054	VEC-venous
Bnip2	7.56E-14	-0.59761	VEC-venous
Raph1	9.53E-14	0.29378	VEC-venous
Mgll	1.00E-13	-0.58323	VEC-venous
Rab5if	1.03E-13	-0.455285	VEC-venous
Hexa	1.12E-13	0.452208	VEC-venous
LOC297756	1.19E-13	0.356162	VEC-venous
RT1-T24-3	1.37E-13	-0.652338	VEC-venous
Hebp1	1.38E-13	0.413285	VEC-venous
Rdx	1.47E-13	0.273465	VEC-venous
Ddx47	1.56E-13	0.296479	VEC-venous
Ptn	1.64E-13	-1.39186	VEC-venous
Kitlg	2.12E-13	-0.596644	VEC-venous
Plp2	2.37E-13	0.259881	VEC-venous
Orai1	2.39E-13	0.413633	VEC-venous
Rcn1	2.70E-13	0.330185	VEC-venous
Lrrc8c	3.34E-13	-0.604319	VEC-venous
Hdgfl3	3.79E-13	0.304927	VEC-venous
Tmod3	4.08E-13	0.324969	VEC-venous
Scd2	4.53E-13	-0.6871	VEC-venous
Rhob	5.71E-13	-0.514407	VEC-venous
Rasgrp3	6.36E-13	-0.578412	VEC-venous
Fhl3	7.35E-13	-0.446274	VEC-venous
LOC680254	7.61E-13	0.333116	VEC-venous
Mt-nd3	8.14E-13	0.305217	VEC-venous
Taf1d	9.55E-13	0.290422	VEC-venous
Isca1	1.01E-12	-0.518456	VEC-venous
Sh3bp5	1.10E-12	0.302011	VEC-venous
Col4a2	1.22E-12	-0.516096	VEC-venous
Elk4	1.33E-12	0.35686	VEC-venous
AABR07039448.1	1.53E-12	0.260117	VEC-venous
Ttc27	1.63E-12	-0.617433	VEC-venous
Plekha1	1.80E-12	-0.502039	VEC-venous
Cox8a	1.86E-12	-0.42234	VEC-venous
Fdps	2.13E-12	-0.514844	VEC-venous
Aldoa	2.65E-12	-0.368024	VEC-venous
Sumo3	2.77E-12	0.285509	VEC-venous
Ckap4	3.86E-12	-0.577104	VEC-venous
Tm6sf1	5.32E-12	0.299206	VEC-venous
Phc2	6.31E-12	0.353952	VEC-venous
Rps12	6.34E-12	0.304395	VEC-venous
Tcf4	7.01E-12	-0.489241	VEC-venous
Rps21	7.45E-12	0.28175	VEC-venous
Ldhb	8.40E-12	-0.38814	VEC-venous
Cyp51	8.82E-12	-0.65574	VEC-venous
Ahnak	1.07E-11	0.385378	VEC-venous
LOC100359922	1.15E-11	0.405903	VEC-venous
Coro1c	1.19E-11	-0.516029	VEC-venous
LOC108350501	1.27E-11	0.262497	VEC-venous
U2af1	1.45E-11	0.308241	VEC-venous
Atox1	1.60E-11	-0.4449	VEC-venous
Fam110d	1.79E-11	0.329235	VEC-venous
Ddx5	1.85E-11	-0.319047	VEC-venous
Colec12	1.86E-11	0.301456	VEC-venous
Tspan18	1.90E-11	0.396533	VEC-venous
AABR07007032.1	1.91E-11	-0.52497	VEC-venous
Psap	2.20E-11	-0.342392	VEC-venous
Chmp5	2.27E-11	-0.440713	VEC-venous
Atp1a2	2.39E-11	-0.814274	VEC-venous
S100a11	2.40E-11	0.391238	VEC-venous
Nme2	2.89E-11	0.254869	VEC-venous
Mrpl23	3.17E-11	0.260867	VEC-venous
Smurf2	3.37E-11	-0.569855	VEC-venous
Adgrl4	3.42E-11	0.300807	VEC-venous
Lxn	3.52E-11	-0.590793	VEC-venous
Apcdd1	4.24E-11	-0.354044	VEC-venous
Lrp1	4.25E-11	-0.589487	VEC-venous
Dusp22	4.67E-11	-0.447058	VEC-venous
Rhoj	5.82E-11	-0.483746	VEC-venous
Mt-nd5	6.39E-11	0.264197	VEC-venous
Palmd	6.95E-11	-0.577366	VEC-venous
Tmem120a	7.41E-11	0.290953	VEC-venous
Nrros	7.82E-11	0.265336	VEC-venous
Eif3i	8.23E-11	0.290249	VEC-venous
Snrpf	9.38E-11	0.257479	VEC-venous
Papss1	1.09E-10	0.372294	VEC-venous
S100a16	1.41E-10	0.303735	VEC-venous
Esyt2	1.44E-10	-0.511985	VEC-venous
Slc7a5	2.48E-10	-0.466498	VEC-venous
Lama4	2.53E-10	-0.583298	VEC-venous
Tpd52l2	2.69E-10	0.269609	VEC-venous
Cd99	2.82E-10	0.294364	VEC-venous
Pcbp2	3.15E-10	0.301634	VEC-venous
Eif3el1	3.37E-10	0.261002	VEC-venous
Tpd52l1	4.71E-10	-0.555242	VEC-venous
Cox17	4.83E-10	-0.530063	VEC-venous
Atp1b2	5.32E-10	-0.902698	VEC-venous
Dlc1	5.60E-10	-0.578378	VEC-venous
Tmed3	5.63E-10	0.258136	VEC-venous
Dusp1	5.69E-10	-0.65393	VEC-venous
Anxa1	5.89E-10	-0.539836	VEC-venous
Anxa2	6.38E-10	-0.380646	VEC-venous
Igbp1	7.16E-10	0.268392	VEC-venous
Hhex	7.27E-10	0.304362	VEC-venous
Stxbp1	8.39E-10	-0.475411	VEC-venous
Dcxr	9.03E-10	0.315017	VEC-venous
Eef1d	9.51E-10	0.284252	VEC-venous
Galk1	1.01E-09	0.296001	VEC-venous
Capzb	1.15E-09	0.254348	VEC-venous
Rbbp7	1.22E-09	0.256593	VEC-venous
Pitpna	1.37E-09	-0.467596	VEC-venous
Cd82	1.38E-09	0.280599	VEC-venous
Notch1	1.47E-09	-0.54146	VEC-venous
Ackr3	1.57E-09	0.511884	VEC-venous
Pgrmc1	1.58E-09	0.318766	VEC-venous
Gas6	1.64E-09	0.345949	VEC-venous
Odc1	1.71E-09	-0.530171	VEC-venous
LOC108351137.1	1.85E-09	-0.443096	VEC-venous
Cyb5r3	1.97E-09	0.260728	VEC-venous
Rpl22l1	2.21E-09	0.257369	VEC-venous
Rps6ka2	3.93E-09	-0.348591	VEC-venous
Ilk	4.78E-09	-0.420228	VEC-venous
Gng5	5.02E-09	-0.460753	VEC-venous
Id1	5.04E-09	-0.583786	VEC-venous
Ifnar2	5.23E-09	-0.408008	VEC-venous
Angptl4	5.79E-09	0.462528	VEC-venous
Ndufa8	5.89E-09	0.299828	VEC-venous
Higd1a	6.07E-09	-0.373249	VEC-venous
Hmgcs1	6.76E-09	-0.67188	VEC-venous
Clu	7.26E-09	-0.846453	VEC-venous
Lpar6	7.47E-09	0.256936	VEC-venous
Hmgcr	9.23E-09	-0.460511	VEC-venous
Mfap3	9.56E-09	0.252362	VEC-venous
Slc1a3	1.04E-08	-1.11142	VEC-venous
Sirt5	1.06E-08	0.257089	VEC-venous
Slc7a8	1.08E-08	-0.52363	VEC-venous
Nrep	1.38E-08	-0.404678	VEC-venous
Uqcr10	1.50E-08	-0.362973	VEC-venous
Fermt2	1.61E-08	-0.424331	VEC-venous
Smox	1.76E-08	-0.419481	VEC-venous
Tdrp	1.83E-08	-0.447993	VEC-venous
AC096473.3	2.27E-08	0.278262	VEC-venous
Itgb1	2.48E-08	-0.343166	VEC-venous
Fabp5	2.49E-08	-0.641489	VEC-venous
Niban2	2.58E-08	-0.396212	VEC-venous
Tspan13	2.65E-08	-0.348549	VEC-venous
Acsl1	2.71E-08	-0.300151	VEC-venous
Cavin1	2.95E-08	0.309856	VEC-venous
Rras	2.99E-08	-0.510923	VEC-venous
Eva1b	4.19E-08	-0.434517	VEC-venous
S100b	5.09E-08	-0.900188	VEC-venous
Selenof	6.70E-08	-0.310893	VEC-venous
Ggta1	8.45E-08	-0.401375	VEC-venous
Rad23b	8.74E-08	0.269659	VEC-venous
Tax1bp3	8.88E-08	-0.426355	VEC-venous
Capn2	1.14E-07	-0.47631	VEC-venous
Tmem9b	1.28E-07	-0.389529	VEC-venous
Prdx4	1.55E-07	0.307717	VEC-venous
Mmd	1.67E-07	-0.45108	VEC-venous
Tmem59	1.68E-07	-0.331443	VEC-venous
Serinc3	1.89E-07	-0.38357	VEC-venous
Slc35f2	1.90E-07	-0.350763	VEC-venous
Tpm1	1.98E-07	0.277325	VEC-venous
Kdr	2.23E-07	-0.365733	VEC-venous
Gpx4	2.61E-07	-0.291685	VEC-venous
Jag2	2.66E-07	-0.387454	VEC-venous
Ptprb	2.81E-07	-0.469688	VEC-venous
Stx3	3.07E-07	-0.385762	VEC-venous
Tspan12	3.43E-07	-0.417294	VEC-venous
Myl9	4.36E-07	-0.647303	VEC-venous
Sdc3	4.45E-07	-0.394747	VEC-venous
Aldoc	4.82E-07	-0.716327	VEC-venous
Afdn	5.10E-07	-0.487083	VEC-venous
Rtl8a	5.88E-07	-0.315336	VEC-venous
Serp1	6.26E-07	-0.374576	VEC-venous
Bmp2k	6.58E-07	0.32179	VEC-venous
Hs2st1	6.58E-07	-0.383917	VEC-venous
Kctd10	6.59E-07	-0.445195	VEC-venous
Smim15	7.01E-07	0.281525	VEC-venous
Ak3	8.32E-07	-0.386987	VEC-venous
Pmp22	8.51E-07	-0.35662	VEC-venous
Ubl3	9.71E-07	-0.35999	VEC-venous
Cd9	1.08E-06	-0.380626	VEC-venous
Atp6v0b	1.14E-06	-0.376017	VEC-venous
Fzd6	1.14E-06	-0.382324	VEC-venous
Plp1	1.17E-06	-0.689335	VEC-venous
Trim47	1.25E-06	-0.412976	VEC-venous
Mef2a	1.31E-06	-0.357488	VEC-venous
Mt3	1.41E-06	-1.003	VEC-venous
Slc2a1	1.41E-06	0.263494	VEC-venous
Abcg1	1.68E-06	-0.367805	VEC-venous
Yaf2	2.11E-06	-0.432509	VEC-venous
Tes	2.12E-06	-0.364111	VEC-venous
Zfp36	2.26E-06	0.290834	VEC-venous
Spcs1	2.35E-06	-0.324417	VEC-venous
Dhrs7	3.89E-06	-0.283805	VEC-venous
Rnpep	4.09E-06	-0.329371	VEC-venous
Eogt	4.58E-06	-0.409687	VEC-venous
Cnot8	5.29E-06	-0.282032	VEC-venous
Dstn	5.49E-06	-0.309178	VEC-venous
Vps26b	5.50E-06	-0.357983	VEC-venous
Sgk1	6.59E-06	-0.445375	VEC-venous
Anxa5	6.94E-06	-0.423747	VEC-venous
Gsk3b	7.37E-06	-0.394363	VEC-venous
Enc1	8.16E-06	-0.360484	VEC-venous
Glrx	8.67E-06	-0.371968	VEC-venous
Dbi	8.93E-06	-0.584741	VEC-venous
Gstm1	9.44E-06	-0.410224	VEC-venous
Tmem160	1.01E-05	-0.304737	VEC-venous
Nptn	1.19E-05	-0.368114	VEC-venous
Glud1	1.28E-05	-0.479795	VEC-venous
Sft2d1	1.31E-05	-0.338912	VEC-venous
Actn4	1.45E-05	-0.350784	VEC-venous
Csrp1	1.58E-05	-0.376927	VEC-venous
Ttyh1	1.74E-05	-0.74541	VEC-venous
Slc12a2	1.83E-05	-0.317537	VEC-venous
Rheb	1.93E-05	-0.347758	VEC-venous
Sirt2	1.98E-05	-0.507543	VEC-venous
Chic2	2.19E-05	-0.398609	VEC-venous
Mrps36	2.71E-05	-0.259985	VEC-venous
Rgl1	3.12E-05	-0.306697	VEC-venous
Mbp	3.15E-05	-0.640195	VEC-venous
Tmem14c	3.21E-05	-0.303171	VEC-venous
Msmo1	3.41E-05	-0.610861	VEC-venous
Acsl3	4.41E-05	-0.358928	VEC-venous
Fkbp9	5.19E-05	-0.31452	VEC-venous
Asah1	5.35E-05	-0.312359	VEC-venous
Cnp	6.04E-05	-0.558369	VEC-venous
Tprg1l	6.14E-05	-0.318238	VEC-venous
Cnn3	6.37E-05	-0.286229	VEC-venous
Selenos	6.59E-05	-0.320839	VEC-venous
Trib2	6.89E-05	-0.26953	VEC-venous
Il2rg	7.46E-05	-0.314111	VEC-venous
Rai14	7.47E-05	-0.326101	VEC-venous
Akap2	7.91E-05	-0.388692	VEC-venous
RGD1562987	7.94E-05	-0.306006	VEC-venous
Hexb	7.99E-05	-0.489782	VEC-venous
Serpinh1	8.75E-05	-0.316179	VEC-venous
Sgms1	0.00010143	-0.424408	VEC-venous
Schip1	0.000102133	-0.3244	VEC-venous
Rhog	0.000111633	-0.386504	VEC-venous
Tubb4b	0.000115575	-0.337466	VEC-venous
Mprip	0.000116894	-0.379212	VEC-venous
Sptbn1	0.000130877	-0.303117	VEC-venous
Hist1h2bq	0.000140806	-0.329276	VEC-venous
Sod1	0.000159903	-0.303668	VEC-venous
Tspan3	0.000161653	-0.373343	VEC-venous
Hpf1	0.000173599	-0.280469	VEC-venous
Slc43a2	0.00017474	-0.309919	VEC-venous
Ctbs	0.000213858	-0.272475	VEC-venous
Zic3	0.000225495	-0.338266	VEC-venous
Ublcp1	0.000249389	-0.261815	VEC-venous
Cobll1	0.000262111	-0.314117	VEC-venous
Arl8a	0.000292135	-0.285544	VEC-venous
Casp3	0.000302554	-0.356299	VEC-venous
Msn	0.000313374	-0.277349	VEC-venous
Mef2c	0.000322501	-0.366721	VEC-venous
Mpc1	0.0003494	-0.25028	VEC-venous
Polr1d	0.000361578	-0.285031	VEC-venous
Leprotl1	0.000433445	-0.284675	VEC-venous
Klhl9	0.000434459	-0.274065	VEC-venous
Cdh2	0.000468261	-0.345117	VEC-venous
Tmem50a	0.000507249	-0.285615	VEC-venous
Litaf	0.000508319	-0.288409	VEC-venous
Ucp2	0.000514648	-0.270724	VEC-venous
Usp47	0.000515206	-0.338717	VEC-venous
Zdhhc9	0.000527541	-0.269053	VEC-venous
Cd48	0.000562264	-0.273505	VEC-venous
Aco2	0.000568817	-0.311504	VEC-venous
Srgap2	0.000594517	-0.350564	VEC-venous
Mkks	0.000597825	-0.270088	VEC-venous
Atp5me	0.00061054	-0.253611	VEC-venous
Ech1	0.000631855	-0.274716	VEC-venous
Fam13c	0.000671886	-0.286147	VEC-venous
LOC691807	0.000709707	-0.253586	VEC-venous
Npc2	0.000724934	-0.364759	VEC-venous
Dennd5a	0.000736056	-0.320167	VEC-venous
AABR07019061.1	0.000739473	-0.315339	VEC-venous
Gabarapl2	0.000795425	-0.263362	VEC-venous
Trappc3	0.000810497	-0.255329	VEC-venous
Ptprz1	0.000813033	-0.990968	VEC-venous
Tecr	0.000856019	-0.30528	VEC-venous
Ptprg	0.000859761	-0.2605	VEC-venous
Ap1s1	0.000905123	-0.270629	VEC-venous
Mdh2	0.000934756	-0.263783	VEC-venous
C1galt1c1	0.00095758	-0.266485	VEC-venous
Secisbp2l	0.000966577	-0.336389	VEC-venous
Gtf2i	0.0010531	-0.368334	VEC-venous
Cdk2ap2	0.00108182	-0.309432	VEC-venous
Hip1	0.00115502	-0.379329	VEC-venous
Epas1	0.00115748	-0.303302	VEC-venous
Tsg101	0.00116001	-0.284545	VEC-venous
Sat1	0.0011744	-0.591981	VEC-venous
Gpx1	0.00119503	-0.296686	VEC-venous
Plk2	0.00121269	-0.358148	VEC-venous
Ctsb	0.00121385	-0.379373	VEC-venous
Dctn3	0.00130402	-0.288638	VEC-venous
Swap70	0.00148572	-0.303209	VEC-venous
Ahcyl1	0.00159034	-0.2662	VEC-venous
Selenok	0.00159395	-0.26949	VEC-venous
Cert1	0.00166025	-0.311595	VEC-venous
Aqp4	0.00173432	-0.820781	VEC-venous
Hspa12b	0.00184278	-0.269165	VEC-venous
Guk1	0.00186176	-0.304774	VEC-venous
Pafah1b1	0.0021182	-0.267662	VEC-venous
Retsat	0.00217981	-0.36708	VEC-venous
Nsmce1	0.00219121	-0.302703	VEC-venous
Afap1l1	0.00223106	-0.298045	VEC-venous
Evi5	0.00228183	-0.294851	VEC-venous
Mdh1	0.00229508	-0.344745	VEC-venous
Ctsa	0.00243617	-0.272159	VEC-venous
Gsta4	0.002499	-0.296059	VEC-venous
Nid1	0.00269614	-0.379433	VEC-venous
Atp2a2	0.00274097	-0.336784	VEC-venous
Mbd2	0.00302135	-0.273579	VEC-venous
Fzd4	0.00312851	-0.274545	VEC-venous
Adam10	0.00320591	-0.279565	VEC-venous
Fyn	0.0034541	-0.344184	VEC-venous
Kras	0.00348017	-0.259498	VEC-venous
Sec62	0.00363339	-0.271199	VEC-venous
Mecom	0.00373515	-0.343057	VEC-venous
Sqstm1	0.00378994	-0.260048	VEC-venous
Fcho2	0.00400974	-0.296417	VEC-venous
Hba-a2	0.00421427	-1.45289	VEC-venous
Ocln	0.00440317	-0.345978	VEC-venous
Frmd4b	0.00495464	-0.30845	VEC-venous
Ppp4r2	0.00516092	-0.260321	VEC-venous
Csk	0.00549423	-0.268197	VEC-venous
Rraga	0.00552363	-0.299053	VEC-venous
Sec11c	0.0067901	-0.272022	VEC-venous
Cmas	0.0068635	-0.329984	VEC-venous
Map7d1	0.00708017	-0.263953	VEC-venous
Ndufb4	0.00716332	-0.263954	VEC-venous
Palm	0.00725928	-0.273994	VEC-venous
Pnpla8	0.00777782	-0.264832	VEC-venous
Dusp2	0.00842579	-0.546346	VEC-venous
Rgs5	0	3.62501	VEC-inter
Vtn	0	3.19214	VEC-inter
Higd1b	0	2.9605	VEC-inter
Cald1	0	2.60638	VEC-inter
Cox4i2	0	2.46347	VEC-inter
Kcnj8	0	2.29053	VEC-inter
Abcc9	0	2.16125	VEC-inter
Bgn	0	2.02589	VEC-inter
Mgp	0	1.85937	VEC-inter
Thy1	0	1.73199	VEC-inter
Atp13a5	0	1.58431	VEC-inter
Pcdh18	0	1.54773	VEC-inter
Rarres2	0	1.53391	VEC-inter
Lgals1	0	1.53002	VEC-inter
Foxs1	0	1.5218	VEC-inter
Ppp1r14a	0	1.44406	VEC-inter
Gucy1a1	0	1.43835	VEC-inter
Ndufa4l2	0	1.43761	VEC-inter
Cspg4	0	1.39244	VEC-inter
Rgs4	0	1.36349	VEC-inter
Pdgfrb	0	1.35353	VEC-inter
Ace2	0	1.32349	VEC-inter
Gucy1b1	0	1.29436	VEC-inter
Col6a2	0	1.26818	VEC-inter
Zdhhc1	0	1.20804	VEC-inter
Tppp3	0	1.18892	VEC-inter
Emp3	0	1.17265	VEC-inter
Ctsk	0	1.1204	VEC-inter
Anpep	0	1.1049	VEC-inter
Slc6a20	0	1.09709	VEC-inter
Pth1r	0	1.07274	VEC-inter
Ednra	0	1.02547	VEC-inter
S1pr3	0	0.998958	VEC-inter
Ager	0	0.996668	VEC-inter
Ccdc80	0	0.995569	VEC-inter
Tpm2	0	0.948289	VEC-inter
Il34	0	0.93566	VEC-inter
P2ry14	0	0.929218	VEC-inter
Pdlim1	0	0.916583	VEC-inter
Ifitm1	0	0.891518	VEC-inter
Rem1	0	0.890547	VEC-inter
Lama2	0	0.841578	VEC-inter
Heyl	0	0.830331	VEC-inter
Plxdc1	0	0.81031	VEC-inter
LOC100910790	0	0.798965	VEC-inter
Slc5a5	0	0.729876	VEC-inter
Art3	0	0.70161	VEC-inter
Rrad	0	0.688238	VEC-inter
Col6a1	0	0.685748	VEC-inter
Olfml2b	0	0.590087	VEC-inter
Ajuba	0	0.582886	VEC-inter
AABR07044631.2	0	0.557623	VEC-inter
Gprc5c	0	0.53617	VEC-inter
Nxph4	0	0.509935	VEC-inter
Spink8	0	0.495958	VEC-inter
Zic1	0	0.457837	VEC-inter
Plxdc2	6.40E-291	0.828215	VEC-inter
Gjc1	4.84E-287	1.5069	VEC-inter
Trpc3	2.01E-283	0.409623	VEC-inter
Slc16a12	1.57E-282	0.368024	VEC-inter
Hopx	1.63E-279	0.964071	VEC-inter
Des	2.41E-278	0.593066	VEC-inter
Gfra2	3.93E-275	0.435787	VEC-inter
Enpep	1.04E-263	0.462583	VEC-inter
Myl9	1.39E-257	1.99756	VEC-inter
Plce1	1.42E-251	0.524971	VEC-inter
Acot7	1.57E-248	1.30253	VEC-inter
Gpsm3	3.78E-246	0.622294	VEC-inter
Mmp14	1.44E-242	0.670985	VEC-inter
Pid1	1.11E-237	0.526255	VEC-inter
Septin5	1.30E-229	0.688661	VEC-inter
Gja4	2.80E-226	0.913095	VEC-inter
Igf2	3.16E-223	0.920515	VEC-inter
Sdc2	1.17E-216	0.613613	VEC-inter
Clec2l	6.58E-216	0.586141	VEC-inter
Slc30a10	8.02E-214	0.482615	VEC-inter
Nid1	2.94E-211	1.36437	VEC-inter
RGD1564664	6.81E-208	1.06177	VEC-inter
Efemp2	8.34E-206	0.475267	VEC-inter
Nr2f1	1.81E-205	0.667247	VEC-inter
Rasgrp2	1.28E-204	0.770857	VEC-inter
Axl	2.36E-203	0.592587	VEC-inter
Pcolce	1.76E-199	0.411659	VEC-inter
Igf1	2.08E-197	0.595033	VEC-inter
Khdrbs3	2.75E-195	0.455076	VEC-inter
Rhobtb3	4.24E-193	0.580108	VEC-inter
C1qtnf6	3.84E-192	0.582681	VEC-inter
Ifitm3	3.79E-191	1.3941	VEC-inter
Atp1a2	4.91E-184	0.924718	VEC-inter
Adk	8.62E-182	0.74222	VEC-inter
Apoc4	7.90E-178	0.559888	VEC-inter
Pik3cd	4.91E-175	0.337938	VEC-inter
Myof	1.89E-174	0.463963	VEC-inter
Prrx1	3.40E-174	0.46902	VEC-inter
Mylk	1.14E-171	0.600254	VEC-inter
Csk	1.87E-169	0.906292	VEC-inter
Smim3	1.30E-168	0.822055	VEC-inter
Mgst3	1.64E-165	0.521117	VEC-inter
Atp1b2	2.94E-163	0.657105	VEC-inter
Mxra8	1.33E-162	0.368656	VEC-inter
Dram1	2.75E-161	0.46853	VEC-inter
Pole4	1.22E-159	0.841575	VEC-inter
Plcl1	6.30E-158	0.363669	VEC-inter
Akr1b8	1.27E-155	0.469436	VEC-inter
Fbxo38	9.18E-154	0.509649	VEC-inter
Ephx1	2.44E-151	0.454736	VEC-inter
Cd63	7.31E-151	1.01319	VEC-inter
Slc12a2	8.60E-149	0.901974	VEC-inter
Ptn	5.99E-148	1.21571	VEC-inter
Rnd3	5.33E-147	0.427928	VEC-inter
Maged2	1.48E-146	0.974008	VEC-inter
F2r	1.43E-144	0.713007	VEC-inter
Septin4	7.10E-143	0.886452	VEC-inter
Arhgap42	3.49E-141	0.338565	VEC-inter
Slc9a3r1	2.76E-140	0.438486	VEC-inter
Fam107b	6.05E-139	0.349988	VEC-inter
Colec12	1.36E-137	0.607042	VEC-inter
Cyth3	1.02E-136	0.483531	VEC-inter
Mfap2	1.37E-136	0.533437	VEC-inter
Sod3	1.86E-136	0.478895	VEC-inter
Serpine2	2.75E-135	0.712674	VEC-inter
Fabp5	6.18E-133	0.687562	VEC-inter
Dmd	7.42E-133	0.357247	VEC-inter
Olfml3	8.86E-130	0.543113	VEC-inter
Nbl1	1.18E-129	0.673766	VEC-inter
C1qtnf5	2.11E-128	0.454035	VEC-inter
Emilin1	3.37E-128	0.308349	VEC-inter
Mcam	2.10E-124	0.84113	VEC-inter
Dbndd2	5.20E-124	0.364401	VEC-inter
Pcdha13	7.51E-118	0.361793	VEC-inter
Ntm	1.36E-117	0.36559	VEC-inter
Farp1	2.63E-116	0.376298	VEC-inter
Lrrc8b	2.36E-114	0.441404	VEC-inter
Dennd2a	2.35E-112	0.356639	VEC-inter
Ankrd50	1.82E-109	0.427095	VEC-inter
Col3a1	4.41E-109	0.3916	VEC-inter
Pkig	2.26E-108	0.549002	VEC-inter
Gsn	1.38E-107	0.392714	VEC-inter
Nr2f2	1.57E-106	0.485017	VEC-inter
Rerg	2.04E-106	0.355357	VEC-inter
Cybrd1	2.76E-105	0.288067	VEC-inter
Plaat3	6.15E-105	0.449214	VEC-inter
Pten	2.21E-104	0.68425	VEC-inter
Septin10	1.66E-103	0.300088	VEC-inter
Oaf	5.49E-103	0.409724	VEC-inter
Tbc1d2b	9.54E-103	0.329049	VEC-inter
Tnks1bp1	1.89E-102	0.325627	VEC-inter
Specc1	1.92E-102	0.362557	VEC-inter
Sh3kbp1	1.32E-101	0.484979	VEC-inter
Jam3	1.73E-101	0.298385	VEC-inter
Klhl23	1.20E-99	0.40964	VEC-inter
Zfp703	4.91E-99	0.303998	VEC-inter
Cd302	5.58E-99	0.357998	VEC-inter
Ifitm2	1.53E-98	0.774291	VEC-inter
Itga1	3.95E-96	0.560744	VEC-inter
Fam118a	4.26E-96	0.358484	VEC-inter
Ciao2b	5.57E-95	0.446666	VEC-inter
Pde5a	1.50E-93	0.290182	VEC-inter
Arhgdib	2.01E-92	0.691814	VEC-inter
Wls	4.98E-92	0.459932	VEC-inter
Tbxa2r	9.32E-91	0.348602	VEC-inter
Cep112	1.46E-89	0.295668	VEC-inter
Eps8	6.91E-89	0.421117	VEC-inter
Chn1	1.02E-88	0.371438	VEC-inter
Egflam	2.58E-88	0.420835	VEC-inter
Efhd2	1.64E-87	0.543928	VEC-inter
Tnfrsf21	2.02E-87	0.396816	VEC-inter
Gng14	2.02E-86	0.371872	VEC-inter
Akr1b1	2.10E-86	0.383581	VEC-inter
Acsf2	4.65E-86	0.39485	VEC-inter
Dtx3	5.65E-86	0.269234	VEC-inter
Tgfb1i1	4.29E-85	0.466519	VEC-inter
Filip1l	2.06E-84	0.408179	VEC-inter
Ilk	8.73E-83	0.58215	VEC-inter
Stk39	6.24E-82	0.331774	VEC-inter
Tagln2	1.72E-80	0.650765	VEC-inter
Rbpms	1.73E-80	0.427396	VEC-inter
Dcakd	5.22E-80	0.437208	VEC-inter
Col5a2	1.98E-78	0.288567	VEC-inter
Itm2c	3.22E-77	0.656807	VEC-inter
Tm4sf1	7.41E-77	0.767886	VEC-inter
Akap12	1.25E-75	0.373835	VEC-inter
Tmsb15b2	3.55E-75	0.437331	VEC-inter
Lmna	3.55E-74	0.359935	VEC-inter
Gpx8	5.02E-74	0.372468	VEC-inter
Phlda1	5.90E-73	0.521064	VEC-inter
LOC102551265	8.37E-73	0.276613	VEC-inter
Anxa5	6.36E-72	0.633733	VEC-inter
Tns3	1.09E-71	0.251064	VEC-inter
Lhfpl6	1.57E-71	0.338658	VEC-inter
Stom	2.14E-71	0.340349	VEC-inter
Pdgfa	3.07E-71	0.433967	VEC-inter
Fstl1	8.87E-71	0.643208	VEC-inter
Igfbp7	3.17E-70	0.546836	VEC-inter
Septin11	8.67E-70	0.452418	VEC-inter
Cxxc5	3.26E-69	0.340703	VEC-inter
Pla1a	6.00E-68	0.256672	VEC-inter
Sh2b3	6.16E-68	0.33362	VEC-inter
Arid5b	2.68E-67	0.285006	VEC-inter
Lims1	3.53E-67	0.362294	VEC-inter
Bloc1s1	1.68E-66	0.506412	VEC-inter
Atp5f1b	5.23E-66	0.476795	VEC-inter
Septin7	8.82E-66	0.518405	VEC-inter
AC141102.1	3.76E-65	0.615736	VEC-inter
Ppic	4.13E-65	0.427816	VEC-inter
Ptpn9	4.87E-65	0.251313	VEC-inter
Ift43	2.19E-64	0.30645	VEC-inter
Cox8a	3.65E-64	0.579356	VEC-inter
Cdc42ep1	1.05E-63	0.28277	VEC-inter
Ano10	6.77E-62	0.251148	VEC-inter
Hmox1	7.75E-61	0.308676	VEC-inter
Mprip	1.86E-60	0.567394	VEC-inter
Eva1b	3.34E-60	0.486944	VEC-inter
AC134224.3	1.84E-59	-1.55358	VEC-inter
2025-09-09	5.02E-59	0.270702	VEC-inter
Twsg1	1.47E-58	0.268417	VEC-inter
Ptp4a3	1.97E-57	0.30629	VEC-inter
Ly6e	5.19E-57	0.276681	VEC-inter
Map3k7cl	5.34E-57	0.355354	VEC-inter
Camk2n1	5.50E-57	0.285091	VEC-inter
Armcx3	7.20E-57	0.264176	VEC-inter
Ube2e2	1.60E-56	0.259378	VEC-inter
Anxa1	2.16E-56	0.321079	VEC-inter
Sh3glb2	2.02E-55	0.252253	VEC-inter
Crip1	1.78E-54	0.86058	VEC-inter
Lasp1	2.16E-54	0.283923	VEC-inter
Slc19a1	1.20E-53	0.283712	VEC-inter
Mt-atp6	2.85E-53	0.37621	VEC-inter
Zap70	1.09E-52	0.359024	VEC-inter
Vcl	2.64E-50	0.267443	VEC-inter
Pmp22	6.60E-50	0.315501	VEC-inter
Ak3	3.57E-49	0.287916	VEC-inter
Sin3b	4.66E-49	0.37765	VEC-inter
Rtl8a	1.69E-48	0.320884	VEC-inter
Bcam	3.11E-48	0.395131	VEC-inter
Mt-co2	4.65E-48	0.427587	VEC-inter
LOC691427	8.12E-48	0.351424	VEC-inter
Ecm1	1.77E-47	0.410624	VEC-inter
Nenf	2.07E-47	0.358343	VEC-inter
Bcar1	2.56E-47	0.363427	VEC-inter
Idh3b	3.48E-47	0.275986	VEC-inter
Ndufs7	2.44E-46	0.315007	VEC-inter
Map1lc3a	2.75E-46	0.454538	VEC-inter
Mt-co1	6.91E-45	0.315779	VEC-inter
Tspan3	7.24E-45	0.420892	VEC-inter
Scand1	2.38E-44	0.341827	VEC-inter
Col18a1	2.60E-44	0.250499	VEC-inter
AABR07012795.1	5.02E-43	0.265665	VEC-inter
Atp5po	1.28E-42	0.433481	VEC-inter
Tprg1l	1.94E-42	0.443541	VEC-inter
Mt-nd2	2.00E-42	0.340772	VEC-inter
Cox7a2l2	8.12E-42	0.299886	VEC-inter
Cox4i1	9.64E-42	0.398891	VEC-inter
Coro1b	1.87E-41	0.284552	VEC-inter
Mt-nd1	5.29E-41	0.322921	VEC-inter
Sparc	7.65E-41	0.331517	VEC-inter
Cap1	1.02E-40	0.315261	VEC-inter
Mt-atp8	4.64E-40	0.270394	VEC-inter
Kctd10	4.93E-40	0.306314	VEC-inter
Rilpl2	6.06E-40	0.271643	VEC-inter
Prkar1a	8.86E-40	0.286964	VEC-inter
Ndufs2	2.99E-39	0.26921	VEC-inter
Ndufa5	3.88E-39	0.355965	VEC-inter
Serinc3	1.76E-38	0.395549	VEC-inter
Nthl1	2.78E-38	0.250796	VEC-inter
Tmem134	3.00E-38	0.262911	VEC-inter
Atp5mc3	3.03E-38	0.332642	VEC-inter
Mt-cyb	4.28E-38	0.272098	VEC-inter
Hcfc1r1	2.11E-37	0.279494	VEC-inter
Gstp1	2.66E-37	0.412279	VEC-inter
Jak1	3.06E-37	0.261861	VEC-inter
Uqcrb.1	1.50E-36	0.317584	VEC-inter
Atp5mg	1.71E-36	0.39197	VEC-inter
Drap1	1.36E-35	0.281415	VEC-inter
Mustn1	1.98E-35	0.269456	VEC-inter
Tax1bp3	2.48E-35	0.341152	VEC-inter
Ndufb10	6.56E-35	0.287499	VEC-inter
H3f3a	1.13E-34	0.338524	VEC-inter
Ndufb9	1.86E-34	0.328417	VEC-inter
Ndufa13	2.89E-34	0.342834	VEC-inter
Vasp	3.36E-34	0.259143	VEC-inter
Uqcrc1	2.29E-33	0.325492	VEC-inter
Cox5b	6.54E-32	0.364939	VEC-inter
Uqcrh	1.38E-31	0.337727	VEC-inter
Mrps26	2.11E-31	0.261102	VEC-inter
Aldoa	1.47E-30	0.371967	VEC-inter
LOC103693430	2.56E-30	0.280473	VEC-inter
Cnn3	4.11E-30	0.331847	VEC-inter
Fermt2	6.21E-30	0.282627	VEC-inter
Uqcr11	1.16E-29	0.302782	VEC-inter
AABR07015346.1	1.38E-29	0.269587	VEC-inter
Myl6	6.81E-29	0.333352	VEC-inter
Map1lc3b	9.47E-29	0.26342	VEC-inter
Sat1	1.71E-28	0.444228	VEC-inter
Cldn5	2.03E-28	-0.494326	VEC-inter
Ndufb7	6.11E-28	0.283814	VEC-inter
Slc25a4	6.56E-28	0.311681	VEC-inter
Depp1	1.20E-26	0.392553	VEC-inter
Ubb	6.68E-26	0.301604	VEC-inter
Cd99	1.49E-25	0.28328	VEC-inter
Ptms	5.85E-24	0.299195	VEC-inter
Mt-nd3	7.85E-24	0.289849	VEC-inter
Atp5f1d	1.09E-23	0.26434	VEC-inter
Slc25a3	2.44E-23	0.274873	VEC-inter
Atp5f1a	2.80E-23	0.260473	VEC-inter
Uqcr10	1.74E-21	0.254123	VEC-inter
B2m	2.90E-20	-0.357601	VEC-inter
[truncated: 5,456 more rows]
