# Supplementary material for: Single‐Cell Transcriptomic Profiling of Brain Cells in Newborn Rats Following Hypoxic Ischemic Encephalopathy
Source: FASEB J. 2025 Aug 13;39(16):e70929. doi: 10.1096/fj.202402891RR (PMC12344624; doi:10.1096/fj.202402891RR)
Supplement: Supplementary file 22 — Table S11: fsb270929‐sup‐0022‐TableS11.xlsx. [file FSB2-39-e70929-s010.xlsx]

## Sheet: Table S11 Expressed genes in ea
Table S11 Expressed genes in each sub-cluster of fibroblasts
gene	p_val	avg_log2FC	cluster
Sparcl1	5.04E-168	1.45281	FIB1
Apoe	1.47E-141	1.06387	FIB1
Pltp	3.58E-139	1.86197	FIB1
Ptn	1.71E-124	0.987659	FIB1
Cxcl12	7.01E-114	1.32886	FIB1
Slc7a11	2.38E-113	1.38198	FIB1
Lum	1.26E-106	1.50193	FIB1
Crabp2.1	1.13E-104	-1.57873	FIB1
Lox	1.00E-94	-1.59611	FIB1
Fn1	3.66E-82	-1.12252	FIB1
AABR07060833.1	5.87E-81	1.57133	FIB1
Slc1a3	9.04E-79	0.963003	FIB1
Gjb6	1.55E-74	-1.28812	FIB1
Timp2	2.66E-73	-1.30568	FIB1
Fmo1	7.50E-71	1.25941	FIB1
Apcdd1	9.54E-70	1.45865	FIB1
S100a10	1.10E-69	-1.40398	FIB1
Dcn	1.27E-68	0.887573	FIB1
Slc4a4	1.41E-67	-0.97035	FIB1
Sulf2	1.87E-67	-0.853369	FIB1
Tp53i11	4.57E-67	-1.18749	FIB1
Slc22a6	8.91E-67	0.990484	FIB1
Isyna1	2.42E-66	1.99312	FIB1
Bmp2	3.44E-65	1.43567	FIB1
Plac9	6.99E-65	-1.8177	FIB1
Ucp2	2.94E-64	-0.942927	FIB1
Cldn11	1.42E-63	-1.51263	FIB1
Cdkn1c	1.71E-63	-1.48247	FIB1
Cntfr	1.46E-62	-0.677928	FIB1
Wnt6	2.85E-62	-0.762733	FIB1
Itm2a	2.49E-61	-0.970705	FIB1
Igfbp6	2.31E-60	-1.33955	FIB1
Gja1	1.25E-59	-1.35261	FIB1
Fxyd5	2.03E-58	-2.15765	FIB1
Mgp	4.22E-58	-2.47862	FIB1
Nnat	1.60E-57	-2.02531	FIB1
Gsta1	5.86E-57	-0.938445	FIB1
Anxa5	1.04E-56	-0.877781	FIB1
Tnnt2	6.31E-56	-1.43886	FIB1
Dkk3	3.06E-55	-0.787135	FIB1
Fam180a	3.51E-55	1.37031	FIB1
Adh6	8.31E-55	-0.744789	FIB1
Edn3	1.45E-54	1.19096	FIB1
Tspan13	2.87E-54	-0.561375	FIB1
Anxa1	2.98E-53	-0.872277	FIB1
Wnt4	4.56E-53	1.05295	FIB1
Col18a1	1.82E-52	0.956415	FIB1
Svil	1.59E-51	1.08308	FIB1
Atp1b1	2.72E-51	-0.989141	FIB1
Nudt4	5.67E-51	-0.75329	FIB1
Ccl19	2.79E-49	1.22231	FIB1
Spint2	7.99E-48	-0.899569	FIB1
Cavin2	2.04E-46	-0.517573	FIB1
Nsg2	2.16E-46	-0.541523	FIB1
Mt-co1	4.58E-46	-0.463732	FIB1
Colec12	1.43E-45	0.726471	FIB1
Atp1a1	2.25E-45	-0.697849	FIB1
Apod	2.66E-45	0.848097	FIB1
Rbp4	8.54E-44	-1.60313	FIB1
Fhl1	4.76E-43	-0.448557	FIB1
Tspo	6.80E-43	-0.661096	FIB1
Nkain4	2.62E-42	-0.455843	FIB1
Fndc1	3.32E-42	1.17659	FIB1
Lmo4	3.60E-42	-0.368923	FIB1
Lgals3bp	1.31E-41	-0.382545	FIB1
Tmem176b	1.56E-41	-0.835459	FIB1
Me1	2.17E-41	-0.473435	FIB1
Higd1a	2.23E-41	-0.491859	FIB1
Foxd1	3.34E-41	-0.738631	FIB1
Clu	3.77E-41	-1.54175	FIB1
Atp1a2	5.64E-41	0.662489	FIB1
Clec3b	1.75E-40	1.06435	FIB1
Itgbl1	2.20E-40	-0.668254	FIB1
Cyp1b1	2.72E-40	1.11816	FIB1
Cd9	5.04E-40	-0.978023	FIB1
Sult1a1	1.92E-39	-0.703057	FIB1
Col12a1	2.07E-39	1.05901	FIB1
Atp5if1	5.35E-39	-0.516594	FIB1
Olfml2a	6.07E-39	-0.50754	FIB1
Ppp1r1a	1.60E-38	-1.68335	FIB1
Id2	4.78E-38	-0.741312	FIB1
Gpx1	6.46E-38	-0.614073	FIB1
Kcnj13	7.28E-38	-0.619873	FIB1
Arhgap20	1.02E-37	-0.394154	FIB1
Anxa3	1.14E-37	-0.743952	FIB1
Tmem176a	2.23E-37	-0.712667	FIB1
Slc3a2	5.56E-37	0.672056	FIB1
Dhrs3	6.32E-37	-0.518878	FIB1
Adam15	1.12E-36	-0.559564	FIB1
Uqcrq	1.75E-36	-0.456301	FIB1
Aifm3	3.11E-36	-0.33404	FIB1
Prrx2	4.74E-36	-0.648778	FIB1
H2ax	1.15E-35	-0.558991	FIB1
Nme2	1.35E-35	-0.499236	FIB1
Tmem254	1.64E-35	-0.493682	FIB1
Serpinf1	1.91E-35	0.751019	FIB1
Afdn	3.36E-35	-0.332469	FIB1
Mt-co2	3.91E-35	-0.421637	FIB1
Jpt1	4.39E-35	-0.595978	FIB1
Col1a1	5.42E-35	0.593085	FIB1
Abat	6.35E-35	-0.268949	FIB1
Slc2a12	6.52E-35	-0.454816	FIB1
Mmp2	8.89E-35	0.981369	FIB1
Plpp3	1.02E-34	-0.895895	FIB1
Islr	1.03E-34	0.834852	FIB1
Slc6a13	2.29E-34	0.75699	FIB1
Rassf2	3.19E-34	-0.368124	FIB1
Lama1	3.65E-34	0.971385	FIB1
Acat1	4.89E-34	-0.365698	FIB1
Pcolce	9.64E-34	0.820085	FIB1
Ddr1	1.02E-33	-0.266981	FIB1
Cox6b1	1.04E-33	-0.442436	FIB1
Pon2	1.51E-33	-0.34298	FIB1
Mtch2	1.65E-33	-0.337865	FIB1
Ppfibp1	1.79E-33	0.809248	FIB1
Anxa11	1.95E-33	-0.316689	FIB1
Efemp1	2.50E-33	-1.0209	FIB1
Cycs	5.21E-33	-0.303292	FIB1
Plpp1	5.72E-33	-0.343101	FIB1
Pdpn	7.25E-33	-0.436525	FIB1
Mettl7a	8.78E-33	-0.336999	FIB1
Ptp4a2	8.91E-33	-0.379269	FIB1
Id1	9.19E-33	-0.693172	FIB1
Stmn1	9.64E-33	-0.867275	FIB1
Tmsb4x	1.22E-32	-0.910461	FIB1
Fbln5	1.75E-32	-0.451613	FIB1
Lrrc55	1.80E-32	1.03651	FIB1
Plaat3	1.82E-32	-0.460162	FIB1
Dmrtc1c1	1.89E-32	1.05381	FIB1
Bmp4	2.02E-32	-0.563468	FIB1
Arl6ip1	2.58E-32	-0.672409	FIB1
Angpt2	2.79E-32	-0.434301	FIB1
Cox6b1.1	3.90E-32	-0.409777	FIB1
Stard3nl	4.97E-32	-0.310065	FIB1
Mt-atp6	5.29E-32	-0.356567	FIB1
Tcn2	6.03E-32	-0.539569	FIB1
Snx2	7.04E-32	-0.325009	FIB1
Reep5	7.22E-32	-0.535158	FIB1
Fam89b	1.10E-31	-0.321265	FIB1
Glrx5	1.11E-31	-0.291107	FIB1
Fkbp1a	1.87E-31	-0.378303	FIB1
Cyb5a	2.15E-31	-0.383184	FIB1
Igfbp5	2.22E-31	-1.9019	FIB1
Serpinb6a	2.24E-31	-0.293618	FIB1
Slc12a2	2.25E-31	-0.619742	FIB1
Rbmx	2.43E-31	-0.31994	FIB1
Gsn	2.88E-31	-0.389383	FIB1
P4ha2	3.68E-31	-0.320687	FIB1
Gpi	4.29E-31	-0.365591	FIB1
Dynll2	5.16E-31	-0.426832	FIB1
Fam107a	6.14E-31	-0.332155	FIB1
Got2	8.42E-31	-0.390924	FIB1
Bloc1s2	1.02E-30	-0.258219	FIB1
Tubb4b	1.67E-30	-0.925086	FIB1
Ywhah	3.12E-30	-0.330889	FIB1
Rtn1	6.17E-30	-0.584358	FIB1
Slc38a2	1.34E-29	-1.04862	FIB1
Bcap29	1.54E-29	-0.336151	FIB1
Atp6ap2	1.59E-29	-0.272359	FIB1
Polr2k	1.87E-29	-0.258505	FIB1
Micos10	2.62E-29	-0.42755	FIB1
Ifi27	5.54E-29	-0.412694	FIB1
Flrt2	5.99E-29	1.03893	FIB1
Dynlt1	6.08E-29	-0.414362	FIB1
Gstm1	6.20E-29	-0.48797	FIB1
Ndufa4	6.22E-29	-0.374708	FIB1
Galnt2	1.12E-28	-0.283708	FIB1
Dcdc2	1.21E-28	-0.393592	FIB1
Cdh11	2.40E-28	-0.705982	FIB1
Oat	2.47E-28	-0.421964	FIB1
Aco2	3.46E-28	-0.319294	FIB1
Npdc1	5.80E-28	-0.342124	FIB1
Dtymk	6.25E-28	-0.299339	FIB1
LOC100361008	6.70E-28	-0.340166	FIB1
Gipc1	6.70E-28	-0.327015	FIB1
Tubb6	8.38E-28	-0.651369	FIB1
Bdh2	9.27E-28	-0.274301	FIB1
Zyx	9.65E-28	-0.291275	FIB1
Trappc1	1.12E-27	-0.251067	FIB1
Vamp5	1.27E-27	0.826147	FIB1
Tpgs2	1.44E-27	-0.274036	FIB1
Gatm	1.59E-27	0.952697	FIB1
Mapre1	1.78E-27	-0.324198	FIB1
Mt-co3	1.84E-27	-0.338223	FIB1
Uqcc2	2.47E-27	-0.294033	FIB1
Fgl2	4.41E-27	-0.683626	FIB1
Myl12a	4.97E-27	-0.386845	FIB1
Hist1h2bq	5.64E-27	-0.436946	FIB1
Tnfaip8	5.78E-27	-0.291021	FIB1
Prdx6	6.79E-27	-0.362215	FIB1
Usp53	7.87E-27	-0.250919	FIB1
Cxcl16	8.16E-27	-0.402759	FIB1
AC127784.5	8.22E-27	-0.331701	FIB1
Fh	8.28E-27	-0.273816	FIB1
Mt-cyb	1.10E-26	-0.327198	FIB1
Pola2	1.18E-26	-0.508807	FIB1
Foxc2	1.46E-26	-0.349239	FIB1
Uqcr10	1.54E-26	-0.43068	FIB1
Cpd	1.71E-26	-0.276729	FIB1
Cavin3	1.83E-26	-0.58254	FIB1
S100b	1.94E-26	-0.612439	FIB1
Cox6b2	2.34E-26	-0.468919	FIB1
Tpm3	3.07E-26	-0.341538	FIB1
Atp6v1f	4.29E-26	-0.271303	FIB1
Qdpr	4.54E-26	-0.256995	FIB1
Psmd8	5.63E-26	-0.281145	FIB1
Dclk1	6.52E-26	-0.264875	FIB1
Atp5f1e	6.72E-26	-0.369102	FIB1
Cavin1	8.06E-26	-0.279026	FIB1
Hsbp1	8.35E-26	-0.352417	FIB1
Ahcyl2	1.04E-25	-0.472411	FIB1
Cox7b	1.08E-25	-0.38362	FIB1
Ccnd1	1.68E-25	-0.31376	FIB1
Osr1	1.71E-25	-0.38179	FIB1
Lsm3	2.18E-25	-0.292973	FIB1
Col4a5	2.23E-25	0.76432	FIB1
LOC103693430	2.43E-25	-0.30065	FIB1
AABR07015346.1	2.52E-25	-0.321369	FIB1
Fbln1	2.67E-25	-0.47077	FIB1
Foxp1	3.05E-25	-0.454745	FIB1
Laptm4a	3.06E-25	0.325083	FIB1
Slc1a5	3.32E-25	0.959531	FIB1
Abhd12	3.79E-25	-0.253254	FIB1
Ctsh	5.14E-25	0.622665	FIB1
Atp5f1d	5.58E-25	-0.367522	FIB1
Afap1	6.15E-25	-0.254118	FIB1
Cd47	7.54E-25	-0.311964	FIB1
Eno1	1.05E-24	-0.386459	FIB1
Ncam1	1.30E-24	-0.282235	FIB1
Ndufb5	1.37E-24	-0.320677	FIB1
AABR07068316.1	1.49E-24	0.866611	FIB1
Tmem147	2.02E-24	-0.284421	FIB1
Sdhd	2.16E-24	-0.281507	FIB1
Slc7a3	2.60E-24	-0.456297	FIB1
Pea15	2.60E-24	-0.28578	FIB1
Gtf2h5	2.89E-24	-0.268618	FIB1
Cdk2ap2	3.32E-24	-0.251188	FIB1
Tpm1	4.35E-24	-0.570369	FIB1
Hdgf	4.78E-24	-0.285648	FIB1
Masp1	4.79E-24	-0.358861	FIB1
Fuca2	6.52E-24	-0.257966	FIB1
Gstm7	6.87E-24	-0.475566	FIB1
Myl6	7.15E-24	-0.360286	FIB1
Lxn	9.82E-24	-0.50713	FIB1
Nenf	1.74E-23	-0.32615	FIB1
Cd24	1.83E-23	-0.30235	FIB1
Akip1	2.18E-23	-0.268754	FIB1
Cxadr	2.47E-23	-0.376409	FIB1
LOC691427	3.08E-23	-0.279746	FIB1
Rbp1	4.14E-23	0.593871	FIB1
Cyb5r3	4.35E-23	-0.333089	FIB1
Ctsk	5.98E-23	0.644456	FIB1
Ghitm	6.12E-23	-0.256559	FIB1
Cox7a2l2	6.51E-23	-0.285211	FIB1
Ralgps2	7.45E-23	0.896839	FIB1
S100a11	9.10E-23	-0.469169	FIB1
Calm1	1.01E-22	-0.329696	FIB1
Iscu	1.07E-22	-0.279351	FIB1
Rtn4	1.07E-22	-0.281646	FIB1
Paxx	1.15E-22	-0.25609	FIB1
Smc2	1.24E-22	-0.314022	FIB1
Mdh1	1.25E-22	-0.325603	FIB1
Lmna	1.47E-22	-0.372031	FIB1
Map1b	1.81E-22	-0.380278	FIB1
Gsta4	2.24E-22	0.725545	FIB1
Tceal9	2.24E-22	-0.346215	FIB1
Pdgfra	2.42E-22	0.775337	FIB1
Sidt1	2.60E-22	0.912534	FIB1
Tgm2	3.44E-22	-0.266752	FIB1
Adcy2	3.62E-22	-0.284856	FIB1
Taldo1	3.62E-22	-0.28901	FIB1
Mdh2	4.01E-22	-0.305856	FIB1
Vtn	4.66E-22	0.70238	FIB1
Slc25a3	6.29E-22	-0.290301	FIB1
Atp5mc1	7.96E-22	-0.29108	FIB1
Myl12b	8.76E-22	-0.316055	FIB1
Tax1bp1	9.91E-22	-0.270578	FIB1
Lgmn	1.13E-21	-0.3209	FIB1
Gamt	1.47E-21	-0.2975	FIB1
Eif4a1	1.69E-21	-0.320084	FIB1
Tsc22d1	2.17E-21	-1.01606	FIB1
Slc13a3	2.20E-21	-0.401967	FIB1
Bend5	2.53E-21	-0.258628	FIB1
Cox5b	3.06E-21	-0.307619	FIB1
Bcat2	3.60E-21	-0.282938	FIB1
Mrpl3	5.93E-21	-0.250424	FIB1
Wnt5a	6.30E-21	0.843765	FIB1
Cops9	6.53E-21	-0.260738	FIB1
Fstl1	7.63E-21	-0.582321	FIB1
Tcf12	8.16E-21	0.842321	FIB1
Ndufab1	8.34E-21	-0.277359	FIB1
Prnp	8.49E-21	-0.274866	FIB1
LOC100361934	8.82E-21	-0.25281	FIB1
Fhl2	9.43E-21	-0.359033	FIB1
Jun	9.99E-21	-0.35051	FIB1
Anapc11	1.10E-20	-0.254228	FIB1
Gltp	1.14E-20	-0.262978	FIB1
Calm2.1	1.25E-20	-0.261317	FIB1
Mlf2	1.35E-20	-0.25989	FIB1
Hdhd2	1.38E-20	-0.252528	FIB1
Ccnd3	1.67E-20	-0.271108	FIB1
Prdx1	2.62E-20	-0.295872	FIB1
Carhsp1	2.74E-20	-0.272282	FIB1
Col4a1	3.23E-20	0.97534	FIB1
Tfpi	3.31E-20	-0.374214	FIB1
Tubb2b	3.36E-20	-0.332916	FIB1
Raly	3.42E-20	-0.266734	FIB1
Selenoh	3.57E-20	-0.335503	FIB1
Snapin	3.59E-20	-0.269579	FIB1
Rab11a	3.67E-20	-0.26254	FIB1
Bzw1	5.10E-20	-0.29839	FIB1
Sat1	1.25E-19	-0.265353	FIB1
Ccdc88a	1.40E-19	-0.25584	FIB1
Zfp385a	1.62E-19	-0.316143	FIB1
Ube2s	1.75E-19	-0.465487	FIB1
Hmgb2	2.24E-19	-0.458768	FIB1
Scp2	2.60E-19	-0.256177	FIB1
Sdhc	2.60E-19	-0.250301	FIB1
Npc2	2.62E-19	-0.27278	FIB1
Hacd3	5.44E-19	-0.259378	FIB1
Rhob	6.23E-19	-0.267279	FIB1
Ifitm2	6.77E-19	0.448752	FIB1
Cyba	7.47E-19	-0.398267	FIB1
Basp1	8.38E-19	-0.266211	FIB1
Rrm1	9.09E-19	-0.263044	FIB1
Bsg	3.14E-18	-0.384687	FIB1
Sod3	3.44E-18	-0.274348	FIB1
Eef1b2	3.90E-18	-0.250514	FIB1
Klf6	3.94E-18	-0.295628	FIB1
Rps24	4.48E-18	-0.257037	FIB1
B2m	5.41E-18	0.395012	FIB1
Ppp1r14b	8.72E-18	-0.286147	FIB1
Anxa2	9.81E-18	-0.493978	FIB1
Uqcr11	1.07E-17	-0.306546	FIB1
Ly6e	1.09E-17	-0.271629	FIB1
Kdelr3	1.20E-17	-0.285079	FIB1
Igfbp4	1.25E-17	0.7339	FIB1
Frmd6	1.30E-17	0.782514	FIB1
Eif5a	1.31E-17	-0.262594	FIB1
Nkd1	1.50E-17	0.773711	FIB1
Aldoa	1.60E-17	-0.310606	FIB1
C1qtnf3	1.63E-17	-0.306266	FIB1
Cited2	1.68E-17	-0.329998	FIB1
Ndufb7	3.89E-17	-0.264061	FIB1
LOC100910996	9.65E-17	-0.297414	FIB1
Cd81	9.78E-17	-0.325308	FIB1
Axin2	1.07E-16	0.791843	FIB1
Cdc42	1.39E-16	0.382064	FIB1
Lgals1	1.53E-16	0.437414	FIB1
Ntrk2	1.56E-16	0.690734	FIB1
Crip1	2.11E-16	-0.454424	FIB1
Bex3	2.40E-16	-0.309933	FIB1
Col6a2	2.45E-16	0.601972	FIB1
AABR07019061.1	2.54E-16	-0.294498	FIB1
Cpxm1	4.13E-16	0.751658	FIB1
Hmgn2	4.64E-16	-0.399054	FIB1
H2az2	1.52E-15	-0.259029	FIB1
Ran	2.22E-15	-0.291507	FIB1
Ost4	2.47E-15	-0.27494	FIB1
Rad21	2.89E-15	-0.305477	FIB1
Zfp36	3.96E-15	-0.377063	FIB1
Serpinb1a	4.97E-15	-0.314284	FIB1
Pik3r1	7.70E-15	0.822967	FIB1
Arhgap29	8.37E-15	0.674946	FIB1
Tmem150a	8.64E-15	0.723581	FIB1
Actb	8.96E-15	-0.255788	FIB1
Psip1	1.16E-14	-0.25896	FIB1
Txn1	4.64E-14	-0.260639	FIB1
Zbtb20	5.42E-14	0.876393	FIB1
Thbs2	5.73E-14	-0.263146	FIB1
LOC100364435	1.44E-13	-0.349812	FIB1
C1qb	2.23E-13	-0.501377	FIB1
Sgk1	2.38E-13	-0.30204	FIB1
Lrp1	2.44E-13	0.381306	FIB1
Sirt2	2.58E-13	-0.459879	FIB1
Cox8a	3.11E-13	-0.271138	FIB1
Fkbp9	6.08E-13	-0.335014	FIB1
Cthrc1	6.42E-13	0.73622	FIB1
Tsc22d3	7.77E-13	-0.45765	FIB1
Tspan7	8.22E-13	0.497782	FIB1
Pmp22	1.05E-12	0.480199	FIB1
Wfdc1	1.29E-12	-0.623422	FIB1
Tcf4	2.80E-12	0.677935	FIB1
Ecrg4	7.02E-12	-0.405663	FIB1
Slc6a1	1.05E-11	0.601317	FIB1
Col13a1	1.74E-11	0.598503	FIB1
Vcam1	2.62E-11	-0.269437	FIB1
Igfbp7	3.01E-11	-0.656422	FIB1
Tuba1b	7.52E-11	-0.509832	FIB1
Prelp	8.40E-11	0.635662	FIB1
Prss23	1.28E-10	-0.272918	FIB1
Rnf181	1.35E-10	0.677239	FIB1
Enpp2	1.80E-10	0.648444	FIB1
Zeb1	1.86E-10	0.653551	FIB1
Pam	2.03E-10	0.657646	FIB1
Fcer1g	2.43E-10	-0.294315	FIB1
Ttyh1	2.51E-10	-0.26223	FIB1
Itm2c	2.74E-10	0.359823	FIB1
Lama2	4.74E-10	0.62887	FIB1
Tuba1a	6.30E-10	-0.499767	FIB1
Nid2	1.03E-09	0.547562	FIB1
Jcad	1.93E-09	0.640381	FIB1
Aif1	2.64E-09	-0.409315	FIB1
AC134224.3	2.68E-09	0.315848	FIB1
Plp1	3.02E-09	-0.599732	FIB1
Zfp36l1	3.17E-09	0.524905	FIB1
Cnp	6.27E-09	-0.386354	FIB1
Cyth3	6.51E-09	0.556978	FIB1
Adamts12	7.33E-09	0.575619	FIB1
Mbp	1.73E-08	-0.673028	FIB1
Rdh10	2.42E-08	0.619978	FIB1
C1r	2.63E-08	0.449038	FIB1
Zic4	2.72E-08	0.647245	FIB1
Phlda1	2.83E-08	0.605188	FIB1
Col4a6	4.17E-08	0.526059	FIB1
Abca1	4.70E-08	0.66638	FIB1
Tubb5	5.48E-08	-0.339779	FIB1
Serpine2	6.03E-08	-0.37958	FIB1
Phyh	7.70E-08	0.42325	FIB1
Errfi1	1.10E-07	0.736258	FIB1
Tbx18	1.24E-07	0.664219	FIB1
Tyrobp	1.32E-07	-0.350592	FIB1
Zic1	1.53E-07	0.616297	FIB1
Mt3	2.77E-07	-0.424081	FIB1
Gnas.1	4.57E-07	0.289864	FIB1
Pxk	5.29E-07	0.637393	FIB1
Lrrc17	7.70E-07	0.454837	FIB1
Tmem204	1.05E-06	0.559721	FIB1
Abca9	1.40E-06	0.582959	FIB1
Icoslg	1.40E-06	0.400883	FIB1
Col4a2	2.45E-06	0.509494	FIB1
Glul	4.67E-06	0.368479	FIB1
Pth1r	7.45E-06	0.533466	FIB1
Lpar1	8.44E-06	0.401835	FIB1
Slc30a10	9.69E-06	0.670082	FIB1
Sptbn1	1.39E-05	0.441736	FIB1
Nr2f2	1.69E-05	0.371692	FIB1
Arl4a	2.14E-05	0.536282	FIB1
Slc16a11	2.49E-05	-0.298623	FIB1
Mfap2	2.58E-05	0.317236	FIB1
Tnfrsf19	3.14E-05	0.577026	FIB1
Cdh5	3.41E-05	0.503921	FIB1
Aqp4	3.57E-05	-0.38524	FIB1
Nid1	4.04E-05	0.342717	FIB1
Emp3	4.89E-05	0.361921	FIB1
Daam1	5.42E-05	0.608312	FIB1
Nfat5	5.77E-05	0.567299	FIB1
Myo10	6.03E-05	0.573691	FIB1
Nf1	7.59E-05	0.318994	FIB1
Actn1	7.63E-05	0.484885	FIB1
Eln	8.08E-05	0.530733	FIB1
Gpatch8	0.000118774	0.349156	FIB1
Dpp7	0.000140587	0.454372	FIB1
Bmp7	0.000149972	0.427222	FIB1
Cep112	0.000154069	0.654194	FIB1
Ptgds	0.000171417	-1.37001	FIB1
Parm1	0.000208918	0.585313	FIB1
Prrx1	0.000221948	0.483024	FIB1
Dnajb14	0.000241538	-0.44422	FIB1
Gng14	0.00025164	0.367188	FIB1
Il11ra1	0.00031646	0.498081	FIB1
Cfh	0.000357913	0.476972	FIB1
Tfap2b	0.00037263	0.477276	FIB1
AC096473.3	0.000386423	0.526989	FIB1
Prpf4b	0.000409412	0.253358	FIB1
Ifitm3	0.000498287	0.334358	FIB1
Phf3	0.000626912	0.314656	FIB1
Elf2	0.000703543	0.264452	FIB1
Zic2	0.000738486	0.401452	FIB1
Dhx36	0.000930426	0.271692	FIB1
Rflnb	0.000938588	0.449378	FIB1
Cstb	0.00106987	0.327954	FIB1
Sgpl1	0.00122962	0.577004	FIB1
Robo1	0.0013869	0.39072	FIB1
Pdzrn3	0.00156199	0.735981	FIB1
Setd5	0.00159251	0.253922	FIB1
Serinc3	0.00166042	0.467168	FIB1
Ctcf	0.0025135	0.253299	FIB1
Gadd45a	0.00284104	0.504617	FIB1
Zfp280d	0.00325255	0.309295	FIB1
Ash1l	0.00464733	0.291288	FIB1
Acbd3	0.00487798	0.25481	FIB1
Pten	0.00503123	0.464764	FIB1
Mpp6	0.00524664	0.35082	FIB1
Stag1	0.00535677	0.406212	FIB1
Tpcn1	0.00546521	0.438253	FIB1
Zdhhc20	0.00557374	0.271438	FIB1
Rab31	0.00558214	0.351552	FIB1
Bmp6	0.00584459	0.577347	FIB1
Slco1a4	0.00629348	0.413187	FIB1
Sppl3	0.00749812	0.292263	FIB1
Loxl2	0.00864135	0.403113	FIB1
Akap11	0.00900717	0.259646	FIB1
Mef2a	0.00949572	0.341896	FIB1
Ifitm1	0.00960801	0.286659	FIB1
Wnt6	4.09E-119	1.3	FIB2
Igfbp2	1.66E-107	1.2312	FIB2
Dcdc2	7.90E-106	1.08453	FIB2
Igf2	3.44E-100	1.26545	FIB2
Pola2	8.69E-96	1.34769	FIB2
Gjb6	1.08E-87	1.49676	FIB2
LOC100911486	7.03E-87	1.10708	FIB2
C1qtnf3	7.54E-82	1.07838	FIB2
Cdkn1c	6.37E-76	2.02496	FIB2
Cp	7.40E-76	1.02097	FIB2
Nefm	1.28E-75	0.768832	FIB2
Crabp2.1	1.57E-74	1.29905	FIB2
Fkbp9	2.38E-74	1.09163	FIB2
Aebp1	1.28E-71	1.02587	FIB2
Itm2a	2.02E-71	1.06616	FIB2
Fn1	2.20E-71	1.06574	FIB2
Aldh1a2	6.24E-71	1.01569	FIB2
Abat	1.02E-69	0.724274	FIB2
Osr1	2.37E-66	1.02593	FIB2
Gjb2	8.08E-66	1.06975	FIB2
Masp1	1.74E-63	0.864565	FIB2
Slc13a3	5.05E-63	0.885359	FIB2
Sfrp1	5.07E-63	0.911729	FIB2
Slc6a20	3.76E-61	0.967586	FIB2
Fbln5	5.86E-61	0.87065	FIB2
Slc2a12	2.71E-60	0.800336	FIB2
Tp53i11	5.75E-59	0.713933	FIB2
Cpz	1.18E-57	0.892025	FIB2
Adh6	1.27E-57	1.07621	FIB2
Fibin	4.35E-57	0.946209	FIB2
Prss23	4.84E-57	1.01358	FIB2
LOC100910996	5.11E-57	0.872199	FIB2
Rhpn1	5.57E-57	0.626954	FIB2
Cemip	4.33E-56	0.816842	FIB2
Rbp4	2.90E-55	0.440026	FIB2
Col26a1	5.00E-53	0.786097	FIB2
Dab2	1.12E-51	0.879953	FIB2
Hopx	2.31E-51	0.722726	FIB2
Lama4	1.78E-49	0.689364	FIB2
Filip1l	5.70E-49	0.553628	FIB2
Tinagl1	9.58E-48	0.547123	FIB2
Nudt4	1.70E-47	0.723401	FIB2
Sult1a1	8.08E-47	0.786482	FIB2
Slc7a3	4.34E-46	0.870892	FIB2
Tnnt2	1.99E-45	0.452611	FIB2
Kcnj13	7.12E-45	0.570101	FIB2
Gstm1	1.20E-43	0.712611	FIB2
Mrgprf	7.19E-43	0.662997	FIB2
Slco1a4	5.25E-41	0.682757	FIB2
Alcam	1.25E-40	0.59569	FIB2
Myl9	2.57E-40	0.656529	FIB2
Cmbl	2.64E-40	0.758416	FIB2
Col9a2	2.68E-40	0.591677	FIB2
Ndufa4	3.20E-40	0.546003	FIB2
Cldn11	5.36E-40	0.637997	FIB2
Mdk	1.25E-39	0.725307	FIB2
Pgrmc1	1.52E-39	0.599989	FIB2
Gpc3	2.63E-39	0.724592	FIB2
Aifm3	3.66E-39	0.539221	FIB2
Pdpn	5.03E-39	0.64259	FIB2
Tfpi	7.75E-39	0.725129	FIB2
Cox8a	2.02E-38	0.550706	FIB2
Gal	6.11E-37	0.888124	FIB2
Col3a1	6.35E-37	0.618682	FIB2
AABR07008439.1	6.45E-37	0.546606	FIB2
Gsta1	1.60E-36	0.86899	FIB2
Angpt2	1.73E-36	0.448982	FIB2
Prdx6	2.18E-36	0.652643	FIB2
Slfn5	3.48E-36	0.60408	FIB2
Cited2	5.93E-36	0.706078	FIB2
Abi3bp	1.43E-35	0.499479	FIB2
Arhgap20	4.00E-35	0.459636	FIB2
Gstm7	2.60E-34	0.629268	FIB2
Fam174b	2.90E-34	0.587184	FIB2
Flnc	4.29E-34	0.450638	FIB2
Tgm2	2.01E-33	0.524059	FIB2
Fstl1	1.58E-32	0.57962	FIB2
Tpm1	2.00E-32	0.562444	FIB2
Tpm2	4.28E-32	0.650193	FIB2
Bdh2	1.30E-31	0.392675	FIB2
Ephx1	1.85E-31	0.5167	FIB2
Sparc	2.66E-31	0.367559	FIB2
Mmp23	4.50E-31	0.504396	FIB2
Rarres2	7.22E-31	0.558108	FIB2
Akr1c19	7.27E-31	0.400496	FIB2
Vcam1	7.28E-31	0.604931	FIB2
Ak3	7.78E-31	0.516267	FIB2
Aspa	1.10E-30	0.511225	FIB2
Ppic	2.38E-30	0.564496	FIB2
Zfp385a	6.54E-30	0.470813	FIB2
Robo2	8.06E-30	0.347083	FIB2
Slc25a4	8.31E-30	0.403859	FIB2
Macroh2a2	2.62E-29	0.496061	FIB2
S100a11	3.74E-29	0.604966	FIB2
Cntn1	4.06E-29	0.340594	FIB2
Wls	1.49E-28	0.504445	FIB2
Fth1	2.07E-28	0.404813	FIB2
Timp3	2.62E-28	0.584706	FIB2
Sned1	8.74E-28	0.40358	FIB2
Cox4i1	4.10E-27	0.371646	FIB2
Ifitm1	4.24E-27	0.451741	FIB2
Slc27a3	8.57E-27	0.421157	FIB2
Afap1	1.25E-26	0.448513	FIB2
Lrrc32	2.10E-26	0.384272	FIB2
Atp5me	2.85E-26	0.449335	FIB2
Tpst1	3.05E-26	0.453644	FIB2
Dhrs3	4.05E-26	0.429653	FIB2
Mettl7a	5.02E-26	0.454186	FIB2
Enc1	9.93E-26	0.251158	FIB2
Olfml2b	1.07E-25	0.368821	FIB2
Anxa5	3.36E-25	0.467162	FIB2
Kifc2	3.44E-25	0.331481	FIB2
Slc19a1	4.36E-25	0.424346	FIB2
Ccnd1	6.23E-25	0.484335	FIB2
Il34	7.10E-25	0.440292	FIB2
Agpat4	7.90E-25	0.385785	FIB2
Slc38a3	1.01E-24	0.454668	FIB2
Akip1	1.07E-24	0.396847	FIB2
Col12a1	1.29E-24	-1.25431	FIB2
Anxa1	1.93E-24	0.676705	FIB2
Phldb2	3.15E-24	0.363596	FIB2
Psip1	4.24E-24	0.404608	FIB2
Atp1b3	6.09E-24	0.415327	FIB2
LOC100364435	8.83E-24	0.391752	FIB2
Man2a1	9.61E-24	0.511663	FIB2
Myadm	1.01E-23	0.516917	FIB2
Npr1	1.29E-23	0.328852	FIB2
Fmod	1.53E-23	0.635747	FIB2
Aard	3.51E-23	0.464938	FIB2
Slc41a1	4.22E-23	0.396365	FIB2
Vim	4.99E-23	0.497139	FIB2
Fbln1	5.06E-23	0.619226	FIB2
Wnt5b	5.68E-23	0.35311	FIB2
Adm	1.07E-22	0.307102	FIB2
Efnb3	1.49E-22	0.32518	FIB2
Uqcr11	1.76E-22	0.431825	FIB2
Lamb1	1.95E-22	0.384096	FIB2
Atp5f1b	2.16E-22	0.320011	FIB2
Sphk1	2.26E-22	0.356716	FIB2
Lgals1	2.39E-22	0.43434	FIB2
C1r	6.32E-22	0.39581	FIB2
Isyna1	8.44E-22	-2.04898	FIB2
Ly6e	9.21E-22	0.436755	FIB2
Atp5mg	1.30E-21	0.433397	FIB2
LOC103693430	1.56E-21	0.400196	FIB2
Enpep	1.62E-21	0.304986	FIB2
Gypc	1.92E-21	0.368409	FIB2
Ecrg4	2.93E-21	0.546708	FIB2
Ndufa13	4.24E-21	0.351252	FIB2
Cox6b1	4.57E-21	0.411443	FIB2
Aplp2	5.29E-21	0.384817	FIB2
Srgn	5.86E-21	0.43268	FIB2
Tec	6.63E-21	0.333269	FIB2
Anxa6	8.37E-21	0.331124	FIB2
Cox5b	1.38E-20	0.410383	FIB2
Vstm4	1.56E-20	0.32434	FIB2
Anxa2	1.99E-20	0.289502	FIB2
Tmtc4	2.02E-20	0.321383	FIB2
Angpt1	2.57E-20	0.306907	FIB2
Dennd2b	3.07E-20	0.351358	FIB2
Fkbp11	3.18E-20	0.347293	FIB2
Efemp2	4.29E-20	0.367698	FIB2
Cavin1	5.43E-20	0.329099	FIB2
Myl6	7.18E-20	0.352702	FIB2
Bicc1	7.80E-20	0.270507	FIB2
Tgfbr3	8.14E-20	0.299068	FIB2
Prxl2b	1.05E-19	0.303542	FIB2
Sult6b1	1.22E-19	0.281424	FIB2
Amotl2	1.80E-19	0.283465	FIB2
Rcsd1	1.99E-19	0.25071	FIB2
Lmo4	3.68E-19	0.323291	FIB2
Usp53	4.20E-19	0.275581	FIB2
Sgk1	4.68E-19	0.437169	FIB2
Adamts12	5.21E-19	0.325254	FIB2
Fam49a	5.25E-19	0.27099	FIB2
Ehd1	5.39E-19	0.288847	FIB2
Gprc5c	7.27E-19	0.251035	FIB2
Ndufb9	8.57E-19	0.364254	FIB2
Cox6b1.1	8.67E-19	0.388844	FIB2
Bsg	1.07E-18	0.269328	FIB2
Bcat1	1.16E-18	0.27563	FIB2
Anpep	1.18E-18	0.33465	FIB2
Cpxm2	1.23E-18	-1.01647	FIB2
Tceal9	1.49E-18	0.321005	FIB2
Myl12a	1.61E-18	0.395425	FIB2
Cdh5	1.69E-18	0.303039	FIB2
Ndufc1	2.43E-18	0.349145	FIB2
Ldhb	3.69E-18	0.299221	FIB2
Aldoa	5.09E-18	0.329016	FIB2
Nr2f2	5.80E-18	0.329192	FIB2
Pecr	9.30E-18	0.333922	FIB2
Akr7a2	1.04E-17	0.324091	FIB2
Atp1b2	1.08E-17	0.272605	FIB2
Sesn1	1.13E-17	0.297369	FIB2
Ndufb8	1.19E-17	0.348331	FIB2
Rab34	1.27E-17	0.317165	FIB2
Slc16a12	1.54E-17	0.280435	FIB2
Atp6v0e1	1.54E-17	0.317053	FIB2
Ifi27	1.72E-17	0.378505	FIB2
Tm2d1	1.82E-17	0.276329	FIB2
Pltp	2.14E-17	-1.16706	FIB2
St3gal5	2.66E-17	0.327022	FIB2
Mpp6	4.55E-17	0.286355	FIB2
Phyh	4.62E-17	0.363787	FIB2
Atp5mc3	5.04E-17	0.319309	FIB2
Gaa	5.05E-17	0.28877	FIB2
Tagln2	7.33E-17	0.296841	FIB2
Castor1	8.93E-17	0.319756	FIB2
Nbl1	9.07E-17	0.364313	FIB2
AC110824.1	9.89E-17	0.356708	FIB2
Gsn	1.07E-16	0.330818	FIB2
Lrpap1	1.08E-16	0.314118	FIB2
Uqcrb.1	1.13E-16	0.315647	FIB2
Sod3	1.24E-16	0.334048	FIB2
Peg3	1.77E-16	0.287354	FIB2
Ndufa7	1.86E-16	0.312719	FIB2
Pygb	2.05E-16	0.331527	FIB2
Idh3b	2.14E-16	0.292755	FIB2
Tmsb4x	2.18E-16	-0.963156	FIB2
Tmem160	2.34E-16	0.309063	FIB2
Atp5md	2.36E-16	0.306558	FIB2
Fbn2	2.69E-16	0.268269	FIB2
Mrpl23	2.88E-16	0.260509	FIB2
Cd59	3.00E-16	0.326754	FIB2
Mfap2	3.37E-16	0.323947	FIB2
LOC691427	3.41E-16	0.326888	FIB2
Fam149a	3.68E-16	0.273353	FIB2
Nt5c3a	3.90E-16	0.257031	FIB2
Slc9a3r1	6.34E-16	0.3562	FIB2
Fndc1	7.19E-16	-1.00476	FIB2
Scrg1	7.45E-16	0.342704	FIB2
Gpx7	7.53E-16	0.329046	FIB2
Sgce	8.26E-16	0.299023	FIB2
Mdh1	8.84E-16	0.325917	FIB2
Ndufa5	8.96E-16	0.302935	FIB2
Uqcrq	9.60E-16	0.32212	FIB2
Plaat3	9.73E-16	0.340756	FIB2
Micos10	1.19E-15	0.35381	FIB2
Fcgrt	1.23E-15	0.308878	FIB2
Lamc1	1.26E-15	0.250274	FIB2
Tmem205	1.34E-15	0.253238	FIB2
2025-09-09	1.40E-15	0.269672	FIB2
Cox7c	1.42E-15	0.298324	FIB2
Crtapl1	1.65E-15	0.267279	FIB2
Nenf	1.69E-15	0.261654	FIB2
Idh2	1.72E-15	0.252062	FIB2
Gpx8	1.84E-15	0.324454	FIB2
AABR07054189.1	1.91E-15	0.327827	FIB2
Uqcr10	2.15E-15	0.342315	FIB2
Grina	2.24E-15	0.27263	FIB2
Tmem37	2.28E-15	0.397876	FIB2
Cxadr	2.42E-15	0.363489	FIB2
Fxyd1	2.52E-15	0.255497	FIB2
Etfb	2.61E-15	0.267862	FIB2
Ndufa2	2.67E-15	0.274041	FIB2
Cox7b	2.74E-15	0.342057	FIB2
Cox6c	2.76E-15	0.301804	FIB2
Ndufb5	3.08E-15	0.250722	FIB2
Trappc1	3.13E-15	0.277419	FIB2
Capzb	3.41E-15	0.289726	FIB2
Prodh1	3.44E-15	0.26052	FIB2
Rab13	5.34E-15	0.346752	FIB2
Cntfr	8.71E-15	0.304108	FIB2
Itga8	9.21E-15	0.338654	FIB2
Ntrk2	1.30E-14	-0.965815	FIB2
Nudt14	1.44E-14	0.251137	FIB2
Fhl2	1.44E-14	0.481971	FIB2
Atp5f1d	1.44E-14	0.297785	FIB2
Ndufb7	1.52E-14	0.290963	FIB2
Sqstm1	1.68E-14	0.330347	FIB2
Eci1	1.82E-14	0.257192	FIB2
Ptgds	2.11E-14	0.268614	FIB2
Ndufs4	2.60E-14	0.292534	FIB2
Rpl22l1	2.66E-14	0.343886	FIB2
Acat1	2.86E-14	0.268107	FIB2
Uqcrh	3.03E-14	0.285527	FIB2
Ndufab1	3.05E-14	0.350297	FIB2
Ndufc2	3.42E-14	0.277592	FIB2
Ndufb3	3.45E-14	0.269089	FIB2
Serpinf1	3.72E-14	-0.787578	FIB2
Bet1	5.45E-14	0.29059	FIB2
Fmc1	5.81E-14	0.302865	FIB2
Pnkd	6.29E-14	0.250765	FIB2
Atp5if1	6.54E-14	0.295348	FIB2
Txn1	7.50E-14	0.299386	FIB2
Tax1bp3	7.54E-14	0.260593	FIB2
Cst3	8.00E-14	-0.717181	FIB2
Atp5pd	8.20E-14	0.285524	FIB2
Sod1	8.89E-14	0.304159	FIB2
Maged2	8.90E-14	0.320181	FIB2
Ppp1r14a	9.17E-14	0.322977	FIB2
Ubl5	9.74E-14	0.26223	FIB2
Smim10l1	1.20E-13	0.25154	FIB2
Gstk1	1.25E-13	0.251497	FIB2
Efnb1	1.45E-13	0.27854	FIB2
Psenen	1.75E-13	0.264853	FIB2
Aldh2	1.83E-13	0.253827	FIB2
Sub1	2.19E-13	0.294728	FIB2
RGD1564664	2.22E-13	-0.768096	FIB2
Fam180a	2.36E-13	-1.14438	FIB2
Tmem42	2.60E-13	0.29218	FIB2
Sparcl1	3.71E-13	-0.717359	FIB2
Colec12	3.92E-13	0.284911	FIB2
Slc25a5	5.34E-13	0.312229	FIB2
Gabarap	5.62E-13	0.276613	FIB2
Msx1	6.50E-13	0.304706	FIB2
Hspb1	6.58E-13	0.470605	FIB2
Sdhc	9.80E-13	0.267608	FIB2
Vcan	1.26E-12	0.376794	FIB2
Arl6ip5	1.41E-12	0.258208	FIB2
Cdc42	1.46E-12	0.251787	FIB2
Gdi2	3.44E-12	0.263672	FIB2
Erlin2	4.33E-12	0.267723	FIB2
Pdgfa	1.05E-11	0.264273	FIB2
Nnt	1.32E-11	0.26311	FIB2
Slc22a8	1.59E-11	0.291924	FIB2
Atp6v1f	1.65E-11	0.261763	FIB2
Glrx5	1.71E-11	0.267747	FIB2
Cd81	2.48E-11	0.250106	FIB2
Ppp1r1a	2.81E-11	-0.401474	FIB2
Phpt1	3.95E-11	0.251387	FIB2
Atp5po	4.08E-11	0.27634	FIB2
Eif4ebp1	6.03E-11	0.255615	FIB2
Myl12b	8.78E-11	0.270497	FIB2
Atp1b1	1.57E-10	-1.15069	FIB2
Agtrap	2.04E-10	0.260992	FIB2
Lrrc17	2.49E-10	0.25564	FIB2
Mmp2	2.62E-10	-0.823202	FIB2
Qprt	5.76E-10	0.254074	FIB2
AABR07060833.1	7.54E-10	-0.976308	FIB2
Slc1a3	8.20E-10	-0.723759	FIB2
Dpp4	1.08E-09	0.328909	FIB2
Vtn	1.41E-09	0.476212	FIB2
Ccn2	3.02E-09	0.396463	FIB2
Bmp2	4.19E-09	-0.865587	FIB2
Cd9	6.81E-09	-1.16076	FIB2
Gng14	1.10E-08	0.354432	FIB2
Ptprz1	1.90E-08	-1.41715	FIB2
Emp1	2.60E-08	-0.503769	FIB2
Serpine2	2.76E-08	-0.844603	FIB2
Itm2b	1.08E-07	-0.266784	FIB2
Ntrk3	2.12E-07	-0.546188	FIB2
Cyp1b1	8.01E-07	-0.862743	FIB2
Apcdd1	1.42E-06	-0.986025	FIB2
Calm1	2.34E-06	-0.502842	FIB2
Gpm6b	3.98E-06	-0.690674	FIB2
Fxyd5	4.54E-06	-1.85381	FIB2
Fabp7	4.75E-06	-1.40697	FIB2
Apod	5.96E-06	0.347566	FIB2
Klf6	8.27E-06	0.26163	FIB2
Apoe	8.98E-06	-0.356302	FIB2
AY172581.24	1.63E-05	-0.467237	FIB2
Fabp5	1.86E-05	-0.777172	FIB2
Gatm	1.89E-05	-0.710911	FIB2
AC134224.3	5.16E-05	-0.645256	FIB2
Slc12a2	6.98E-05	-0.708436	FIB2
Scd2	0.000123884	-0.553977	FIB2
Lum	0.000148863	-0.690393	FIB2
Dbi	0.000177008	-0.61263	FIB2
Clu	0.000723503	-1.3223	FIB2
Cyp51	0.000724786	-0.623276	FIB2
Il11ra1	0.000806073	-0.490033	FIB2
Tubb6	0.000906344	-0.625512	FIB2
S100a6	0.000926579	-0.420707	FIB2
Wfdc1	0.00104087	-0.816754	FIB2
LOC100359583	0.0012905	-0.273927	FIB2
Nkd1	0.0013093	-0.477866	FIB2
Cthrc1	0.00158501	-0.475286	FIB2
Actn1	0.00171177	-0.399275	FIB2
Sqle	0.00174536	-0.601322	FIB2
AY172581.9	0.00222016	-0.475295	FIB2
Fyn	0.00252961	-0.635932	FIB2
Sgpl1	0.00363105	-0.421758	FIB2
Igfbp6	0.00566755	-0.279151	FIB2
Rhob	0.00605232	-0.419804	FIB2
Ckb	0.00709015	-0.32647	FIB2
Dnajb14	0.0081715	-0.740734	FIB2
Shisa3	3.44E-285	3.36322	FIB3
Tspan8	6.86E-226	2.59492	FIB3
Tgfbi	5.52E-214	2.29089	FIB3
Fmo3	5.17E-213	2.25929	FIB3
Mgp	1.93E-205	3.35276	FIB3
Ccn3	2.74E-199	4.09245	FIB3
Msln	1.12E-197	2.06734	FIB3
Thbd	4.26E-197	2.64071	FIB3
Slc26a7	1.32E-184	1.82041	FIB3
Alpl	1.94E-179	2.56661	FIB3
Fxyd5	4.75E-178	3.63437	FIB3
Plac9	8.98E-178	3.08391	FIB3
Hmcn1	6.75E-174	2.25932	FIB3
Slc4a10	8.88E-170	2.20757	FIB3
Slc47a1	7.22E-169	1.55706	FIB3
Slc5a6	2.84E-165	2.35851	FIB3
AABR07044759.1	3.92E-157	1.10695	FIB3
Mfap5	1.64E-155	2.10155	FIB3
Igfbp5	3.81E-155	3.75098	FIB3
Rspo2	6.64E-153	1.35756	FIB3
Sema3e	2.03E-151	1.33337	FIB3
Rspo3	8.57E-151	1.47069	FIB3
Tnmd	2.10E-150	1.83184	FIB3
Tgfb3	6.58E-146	1.0526	FIB3
AABR07054614.1	1.98E-145	1.43897	FIB3
Upk1b	7.73E-136	1.12846	FIB3
Clec11a	1.88E-134	1.24001	FIB3
Adamtsl3	1.37E-133	1.29767	FIB3
Sema3d	7.43E-129	1.97741	FIB3
Adgrg2	1.38E-126	0.871269	FIB3
Ramp1	1.69E-126	1.83778	FIB3
Grm8	7.78E-125	1.34001	FIB3
Slc9a2	1.09E-124	1.23217	FIB3
Slit2	2.60E-124	1.50484	FIB3
Ca13	1.37E-123	0.935743	FIB3
Mgst2	1.67E-123	1.15008	FIB3
Ada	4.52E-123	1.40934	FIB3
Igfbp6	2.64E-121	2.45756	FIB3
Mal2	9.23E-119	1.6567	FIB3
Apoe	2.95E-118	-2.69382	FIB3
Col8a2	3.90E-118	1.21965	FIB3
Cdh1	8.07E-118	1.35991	FIB3
Slc23a2	7.04E-117	1.54858	FIB3
Lox	6.79E-116	2.38188	FIB3
Pdgfrl	2.96E-112	2.26706	FIB3
Ptn	6.57E-112	-3.1295	FIB3
Slc26a2	1.64E-110	1.52175	FIB3
Ltbp4	1.77E-109	1.2763	FIB3
Nt5e	8.10E-109	1.1173	FIB3
Calml4	3.86E-107	1.31973	FIB3
AABR07070307.1	9.47E-107	1.18444	FIB3
Wnt16	1.29E-106	1.16125	FIB3
Slc7a11	5.32E-106	-4.19361	FIB3
Klf5	1.34E-105	1.2167	FIB3
Clic3	2.08E-105	1.17842	FIB3
Sparcl1	2.19E-105	-3.49372	FIB3
Slc38a2	2.66E-105	2.59212	FIB3
Lsr	3.38E-105	1.15552	FIB3
Slc22a6	3.97E-105	-3.78628	FIB3
Tmeff2	1.17E-104	1.85782	FIB3
Map7d3	2.46E-104	1.02272	FIB3
Prg4	7.02E-101	1.76378	FIB3
Tm4sf1	1.27E-98	1.17986	FIB3
Atp1b1	1.91E-98	2.11384	FIB3
Igf2	2.15E-97	-3.1327	FIB3
Efemp1	2.87E-97	2.37946	FIB3
Hspb8	4.80E-95	0.952269	FIB3
Cxcl12	8.21E-95	-3.53786	FIB3
Pdgfc	1.42E-92	0.957254	FIB3
Itgb4	4.25E-92	1.2173	FIB3
Bnc2	6.53E-92	1.79444	FIB3
Dock5	7.01E-92	0.876687	FIB3
Gja1	3.24E-91	2.39692	FIB3
Atp1a1	2.25E-90	1.63787	FIB3
Tsc22d1	6.47E-90	2.48115	FIB3
Six1	3.49E-89	0.70474	FIB3
Prps2	1.01E-86	1.08377	FIB3
Colec12	1.10E-86	-2.63659	FIB3
Slc6a6	2.29E-86	1.0899	FIB3
Prss12	3.00E-86	0.634471	FIB3
Wfdc1	1.00E-85	2.13842	FIB3
Col18a1	3.68E-85	-3.05359	FIB3
Pltp	1.95E-84	-3.79627	FIB3
Apod	1.88E-83	-3.84674	FIB3
Pawr	5.34E-83	1.1356	FIB3
Slc6a13	7.62E-82	-2.90232	FIB3
Col14a1	7.35E-81	1.21274	FIB3
Slc4a4	1.17E-80	1.90048	FIB3
Adam15	3.17E-78	1.41645	FIB3
Tekt2	1.92E-77	1.02831	FIB3
Atp1a2	2.07E-77	-2.28312	FIB3
Scara3	3.05E-77	0.940052	FIB3
Slc12a2	6.76E-77	1.67653	FIB3
Tsc22d3	9.59E-77	1.75168	FIB3
Igfbp2	4.89E-76	-2.10731	FIB3
Pdlim5	1.66E-74	1.21724	FIB3
Vtn	2.24E-74	-3.5086	FIB3
Etl4	3.38E-74	1.26604	FIB3
LOC102556347	5.02E-74	1.40424	FIB3
Akr1c14	1.12E-73	1.11615	FIB3
F11r	2.84E-73	0.73989	FIB3
Lum	5.50E-71	-2.69222	FIB3
Anxa3	7.05E-71	1.32916	FIB3
Timp2	8.28E-71	2.14703	FIB3
Krt8	1.11E-70	1.04062	FIB3
Foxp1	1.23E-70	1.54101	FIB3
Mmp16	1.90E-69	1.01615	FIB3
Tes	2.19E-67	1.00224	FIB3
Il18	3.12E-65	0.804627	FIB3
Slc12a7	5.70E-65	0.623569	FIB3
Rasgrp2	8.90E-65	1.03939	FIB3
Slc1a3	9.15E-65	-1.98861	FIB3
S100a10	9.87E-65	2.23986	FIB3
Apcdd1	2.91E-64	-2.59817	FIB3
Slc16a1	5.43E-63	0.993846	FIB3
Sulf2	8.91E-63	1.29562	FIB3
RGD1310507	2.12E-62	0.780411	FIB3
Rcan2	2.88E-62	0.887718	FIB3
Aldh1a2	1.85E-61	-2.26295	FIB3
Smyd2	4.91E-61	0.914314	FIB3
Wnt4	9.43E-61	-2.65538	FIB3
Sema3c	1.59E-60	1.06293	FIB3
Edn3	8.63E-60	-2.30411	FIB3
Lgals1	1.19E-59	-1.84666	FIB3
Prrx2	2.32E-59	1.42596	FIB3
Id2	3.14E-59	1.4551	FIB3
Ahcyl2	2.06E-58	1.49151	FIB3
Rassf2	2.57E-58	1.11752	FIB3
Nostrin	2.92E-58	0.764601	FIB3
Vamp5	1.03E-57	-2.10944	FIB3
Slco2a1	1.29E-57	1.07663	FIB3
Cpxm2	1.86E-57	1.702	FIB3
Sema3a	2.13E-57	0.87459	FIB3
Plagl1	2.92E-57	1.10143	FIB3
Gpr4	3.28E-57	0.749056	FIB3
Mark1	6.01E-57	1.01522	FIB3
Cd82	8.19E-57	0.724669	FIB3
Acp5	4.92E-56	0.634322	FIB3
Ucp2	1.77E-55	1.44639	FIB3
Spint2	4.46E-55	1.41805	FIB3
Ca14	3.94E-53	0.551972	FIB3
Fgl2	1.86E-52	1.74308	FIB3
Foxd1	2.23E-52	1.5126	FIB3
Itgbl1	2.30E-52	1.42901	FIB3
Thbs1	1.06E-51	1.15443	FIB3
Col4a5	1.94E-50	-1.78593	FIB3
Tspan7	2.09E-50	-1.89652	FIB3
Slc6a1	4.32E-50	-1.93002	FIB3
AABR07060833.1	4.39E-49	-2.28911	FIB3
Ccl19	4.54E-49	-2.32893	FIB3
Ndrg1	7.93E-49	0.735031	FIB3
Col26a1	8.12E-49	-1.82564	FIB3
Col8a1	2.19E-47	1.38431	FIB3
Spp1	4.16E-47	0.974444	FIB3
Tcn2	1.15E-46	1.48309	FIB3
Tgfb2	1.31E-46	0.763203	FIB3
Arhgdib	1.64E-46	0.889675	FIB3
Tspan13	6.15E-46	1.09121	FIB3
Id1	1.41E-45	1.40626	FIB3
Pdgfra	4.44E-45	-1.74807	FIB3
Pi16	4.78E-45	0.914796	FIB3
Phlda1	1.90E-44	-1.79978	FIB3
Slc1a5	4.45E-44	-1.97351	FIB3
Fhl1	1.59E-43	0.933411	FIB3
Tspo	2.88E-43	1.28127	FIB3
Tmsb4x	2.92E-43	0.849985	FIB3
Lgals3	3.42E-43	0.911486	FIB3
Slco1a4	3.51E-43	-1.84574	FIB3
Ppfibp1	4.03E-43	-1.54067	FIB3
Cdc42	5.79E-43	-1.09568	FIB3
Gsta4	1.93E-42	-1.63852	FIB3
Ifitm1	2.66E-42	-1.55157	FIB3
AABR07068316.1	5.78E-42	-1.65117	FIB3
Dkk3	9.65E-42	1.43187	FIB3
Cd9	5.74E-41	1.19307	FIB3
Abcb4	7.48E-41	0.841809	FIB3
Lama1	2.06E-40	-1.69042	FIB3
Ccn5	2.28E-40	0.939847	FIB3
Ptp4a2	1.69E-39	1.05848	FIB3
Rplp0	3.45E-39	0.842537	FIB3
Gatm	4.49E-39	-1.70983	FIB3
Me1	1.05E-38	1.00246	FIB3
Anxa5	1.19E-38	1.29106	FIB3
Bmp4	1.35E-38	1.1701	FIB3
Igsf3	1.85E-38	0.562752	FIB3
Nkain4	2.51E-38	0.979392	FIB3
Plpp3	4.87E-38	1.61838	FIB3
Bzw1	8.12E-38	1.1455	FIB3
Klf4	1.54E-37	0.825396	FIB3
Fmo1	3.57E-37	-1.83145	FIB3
Anxa2	5.23E-37	1.22437	FIB3
Nrp2	1.15E-36	1.08991	FIB3
Slc6a20	1.24E-36	-2.01066	FIB3
Isyna1	1.29E-36	-2.68453	FIB3
Dcn	1.37E-36	-1.07739	FIB3
Boc	1.54E-36	0.954693	FIB3
Oat	8.20E-36	1.171	FIB3
Svil	8.85E-36	-1.59125	FIB3
Atp1b3	1.79E-35	-1.15324	FIB3
Foxp2	5.64E-35	0.932302	FIB3
Tspan18	8.25E-35	0.538854	FIB3
Man1a1	9.77E-35	0.515042	FIB3
Clec3b	2.50E-34	-1.45136	FIB3
Gmds	2.65E-34	1.20154	FIB3
Kazald1	3.35E-34	0.800797	FIB3
Bmp2	3.54E-34	-1.7447	FIB3
Igfbp3	3.84E-34	1.37023	FIB3
Errfi1	5.40E-34	-1.65388	FIB3
Stom	1.06E-33	0.51769	FIB3
Pamr1	1.29E-33	0.767618	FIB3
Cdh5	2.44E-33	-1.46061	FIB3
Rnf181	6.18E-33	-1.38532	FIB3
Tmem176a	1.03E-32	0.705638	FIB3
Phyh	2.22E-32	-1.35467	FIB3
Cp	2.26E-32	-1.56476	FIB3
Fam180a	2.46E-32	-1.84347	FIB3
Frmd6	3.10E-32	-1.13691	FIB3
Klf2	3.61E-32	0.750298	FIB3
Ackr3	4.75E-32	0.763982	FIB3
Slc38a3	6.02E-32	-1.35409	FIB3
Cd81	7.25E-31	0.717264	FIB3
Nid2	2.33E-30	-1.25155	FIB3
Plce1	2.35E-30	0.542058	FIB3
Macroh2a2	3.37E-30	-1.21804	FIB3
Sidt1	3.64E-30	-1.30794	FIB3
Mpp6	3.87E-30	-1.21549	FIB3
Cdh11	6.13E-30	1.19614	FIB3
AC141489.1	6.25E-30	0.700577	FIB3
Cyba	1.27E-29	1.11075	FIB3
Fam171b	1.37E-29	0.548515	FIB3
Clu	2.67E-29	1.82407	FIB3
Tubb6	3.64E-29	0.960623	FIB3
Net1	5.21E-29	1.29473	FIB3
Tbx18	9.38E-29	-1.33091	FIB3
Arhgap29	1.07E-28	-1.24065	FIB3
Slc3a2	1.22E-28	-1.00249	FIB3
Flrt2	1.39E-28	-1.41713	FIB3
Eln	2.29E-28	-1.3997	FIB3
Wwp1	2.66E-28	0.578514	FIB3
Slc13a3	2.80E-28	-1.43514	FIB3
Tmem254	3.23E-28	1.08531	FIB3
Marcks	3.99E-28	-0.981676	FIB3
Plp2	7.12E-28	0.63457	FIB3
C1r	2.58E-27	-1.16225	FIB3
Plec	2.92E-27	0.724647	FIB3
Cldn11	5.59E-27	1.72362	FIB3
Ralgps2	5.82E-27	-1.2468	FIB3
Col13a1	7.60E-27	-1.14033	FIB3
Sdr39u1	8.59E-27	0.407974	FIB3
Grb10	1.43E-26	0.851921	FIB3
Col4a1	2.13E-26	-1.91181	FIB3
Tcf4	2.24E-26	-1.08555	FIB3
Cpxm1	2.61E-26	-0.992305	FIB3
Dmrtc1c1	2.78E-26	-1.50195	FIB3
Rps18l1	3.37E-26	0.746894	FIB3
Tm7sf2	4.33E-26	0.695287	FIB3
Adamts2	5.68E-26	0.916072	FIB3
Adgrl2	6.46E-26	0.74423	FIB3
Foxc2	1.11E-25	0.713963	FIB3
Atp1b2	1.60E-25	-1.30589	FIB3
Wbp1l	1.77E-25	0.803248	FIB3
Anxa11	1.91E-25	0.590038	FIB3
Cpz	2.52E-25	-1.25082	FIB3
Slc16a12	3.00E-25	-1.01355	FIB3
Lama2	3.46E-25	-1.12262	FIB3
Mgst1	3.53E-25	0.908861	FIB3
Cyb5r3	3.71E-25	0.950828	FIB3
Klf9	4.64E-25	0.979005	FIB3
Cavin2	5.19E-25	0.666322	FIB3
Tnfaip8	6.65E-25	0.743568	FIB3
AABR07008439.1	9.99E-25	-0.896424	FIB3
Bend5	1.15E-24	0.888896	FIB3
Mpped2	1.25E-24	0.838663	FIB3
Tmem176b	2.01E-24	0.515038	FIB3
Slc41a1	2.47E-24	-1.07772	FIB3
Neo1	2.99E-24	0.777949	FIB3
Mgmt	3.37E-24	0.436302	FIB3
Islr	4.21E-24	-1.03141	FIB3
Slc2a13	4.30E-24	0.699892	FIB3
Pdzrn3	4.45E-24	-1.22332	FIB3
Ehd3	5.03E-24	0.781177	FIB3
Itga8	5.24E-24	-1.37978	FIB3
Fbn2	5.59E-24	-1.11251	FIB3
Slc22a8	7.44E-24	-1.02116	FIB3
Zbtb20	9.01E-24	-1.10094	FIB3
B4galt4	9.80E-24	0.739193	FIB3
Thbs2	1.19E-23	1.02325	FIB3
Tgfbr2	1.21E-23	0.674424	FIB3
Smpdl3a	1.38E-23	0.512186	FIB3
Igfbp4	1.57E-23	-1.11402	FIB3
Rab29	2.29E-23	0.559116	FIB3
Stk39	4.08E-23	0.924497	FIB3
Ano10	4.93E-23	0.746484	FIB3
Eef2	7.19E-23	0.682119	FIB3
Sncaip	1.02E-22	0.539439	FIB3
Kdelr3	1.44E-22	0.881333	FIB3
Prkag2	1.49E-22	0.648235	FIB3
Enpp2	1.78E-22	-1.00397	FIB3
Lrrc17	1.85E-22	-1.02425	FIB3
P4ha2	2.34E-22	0.869773	FIB3
Ppp1r3b	2.49E-22	0.522291	FIB3
Rdh10	2.94E-22	-1.11144	FIB3
Prss35	2.98E-22	0.741808	FIB3
Ptgr1	3.64E-22	0.468368	FIB3
Rpl35	4.48E-22	0.683635	FIB3
Rpl37a	5.12E-22	0.538494	FIB3
Gjb2	5.78E-22	-1.40776	FIB3
Nr2f2	6.92E-22	-0.996247	FIB3
Rpl32.1	9.86E-22	0.677864	FIB3
Pik3r1	1.25E-21	-1.04301	FIB3
Serpinb1a	1.36E-21	1.03672	FIB3
Smarca2	2.13E-21	0.961038	FIB3
Slc30a10	2.17E-21	-1.06487	FIB3
Cyp1b1	2.61E-21	-1.3252	FIB3
Ube2l6	3.26E-21	0.458545	FIB3
Rpl41	3.52E-21	0.482696	FIB3
AABR07071876.1	3.56E-21	0.420987	FIB3
Cntfr	3.57E-21	0.852591	FIB3
Col3a1	3.79E-21	-0.632163	FIB3
Lamb1	4.28E-21	-0.992008	FIB3
Rps11	5.39E-21	0.623768	FIB3
Anxa4	5.61E-21	0.463357	FIB3
Pth1r	5.67E-21	-0.899872	FIB3
Afdn	6.26E-21	0.716737	FIB3
Pam	6.90E-21	-1.04901	FIB3
Fam174b	6.90E-21	-1.17862	FIB3
Olfml2a	9.14E-21	0.71481	FIB3
Tpgs2	1.03E-20	0.731337	FIB3
Gsta6	1.11E-20	-0.973764	FIB3
Tcf12	1.17E-20	-0.995938	FIB3
AABR07018244.2	1.37E-20	0.719172	FIB3
Calhm2	1.66E-20	0.497832	FIB3
Rbp1	1.97E-20	-0.900761	FIB3
Lxn	1.99E-20	0.902565	FIB3
Cd47	2.30E-20	0.843238	FIB3
Axin2	2.38E-20	-1.01539	FIB3
App	2.57E-20	0.651372	FIB3
Lpar1	3.40E-20	-0.888562	FIB3
Tex2	3.54E-20	0.54474	FIB3
Bcam	3.58E-20	0.527775	FIB3
Adamts12	4.00E-20	-1.02885	FIB3
Sla2	5.60E-20	0.490933	FIB3
Tnfrsf19	6.21E-20	-1.00782	FIB3
Pgrmc2	8.35E-20	0.694549	FIB3
LOC100910996	9.17E-20	-0.944574	FIB3
Fmod	1.18E-19	-1.40731	FIB3
Cdc42ep3	1.20E-19	0.721658	FIB3
Gramd2b	1.29E-19	-0.889001	FIB3
Cavin3	1.31E-19	0.948706	FIB3
Gclc	1.52E-19	0.717026	FIB3
C1qtnf3	1.56E-19	-1.02853	FIB3
Cnrip1	2.36E-19	-0.834888	FIB3
Nkd1	3.04E-19	-1.01332	FIB3
Crabp2.1	3.25E-19	0.818291	FIB3
Myl9	3.85E-19	-0.994548	FIB3
Oscp1	4.67E-19	0.549958	FIB3
Myo10	6.07E-19	-1.02948	FIB3
Sdc2	6.15E-19	0.842896	FIB3
Bag3	1.10E-18	0.507902	FIB3
Gng14	1.19E-18	-1.1657	FIB3
Plxnc1	1.28E-18	-0.87777	FIB3
Slc19a1	1.36E-18	-0.859086	FIB3
Calm1	1.43E-18	0.599646	FIB3
Wnt5a	1.49E-18	-0.974071	FIB3
Vcan	1.52E-18	-1.12267	FIB3
Pik3ip1	1.58E-18	0.386978	FIB3
Nsg2	2.01E-18	0.591343	FIB3
Ethe1	2.22E-18	0.38865	FIB3
Hopx	2.67E-18	-1.03835	FIB3
Serpinb6a	3.36E-18	0.581173	FIB3
Phlda3	4.80E-18	0.612305	FIB3
Bsg	5.74E-18	0.51281	FIB3
Cpd	8.86E-18	0.522077	FIB3
Slc6a8	9.43E-18	0.679131	FIB3
Tpm2	9.69E-18	-1.00356	FIB3
Arsb	1.20E-17	-0.963007	FIB3
Entpd4	1.28E-17	0.552004	FIB3
Gsn	1.37E-17	0.67272	FIB3
Pgrmc1	1.59E-17	-0.651878	FIB3
Cthrc1	1.95E-17	-1.04887	FIB3
Alcam	2.62E-17	-0.89285	FIB3
Antxr1	2.70E-17	0.474546	FIB3
Mustn1	2.88E-17	0.36085	FIB3
Arnt2	2.93E-17	-0.790829	FIB3
Npdc1	3.08E-17	0.632207	FIB3
Ptgds	3.47E-17	-1.9689	FIB3
Gstp1	3.49E-17	-0.788526	FIB3
Fxyd6	3.58E-17	-0.969614	FIB3
Ifitm2	3.60E-17	-0.67079	FIB3
Fibin	4.25E-17	-1.00395	FIB3
Ext1	5.19E-17	0.698226	FIB3
F3	5.93E-17	0.808482	FIB3
Rpl15	7.64E-17	0.509068	FIB3
Aprt	8.34E-17	0.656403	FIB3
Ch25h	1.26E-16	-1.00372	FIB3
Anxa1	1.34E-16	0.719578	FIB3
Snx2	1.36E-16	0.715947	FIB3
LOC100363469	1.43E-16	0.56725	FIB3
Rpl29	1.54E-16	0.510367	FIB3
Prkcb	1.86E-16	0.480226	FIB3
Gstm7	2.70E-16	0.684536	FIB3
Tpm1	2.82E-16	0.969419	FIB3
Fstl1	3.32E-16	0.833121	FIB3
B4galt1	3.38E-16	0.388031	FIB3
Lamc1	3.80E-16	-0.92306	FIB3
Arhgap20	3.88E-16	0.738887	FIB3
Plpp1	4.56E-16	0.638095	FIB3
Bmp7	4.98E-16	-0.882533	FIB3
Fn1	5.87E-16	0.650401	FIB3
S100a6	5.93E-16	1.21909	FIB3
Vcam1	6.87E-16	-0.757235	FIB3
Enpp3	7.38E-16	0.579675	FIB3
Rpl23	7.58E-16	0.434765	FIB3
Rpl3	9.08E-16	0.489265	FIB3
Arl4a	1.01E-15	-0.870112	FIB3
Dbndd2	1.11E-15	0.545918	FIB3
Sgk1	1.24E-15	-1.00928	FIB3
Higd1a	1.26E-15	0.771414	FIB3
Fkbp9	1.72E-15	-0.948174	FIB3
Ppp1r14a	1.73E-15	-0.855771	FIB3
Masp1	1.77E-15	-0.850003	FIB3
Bcap29	1.83E-15	0.609325	FIB3
Hes1	2.01E-15	0.571223	FIB3
Vstm4	2.06E-15	-0.675099	FIB3
Srgn	2.19E-15	-0.93987	FIB3
Lrp1	2.46E-15	-0.559824	FIB3
Ntrk2	2.48E-15	-0.981041	FIB3
Fam107a	2.68E-15	0.467853	FIB3
Twist1	3.15E-15	0.560137	FIB3
Zeb1	4.44E-15	-0.853175	FIB3
Nqo1	5.21E-15	0.35871	FIB3
Rpl13	5.47E-15	0.63849	FIB3
Naga	5.53E-15	0.578232	FIB3
Il34	5.88E-15	-0.843909	FIB3
Snx21	7.44E-15	0.364938	FIB3
Fabp5	9.04E-15	-1.04725	FIB3
Abca1	9.30E-15	-0.888345	FIB3
Septin4	9.47E-15	-0.702992	FIB3
Uaca	1.27E-14	-0.800922	FIB3
Snx24	1.45E-14	0.375611	FIB3
Orai3	1.48E-14	0.348967	FIB3
B2m	1.52E-14	-0.57919	FIB3
Dpp7	1.80E-14	-0.760104	FIB3
Zic4	1.81E-14	-0.909133	FIB3
Ldhb	1.99E-14	-0.593655	FIB3
Sdhaf4	2.03E-14	0.434281	FIB3
Pcdh18	2.30E-14	-0.785934	FIB3
Slc29a1	2.38E-14	-0.665249	FIB3
Col6a2	2.79E-14	-0.750524	FIB3
Laptm4a	3.21E-14	-0.406214	FIB3
Rarg	3.38E-14	0.260443	FIB3
Eml2	3.84E-14	0.494619	FIB3
Tmem150a	4.00E-14	-0.777373	FIB3
Eif1a	4.17E-14	0.559729	FIB3
Tfap2b	4.42E-14	-0.834673	FIB3
Fxyd1	4.70E-14	-0.757768	FIB3
LOC100363537	4.75E-14	0.654806	FIB3
Bcat1	4.84E-14	-0.689588	FIB3
Zfp36l1	5.01E-14	-0.744603	FIB3
Reep5	5.12E-14	0.572818	FIB3
Rps5	5.25E-14	0.491244	FIB3
Gprc5b	5.37E-14	-0.80929	FIB3
Rpsa	5.94E-14	0.492208	FIB3
Id3	7.65E-14	0.743412	FIB3
Tril	7.81E-14	-0.761846	FIB3
S100b	8.48E-14	0.501129	FIB3
Rai14	8.94E-14	0.421679	FIB3
Cd302	8.97E-14	-0.709961	FIB3
Pygm	9.57E-14	0.366835	FIB3
Dynll2	9.68E-14	0.42348	FIB3
Itm2a	1.03E-13	0.68083	FIB3
Oxr1	1.03E-13	0.552469	FIB3
Nme2	1.13E-13	0.617817	FIB3
Sort1	1.43E-13	-0.570143	FIB3
Echdc2	1.45E-13	0.284184	FIB3
Sh3rf1	1.47E-13	-0.513233	FIB3
Asgr1	1.51E-13	-0.884448	FIB3
Slc22a23	1.59E-13	-0.588985	FIB3
Ctsz	1.64E-13	0.318438	FIB3
Ybx3	1.68E-13	0.705867	FIB3
Strbp	1.72E-13	0.401365	FIB3
Robo2	2.34E-13	-0.486368	FIB3
Slc66a3	2.61E-13	0.289378	FIB3
Pcsk5	2.97E-13	0.675651	FIB3
Emp3	3.53E-13	-0.727965	FIB3
Lrp11	3.72E-13	0.302198	FIB3
Aldh3a2	3.87E-13	0.515141	FIB3
Abca9	5.30E-13	-0.726002	FIB3
Tmem37	6.82E-13	-0.833323	FIB3
Pabpc1	8.07E-13	0.641097	FIB3
Golim4	8.81E-13	0.502475	FIB3
Abhd14b	8.94E-13	0.568102	FIB3
Tmed3	9.48E-13	0.472099	FIB3
Rps18	9.50E-13	0.624693	FIB3
Rps8	9.51E-13	0.525063	FIB3
Rpl31	1.23E-12	0.470292	FIB3
Prdx4	1.37E-12	-0.839925	FIB3
Ctsh	1.56E-12	-0.669109	FIB3
Tuba1a	1.57E-12	-0.799076	FIB3
Chpf	1.64E-12	0.564846	FIB3
Cep112	1.66E-12	-0.816437	FIB3
Rpl10	1.82E-12	0.434957	FIB3
Ckb	2.05E-12	-0.532266	FIB3
Pkm	2.06E-12	0.378145	FIB3
Zyx	2.09E-12	0.590653	FIB3
Nampt	2.17E-12	0.439494	FIB3
Col5a2	2.27E-12	0.850714	FIB3
Lama4	2.50E-12	-0.820103	FIB3
Actn1	2.51E-12	-0.665451	FIB3
Nid1	2.59E-12	-0.630994	FIB3
Mknk2	2.87E-12	0.479568	FIB3
Rpl23a	2.99E-12	0.51	FIB3
Idh2	3.59E-12	-0.684358	FIB3
Xpnpep1	3.69E-12	0.600669	FIB3
Rcsd1	3.77E-12	-0.595013	FIB3
Man1c1	4.18E-12	-0.659956	FIB3
Vim	4.66E-12	-0.468772	FIB3
Jpt2	4.95E-12	0.446845	FIB3
Qdpr	5.09E-12	0.47935	FIB3
Aldh2	5.18E-12	0.687791	FIB3
Lgals3bp	5.25E-12	0.566749	FIB3
Nt5dc2	5.42E-12	-0.628849	FIB3
Abhd6	5.76E-12	0.513602	FIB3
Etnk1	8.89E-12	0.870983	FIB3
Lmo4	9.71E-12	0.577142	FIB3
Nr2f1	1.02E-11	-0.750913	FIB3
Rpl11	1.05E-11	0.422995	FIB3
Zic1	1.14E-11	-0.676791	FIB3
Rhob	1.17E-11	0.632018	FIB3
Cmbl	1.34E-11	-0.813981	FIB3
Ivd	1.34E-11	0.608212	FIB3
Tpst1	1.41E-11	-0.64176	FIB3
Bmp5	1.57E-11	-0.821831	FIB3
Taldo1	1.62E-11	0.573922	FIB3
Pcca	1.63E-11	-0.841068	FIB3
Parva	1.81E-11	0.540641	FIB3
Pola2	1.86E-11	-0.862298	FIB3
AABR07053837.1	1.87E-11	0.500589	FIB3
Rps24	1.94E-11	0.548097	FIB3
Rpl37	2.05E-11	0.478786	FIB3
Rpl4	2.12E-11	0.385047	FIB3
Aamdc	2.72E-11	0.280413	FIB3
Cxcl16	3.10E-11	0.600073	FIB3
Rpl36	3.13E-11	0.432479	FIB3
AABR07019403.1	3.36E-11	0.564768	FIB3
Prdx1	3.95E-11	0.430496	FIB3
Serpine2	4.05E-11	0.49873	FIB3
Arpc1b	4.49E-11	0.495222	FIB3
Cln6	4.51E-11	0.254903	FIB3
Aebp1	4.62E-11	-0.51182	FIB3
Plaat3	5.39E-11	0.593808	FIB3
Arf2	5.49E-11	0.467767	FIB3
Chpt1	5.87E-11	0.403455	FIB3
AABR07031666.1	6.20E-11	0.510779	FIB3
Angpt2	6.50E-11	0.833767	FIB3
Dhrs3	6.54E-11	0.625507	FIB3
Dlg1	6.94E-11	0.645913	FIB3
Pdia4	7.29E-11	0.486236	FIB3
Pxk	7.81E-11	-0.783627	FIB3
Eva1b	7.95E-11	-0.652215	FIB3
Kank2	8.06E-11	-0.658896	FIB3
AC095947.3	8.18E-11	0.447251	FIB3
Gtf2f2	9.07E-11	0.383954	FIB3
Prss23	9.66E-11	-0.51011	FIB3
Pkdcc	9.80E-11	0.383442	FIB3
Mrgprf	1.06E-10	-0.704417	FIB3
Fkbp5	1.15E-10	0.612301	FIB3
Rarres2	1.15E-10	-0.68461	FIB3
Rpl10a	1.15E-10	0.468097	FIB3
Eef1b2	1.23E-10	0.531547	FIB3
Kcnk2	1.26E-10	-0.706459	FIB3
Lmna	1.37E-10	0.562742	FIB3
Rpl18a	1.49E-10	0.409764	FIB3
Hyi	1.58E-10	0.255473	FIB3
Mxi1	1.59E-10	-0.685389	FIB3
Tgoln2	1.74E-10	0.512475	FIB3
Tmsb15b2	1.77E-10	-0.639464	FIB3
Cert1	2.38E-10	0.438922	FIB3
Angptl4	2.38E-10	-0.772151	FIB3
Fzd1	2.43E-10	0.278111	FIB3
Prrx1	2.55E-10	-0.677413	FIB3
AC094217.1	2.60E-10	0.453069	FIB3
Ccng1	2.65E-10	0.427019	FIB3
Arap1	2.66E-10	0.315393	FIB3
Tnc	2.78E-10	0.281729	FIB3
Gadd45g	2.81E-10	0.666772	FIB3
Ctsb	2.87E-10	-0.502364	FIB3
Rps23	2.88E-10	0.371928	FIB3
Nt5c	2.93E-10	0.356013	FIB3
Prnp	2.98E-10	0.524726	FIB3
Impdh2	3.68E-10	0.509624	FIB3
Dynll1	3.70E-10	-0.615514	FIB3
Aldoa	3.97E-10	0.480778	FIB3
Tcta	4.10E-10	0.352817	FIB3
Cmc1	4.20E-10	0.348715	FIB3
Fut8	4.35E-10	0.538528	FIB3
Nadk	4.75E-10	0.291657	FIB3
Tjp1	5.61E-10	-0.580861	FIB3
Ifi27	5.64E-10	0.440866	FIB3
Pon2	5.72E-10	0.454312	FIB3
AABR07018533.1	5.93E-10	0.492945	FIB3
AC096473.3	6.57E-10	-1.1058	FIB3
Dars	7.78E-10	0.411463	FIB3
Wnt6	8.47E-10	-0.813042	FIB3
Timp1	8.62E-10	0.597392	FIB3
Fam189b	8.80E-10	0.311301	FIB3
Rpl27	8.98E-10	0.385461	FIB3
Rbp4	9.05E-10	-1.76909	FIB3
Sgce	9.64E-10	-0.692159	FIB3
Chd3	9.65E-10	0.508528	FIB3
Maged2	1.02E-09	-0.614326	FIB3
Ssbp3	1.16E-09	0.498183	FIB3
Scp2	1.19E-09	0.565208	FIB3
Rpl24	1.21E-09	0.389092	FIB3
Sec14l1	1.32E-09	-0.675439	FIB3
Mfap2	1.33E-09	-0.326098	FIB3
AABR07066818.1	1.35E-09	0.50033	FIB3
Psip1	1.40E-09	-0.627384	FIB3
Zic2	1.49E-09	-0.600891	FIB3
Pkig	1.67E-09	-0.740981	FIB3
Sparc	1.73E-09	-0.27517	FIB3
Rpl14	1.74E-09	0.325804	FIB3
Gnai2	2.26E-09	-0.423702	FIB3
Atp2b4	2.96E-09	0.372308	FIB3
AABR07035539.1	2.98E-09	0.427792	FIB3
Tmod3	3.03E-09	0.471537	FIB3
Rbm18	3.06E-09	0.288024	FIB3
Rps16	3.09E-09	0.315867	FIB3
Klf10	3.24E-09	0.320528	FIB3
Lmbrd1	3.56E-09	-0.586172	FIB3
Cavin1	3.71E-09	0.429015	FIB3
Vegfa	3.73E-09	-0.616687	FIB3
Loxl2	3.78E-09	-0.605676	FIB3
Cyth3	3.87E-09	-0.642108	FIB3
Myl6	4.07E-09	0.369171	FIB3
Rps21	4.11E-09	0.432839	FIB3
Hspb2	4.28E-09	0.322914	FIB3
Sult1a1	4.45E-09	0.696229	FIB3
Cd63	4.57E-09	-0.346632	FIB3
Ptprd	5.04E-09	0.349603	FIB3
Dennd6a	5.07E-09	0.33238	FIB3
Ptprf	5.21E-09	0.297534	FIB3
Fth1	5.34E-09	0.322603	FIB3
Tjp2	5.71E-09	0.33771	FIB3
Rab5if	5.78E-09	0.451906	FIB3
Ddr2	5.84E-09	0.473929	FIB3
Dnajb14	5.91E-09	-0.768525	FIB3
Rps3	5.95E-09	0.324587	FIB3
Pacsin2	6.00E-09	0.314687	FIB3
Shisa5	6.28E-09	0.420511	FIB3
Rps10	6.40E-09	0.493982	FIB3
Lhpp	6.72E-09	0.352019	FIB3
Adh6	7.78E-09	0.283114	FIB3
Camk2n1	8.34E-09	-0.465049	FIB3
Trim25	8.67E-09	0.273189	FIB3
Slmap	1.00E-08	0.33513	FIB3
Golph3	1.08E-08	0.596463	FIB3
Rplp1	1.16E-08	0.50442	FIB3
Scamp1	1.41E-08	0.367623	FIB3
Raly	1.42E-08	0.569114	FIB3
Pdha1	1.50E-08	0.515895	FIB3
Rps27a	1.51E-08	0.391356	FIB3
AABR07042821.1	1.52E-08	0.437844	FIB3
Cox6b2	1.62E-08	0.406394	FIB3
Stim2	1.78E-08	0.700773	FIB3
Fam20c	1.94E-08	-0.597693	FIB3
Srebf1	2.03E-08	0.420359	FIB3
Prdx3	2.17E-08	0.378888	FIB3
Arhgap5	2.21E-08	-0.536186	FIB3
AABR07039448.1	2.23E-08	0.46137	FIB3
Eef1g	2.27E-08	0.403456	FIB3
Erap1	2.34E-08	0.383504	FIB3
Pmp22	2.41E-08	-0.514522	FIB3
Icoslg	2.42E-08	-0.340736	FIB3
Tmem18	2.61E-08	0.372348	FIB3
Tpcn1	2.75E-08	-0.53568	FIB3
Mrpl18	2.90E-08	0.431867	FIB3
Klf13	3.01E-08	-0.511964	FIB3
Ube2e3	3.09E-08	-0.432903	FIB3
Pdgfrb	3.38E-08	-0.555251	FIB3
Septin11	3.41E-08	-0.566116	FIB3
Fuca2	3.50E-08	0.308586	FIB3
Prr13	3.52E-08	0.510591	FIB3
Prkar1a	3.52E-08	-0.603616	FIB3
Poglut3	3.75E-08	0.412062	FIB3
Cd164	4.29E-08	-0.53138	FIB3
Crip1	4.34E-08	0.271289	FIB3
Ppp1r1a	4.42E-08	-0.766653	FIB3
Phldb2	4.47E-08	0.280824	FIB3
AABR07021871.1	4.68E-08	0.272515	FIB3
Col4a2	4.74E-08	-0.543783	FIB3
Cfl1	4.81E-08	-0.379585	FIB3
Mdk	4.83E-08	-0.397874	FIB3
Pls3	4.97E-08	0.311124	FIB3
Egflam	5.30E-08	-0.528786	FIB3
Bdh2	5.56E-08	0.433333	FIB3
Peak1	5.82E-08	0.460089	FIB3
Slc50a1	5.83E-08	0.342	FIB3
Rps13	5.94E-08	0.528943	FIB3
Pid1	6.02E-08	0.272447	FIB3
Ghr	6.40E-08	-0.642819	FIB3
Atp6ap2	6.53E-08	0.573687	FIB3
Psmb9	6.61E-08	0.303083	FIB3
Dab2	6.63E-08	-0.495736	FIB3
Psap	7.04E-08	0.350454	FIB3
Igf2r	7.30E-08	0.398868	FIB3
Mmp2	7.31E-08	-0.47589	FIB3
Map7d1	7.44E-08	0.37335	FIB3
Jpt1	7.57E-08	0.413849	FIB3
Rps15a	7.69E-08	0.427154	FIB3
Tm7sf3	8.21E-08	0.329404	FIB3
Nop16	8.59E-08	0.418355	FIB3
LOC102555453	8.98E-08	0.456896	FIB3
Efhd2	8.99E-08	0.25051	FIB3
Twsg1	9.38E-08	-0.595439	FIB3
Acat1	9.38E-08	0.395164	FIB3
Ctsk	9.65E-08	-0.532783	FIB3
Kras	1.04E-07	0.360133	FIB3
Scrg1	1.04E-07	-0.814673	FIB3
Cnpy4	1.07E-07	0.264879	FIB3
Tmem219	1.08E-07	0.266452	FIB3
Nectin3	1.12E-07	0.562015	FIB3
Csad	1.13E-07	0.343664	FIB3
Bmp6	1.15E-07	-0.505593	FIB3
Mrps6	1.16E-07	-0.548433	FIB3
Cpq	1.26E-07	0.41612	FIB3
Gadd45a	1.29E-07	-0.709331	FIB3
Hcfc1r1	1.37E-07	0.449224	FIB3
Sfrp1	1.39E-07	-0.541978	FIB3
Amd1	1.43E-07	0.257052	FIB3
Cndp2	1.44E-07	0.255904	FIB3
Gclm	1.47E-07	0.397999	FIB3
Sdcbp	1.52E-07	-0.549357	FIB3
Foxc1	1.56E-07	0.451699	FIB3
Hmgcs2	1.59E-07	-0.628986	FIB3
Fahd2a	1.63E-07	0.288163	FIB3
AABR07054189.1	1.69E-07	0.36009	FIB3
Rps2	1.73E-07	0.324803	FIB3
Sbds	1.74E-07	0.316302	FIB3
Snap29	1.74E-07	0.280476	FIB3
Tapbpl	1.76E-07	0.257645	FIB3
Fndc3a	1.77E-07	0.330337	FIB3
Peg3	1.92E-07	-0.547106	FIB3
Itm2b	1.96E-07	0.354766	FIB3
AABR07026997.1	2.03E-07	0.470713	FIB3
Cdk2ap2	2.14E-07	0.338756	FIB3
Matn2	2.15E-07	0.522127	FIB3
Sspn	2.20E-07	-0.524805	FIB3
Rcn3	2.25E-07	-0.445573	FIB3
Vps13a	2.32E-07	0.274903	FIB3
Pten	2.32E-07	-0.583752	FIB3
Mgat3	2.37E-07	-0.485895	FIB3
Col6a1	2.42E-07	-0.683511	FIB3
Cxxc5	2.46E-07	-0.495399	FIB3
Bckdhb	2.72E-07	0.296577	FIB3
Grina	2.81E-07	-0.498064	FIB3
LOC103693375	2.86E-07	0.390396	FIB3
AABR07043748.1	2.88E-07	0.422585	FIB3
Vkorc1	3.03E-07	-0.435635	FIB3
St3gal5	3.12E-07	-0.426796	FIB3
Mrps34	3.76E-07	0.340015	FIB3
Fmnl2	3.79E-07	-0.517652	FIB3
Hdlbp	3.92E-07	0.477985	FIB3
Zwint	4.17E-07	-0.343996	FIB3
Cpt2	4.18E-07	0.276252	FIB3
Psme1	4.19E-07	0.331104	FIB3
Galnt2	4.22E-07	0.338801	FIB3
Cct4	4.31E-07	0.422969	FIB3
Alg14	4.32E-07	0.301851	FIB3
Nectin2	4.39E-07	-0.507437	FIB3
Cited1	4.39E-07	-0.626053	FIB3
Sub1	4.45E-07	-0.456454	FIB3
Cstb	4.57E-07	-0.516746	FIB3
Fgfr1	4.65E-07	0.299719	FIB3
Cops7a	4.67E-07	0.321791	FIB3
Rpl27a	4.70E-07	0.314249	FIB3
Paxx	5.21E-07	0.444648	FIB3
Mfge8	5.29E-07	-0.511606	FIB3
Ogfr	5.38E-07	0.34237	FIB3
Calm2	5.40E-07	-0.517944	FIB3
Rhoa	5.81E-07	0.354114	FIB3
Snai1	5.84E-07	-0.485393	FIB3
Nit1	6.20E-07	0.429443	FIB3
C1s	6.45E-07	0.390817	FIB3
Mylip	6.46E-07	0.336076	FIB3
Phgdh	6.54E-07	-0.431191	FIB3
Scpep1	6.79E-07	0.567304	FIB3
Agpat4	6.82E-07	-0.44883	FIB3
Plk2	7.12E-07	-0.407654	FIB3
Ly6e	7.68E-07	0.503674	FIB3
Cox6c	8.03E-07	-0.312975	FIB3
Rps4x	8.17E-07	0.343557	FIB3
RGD1562420	8.24E-07	0.334589	FIB3
Gpd1l	8.38E-07	-0.574056	FIB3
Nudt14	8.46E-07	0.26052	FIB3
Mt-co2	8.51E-07	0.372122	FIB3
Ier3	8.64E-07	-0.50733	FIB3
Glo1	8.77E-07	0.385109	FIB3
Kank1	9.00E-07	0.301365	FIB3
Galnt7	9.06E-07	0.254589	FIB3
Ghitm	9.11E-07	0.346169	FIB3
Irgm	9.31E-07	0.309586	FIB3
Tmem87a	1.00E-06	0.253292	FIB3
LOC100363452	1.01E-06	0.448977	FIB3
Sorbs1	1.02E-06	0.282365	FIB3
Mid1ip1	1.05E-06	-0.486366	FIB3
Cyb5a	1.05E-06	0.371366	FIB3
Gulp1	1.11E-06	0.360483	FIB3
Rack1	1.12E-06	0.419042	FIB3
Taf10	1.15E-06	0.314792	FIB3
Ncam1	1.16E-06	-0.429408	FIB3
Tmem109	1.18E-06	0.325024	FIB3
Mgat4b	1.19E-06	0.294217	FIB3
Cltb	1.19E-06	0.364059	FIB3
Adpgk	1.23E-06	0.454589	FIB3
Hist1h2bq	1.24E-06	0.524117	FIB3
Daam1	1.24E-06	-0.515568	FIB3
AABR07026317.1	1.25E-06	0.410733	FIB3
Rnf145	1.25E-06	0.291707	FIB3
LOC100360117	1.31E-06	0.390883	FIB3
Gtf3a	1.35E-06	0.294092	FIB3
Mdfic	1.37E-06	0.393914	FIB3
Serping1	1.38E-06	0.545071	FIB3
Mt-co1	1.40E-06	0.333664	FIB3
Skp1	1.42E-06	0.333646	FIB3
Rps12	1.44E-06	0.293377	FIB3
Tceal9	1.45E-06	0.474517	FIB3
Gtf3c1	1.50E-06	0.258654	FIB3
Lix1l	1.60E-06	0.396143	FIB3
Tnfsf13	1.77E-06	0.272832	FIB3
Marveld1	1.77E-06	0.3034	FIB3
Sh3bp4	1.78E-06	-0.569121	FIB3
Trap1	1.80E-06	0.282401	FIB3
LOC498555	1.85E-06	0.302999	FIB3
Rpl18	1.87E-06	0.251052	FIB3
Itm2c	1.89E-06	-0.369912	FIB3
AABR07047219.1	1.91E-06	0.431047	FIB3
Echdc1	1.93E-06	0.258068	FIB3
Rpl28	1.99E-06	0.325407	FIB3
Rida	2.01E-06	0.307194	FIB3
Sgpl1	2.06E-06	-0.623225	FIB3
AC099453.1	2.11E-06	0.413048	FIB3
Enah	2.14E-06	0.417826	FIB3
Nomo1	2.15E-06	-0.517275	FIB3
Klf3	2.16E-06	0.379135	FIB3
AABR07030156.2	2.29E-06	0.348114	FIB3
RGD1560883	2.31E-06	0.408165	FIB3
Ankub1	2.45E-06	0.296787	FIB3
Washc3	2.47E-06	0.272038	FIB3
Csrp2	2.47E-06	-0.586232	FIB3
Rpl12	2.51E-06	0.40544	FIB3
Fkbp1a	2.57E-06	0.380625	FIB3
AABR07012795.1	2.67E-06	0.278371	FIB3
Erbin	2.68E-06	0.371538	FIB3
Dnajc10	2.72E-06	0.449397	FIB3
Slc22a17	2.84E-06	-0.410304	FIB3
Usp53	3.11E-06	0.375281	FIB3
Ptpn2	3.22E-06	0.343798	FIB3
Dlg5	3.28E-06	0.377686	FIB3
Htra3	3.30E-06	0.391988	FIB3
Got2	3.42E-06	0.412535	FIB3
Ddah2	3.45E-06	-0.434443	FIB3
Gpi	3.53E-06	0.375043	FIB3
Erg28	3.74E-06	0.293747	FIB3
Acadl	3.88E-06	-0.439439	FIB3
Cyb561d2	3.89E-06	0.366616	FIB3
Ktn1	4.00E-06	0.385325	FIB3
Pgpep1	4.09E-06	-0.514303	FIB3
Btf3	4.52E-06	0.401315	FIB3
Foxn3	4.59E-06	0.331815	FIB3
Nfkb1	4.81E-06	0.362184	FIB3
Rpl36al	5.07E-06	0.279946	FIB3
Sigmar1	5.09E-06	0.352869	FIB3
P3h4	5.16E-06	0.309085	FIB3
LOC689899	5.42E-06	0.432381	FIB3
Sdc4	6.01E-06	0.286999	FIB3
Tmem147	6.24E-06	0.308111	FIB3
Dhrs7	6.34E-06	0.309392	FIB3
Tp53i11	6.46E-06	-0.542171	FIB3
LOC100361457	6.62E-06	0.518708	FIB3
Lipa	6.70E-06	-0.508601	FIB3
Exosc5	6.73E-06	0.274666	FIB3
Dhrs1	6.90E-06	0.316834	FIB3
Trappc6a	7.22E-06	0.285393	FIB3
Ecrg4	7.58E-06	0.690856	FIB3
Glod4	7.88E-06	0.474603	FIB3
Psme2	7.94E-06	0.335266	FIB3
Smdt1	8.07E-06	0.296977	FIB3
Tpm3	8.44E-06	0.36668	FIB3
Rpl26	8.52E-06	0.36928	FIB3
Gstt3	8.55E-06	-0.420635	FIB3
Afap1	9.21E-06	0.336758	FIB3
Slc25a4	9.73E-06	-0.293295	FIB3
Gnas.1	1.03E-05	-0.291892	FIB3
LOC100360841	1.04E-05	0.358404	FIB3
Ryk	1.05E-05	0.269268	FIB3
AABR07065438.1	1.06E-05	0.299732	FIB3
Cald1	1.07E-05	-0.497075	FIB3
Tpp1	1.13E-05	0.258988	FIB3
Adcy2	1.14E-05	0.382249	FIB3
Rbbp7	1.15E-05	0.428519	FIB3
Pgam1	1.30E-05	0.327815	FIB3
Tspan6	1.30E-05	-0.354916	FIB3
Ptdss1	1.33E-05	0.310228	FIB3
Fkbp7	1.38E-05	-0.427888	FIB3
Parm1	1.52E-05	-0.617109	FIB3
Snx3	1.54E-05	0.318041	FIB3
Acsl3	1.62E-05	-0.49736	FIB3
Fndc1	1.63E-05	-0.741994	FIB3
Capzb	1.65E-05	-0.429011	FIB3
Ltbp3	1.65E-05	0.514914	FIB3
Ext2	1.66E-05	0.310083	FIB3
Cdk14	1.69E-05	0.499513	FIB3
Nolc1	1.72E-05	0.390637	FIB3
Rpl5	1.72E-05	0.309233	FIB3
Acaa2	1.75E-05	-0.429723	FIB3
LOC100911847	1.76E-05	0.264645	FIB3
H1f10	1.78E-05	-0.398807	FIB3
Gipc1	1.81E-05	0.301577	FIB3
Rps17	2.12E-05	0.339224	FIB3
Atp5if1	2.16E-05	0.376341	FIB3
Pcbp4	2.18E-05	0.275558	FIB3
Akap12	2.18E-05	0.597109	FIB3
Aldh6a1	2.19E-05	0.286539	FIB3
Mbnl2	2.22E-05	0.338566	FIB3
Dnajc15	2.31E-05	-0.544928	FIB3
Prelp	2.45E-05	-0.435142	FIB3
Mgat2	2.46E-05	0.299933	FIB3
Rab11a	2.68E-05	0.351869	FIB3
Fhl2	2.90E-05	0.333232	FIB3
Chsy1	2.91E-05	-0.410336	FIB3
Rpl21.3	2.91E-05	0.257379	FIB3
Ifi35	2.97E-05	0.464703	FIB3
Tspan3	3.08E-05	-0.25762	FIB3
Rpl34	3.57E-05	0.270644	FIB3
Akr1a1	3.68E-05	0.357427	FIB3
Eif4g2	3.68E-05	0.328465	FIB3
Fam114a1	3.70E-05	-0.385819	FIB3
Npm1	3.84E-05	0.31013	FIB3
Lrp6	3.90E-05	0.482961	FIB3
Atp9b	3.92E-05	0.437001	FIB3
Agpat5	3.98E-05	0.337954	FIB3
Tmem230	3.99E-05	0.263607	FIB3
Ech1	4.00E-05	-0.352816	FIB3
Hsbp1	4.23E-05	0.306762	FIB3
Vcp	4.31E-05	0.274656	FIB3
Borcs8	4.44E-05	0.259164	FIB3
Srp19	4.57E-05	0.268729	FIB3
Phf7	4.72E-05	-0.445026	FIB3
Atp5f1d	4.78E-05	0.330316	FIB3
Gtf2i	4.86E-05	-0.283742	FIB3
Eif1	5.05E-05	0.268062	FIB3
Rnd3	5.09E-05	-0.529784	FIB3
Atp5f1e	5.38E-05	0.309813	FIB3
Plekhj1	5.53E-05	-0.448716	FIB3
Rpl36a	5.57E-05	0.442691	FIB3
Ddx3x	5.66E-05	-0.429269	FIB3
Rabac1	5.82E-05	0.357453	FIB3
Ca11	5.89E-05	0.295932	FIB3
Eif4a2	6.00E-05	0.29602	FIB3
Col16a1	6.16E-05	0.444536	FIB3
AABR07031089.1	6.19E-05	0.342213	FIB3
Sumf2	6.26E-05	0.345047	FIB3
Abcd3	6.75E-05	0.469006	FIB3
Rps3a	7.02E-05	0.294138	FIB3
Pxn	7.24E-05	0.274955	FIB3
Ttc3	7.40E-05	-0.453007	FIB3
Nup62	7.47E-05	0.263671	FIB3
AABR07054362.1	7.69E-05	0.27233	FIB3
LOC100361933	8.18E-05	0.34674	FIB3
Dnaja1	8.24E-05	0.354602	FIB3
Psmd1	8.44E-05	-0.374963	FIB3
Frs2	8.53E-05	-0.437379	FIB3
Pttg1ip	8.67E-05	0.350022	FIB3
Pink1	8.85E-05	-0.363517	FIB3
Tnrc6b	8.89E-05	-0.454891	FIB3
Psma7	8.90E-05	0.285072	FIB3
Mrpl4	9.00E-05	0.253088	FIB3
Heph	9.10E-05	-0.409905	FIB3
Nasp	9.14E-05	-0.495226	FIB3
Mapk3	9.14E-05	0.263651	FIB3
Jcad	9.20E-05	-0.416021	FIB3
Susd6	9.43E-05	0.274774	FIB3
Akr1b1	9.60E-05	0.256541	FIB3
Arhgef25	9.64E-05	0.256649	FIB3
Nenf	9.65E-05	0.370512	FIB3
Arf4	9.86E-05	0.402853	FIB3
Iscu	0.000105477	0.32602	FIB3
Prpsap1	0.000108765	-0.403206	FIB3
Hnrnpd	0.00011033	-0.356148	FIB3
Ubb	0.000111436	0.281136	FIB3
Fermt2	0.000111714	-0.40925	FIB3
Mrps14	0.000114465	0.318647	FIB3
Dcaf11	0.000117534	0.278038	FIB3
Gpc1	0.000123147	-0.307583	FIB3
Ebag9	0.000124195	0.316573	FIB3
Gsta1	0.000124427	0.263583	FIB3
Akr7a2	0.000125163	0.282793	FIB3
Calr	0.000126464	0.361187	FIB3
Rnh1	0.000129529	0.267959	FIB3
Qprt	0.000131622	0.29533	FIB3
Lamb2	0.000132957	0.30136	FIB3
Trib2	0.000134391	-0.355309	FIB3
C1qbp	0.000142239	0.370962	FIB3
Gpc3	0.000145528	-0.426909	FIB3
Actr10	0.000149891	0.373342	FIB3
Il11ra1	0.000152543	0.310859	FIB3
Nfat5	0.000154256	-0.351239	FIB3
Fkbp3	0.000157496	-0.32104	FIB3
2025-09-09	0.000166521	-0.478674	FIB3
Bzw2	0.000180282	0.301294	FIB3
Rpl19	0.00018515	0.324217	FIB3
Lamtor3	0.000187617	-0.486136	FIB3
AABR07031491.2	0.000188254	-0.302991	FIB3
Nsmce4a	0.000191233	-0.39989	FIB3
Mt-atp6	0.000193127	0.308137	FIB3
Ilk	0.000196306	-0.334603	FIB3
Slc16a11	0.000200121	-0.292841	FIB3
Pigp	0.000200708	0.330582	FIB3
Ldha	0.000223084	0.430788	FIB3
Hebp1	0.000225916	0.49747	FIB3
AABR07034315.1	0.000226238	0.25798	FIB3
Bcap31	0.000231907	0.359486	FIB3
Nr3c1	0.000237369	-0.314589	FIB3
LOC691807	0.000238444	0.309506	FIB3
Ikbip	0.000257601	-0.414155	FIB3
Hspa5	0.000273237	0.41092	FIB3
Mrps7	0.000273639	0.255351	FIB3
Slc48a1	0.000279381	-0.397098	FIB3
Kif1b	0.000281597	-0.332962	FIB3
AABR07050545.1	0.000287813	0.302482	FIB3
Mrps33	0.000289793	0.261593	FIB3
Mt-cyb	0.000291292	0.270587	FIB3
Gdi1	0.000313067	-0.439119	FIB3
Tpm4	0.000313852	-0.415793	FIB3
Gpm6b	0.000317652	-0.397181	FIB3
Fam43a	0.000326922	-0.417071	FIB3
Slk	0.000327072	0.255646	FIB3
Ndufb2	0.000329537	0.299	FIB3
Chd4	0.000338683	-0.424171	FIB3
Dap	0.000339078	0.26806	FIB3
Bckdha	0.000343585	0.330716	FIB3
Ephx1	0.000351992	-0.29284	FIB3
Ifnar1	0.000366915	-0.515006	FIB3
Man2a1	0.000369814	-0.317077	FIB3
Cited2	0.000377252	0.380702	FIB3
Ssr1	0.000393135	-0.385162	FIB3
Pfdn1	0.000400647	0.38168	FIB3
Spg21	0.000408236	0.259154	FIB3
Mrps15	0.000423213	0.277276	FIB3
Eif5a	0.000423888	0.275401	FIB3
Lsm12	0.000448501	0.262721	FIB3
Bcar1	0.00045603	-0.327555	FIB3
Vps28	0.00046855	0.284229	FIB3
AABR07072207.1	0.000468674	0.358834	FIB3
Cbx5	0.000484585	-0.441222	FIB3
Srp14	0.000484617	0.347202	FIB3
Lhfpl6	0.000499384	0.293987	FIB3
Mrpl42	0.000507967	0.308851	FIB3
Bcat2	0.000525667	0.250224	FIB3
Tmx3	0.000539299	0.323979	FIB3
Acy1	0.00053998	0.272921	FIB3
Eif3f	0.000545631	0.36562	FIB3
Tubb5	0.00056371	-0.386937	FIB3
Rps7	0.00058884	0.339134	FIB3
Slf2	0.000605905	-0.510513	FIB3
Msx1	0.000607049	-0.472778	FIB3
Glrx3	0.000608252	0.252135	FIB3
Ddx5	0.000614415	0.2529	FIB3
Fam117b	0.00064739	-0.323991	FIB3
Asap1	0.000664833	-0.344365	FIB3
Manf	0.000687307	0.38366	FIB3
Tspan5	0.0006977	-0.305397	FIB3
Os9	0.000722392	0.258708	FIB3
Hdhd2	0.000732875	0.30522	FIB3
Ctsd	0.000743152	0.329176	FIB3
Fat1	0.000756021	0.264333	FIB3
Tut4	0.000770698	-0.336772	FIB3
Ptprk	0.000783268	0.347316	FIB3
S100a13	0.000786817	-0.460965	FIB3
Ifi30	0.000813545	-0.367321	FIB3
Rpl6	0.000834686	0.379536	FIB3
Arhgef40	0.000841682	-0.453247	FIB3
Herpud1	0.000842837	-0.474246	FIB3
Gfm1	0.000859483	0.298293	FIB3
Tns3	0.000875697	-0.413671	FIB3
Arpc2	0.000891113	0.252537	FIB3
AABR07062466.1	0.000891848	0.275494	FIB3
Rbbp6	0.000896293	-0.300112	FIB3
Esf1	0.000897828	0.301621	FIB3
Pros1	0.000925192	0.442798	FIB3
Creb3l1	0.000926699	-0.297687	FIB3
Txndc5	0.000948516	-0.325087	FIB3
Dennd2b	0.000969747	-0.349501	FIB3
Rab13	0.000973809	-0.261368	FIB3
Mt-co3	0.00100618	0.329929	FIB3
Ociad1	0.00101881	0.346148	FIB3
Ehd1	0.00102233	0.33158	FIB3
Lyrm2	0.00108552	0.27344	FIB3
Sfpq	0.00111713	-0.322804	FIB3
Flnc	0.00116346	-0.336814	FIB3
Polr2e	0.00118805	0.349863	FIB3
Slc25a5	0.00125174	-0.287378	FIB3
Cript	0.00125998	0.25512	FIB3
Etfa	0.00128798	0.268241	FIB3
Dennd5a	0.00129506	-0.364911	FIB3
Btbd1	0.001411	0.255648	FIB3
Bex3	0.00143625	0.482257	FIB3
Dclk1	0.0014493	0.383161	FIB3
AABR07071986.1	0.00145539	0.254043	FIB3
Bnip3l	0.00145987	-0.35574	FIB3
P4ha1	0.00153047	0.328076	FIB3
Clybl	0.0015447	-0.440322	FIB3
Agpat3	0.00161031	-0.40116	FIB3
LOC100363268	0.00162321	0.297415	FIB3
Tmem248	0.00164907	0.294394	FIB3
Ahnak	0.00178706	0.273399	FIB3
Itfg1	0.00179061	0.257372	FIB3
Mpc2	0.00180384	0.253677	FIB3
Serpinf1	0.00183304	0.402914	FIB3
Limd2	0.00184744	-0.454295	FIB3
Arpc5	0.00188184	0.256969	FIB3
AABR07007675.1	0.00197728	0.325408	FIB3
Hmgn2	0.00200177	-0.414848	FIB3
Ccdc107	0.00200704	-0.401377	FIB3
Rps4y2	0.00200985	-0.253025	FIB3
[truncated: 5,337 more rows]
